# Supplementary material for: Rapid intestinal and systemic metabolic reprogramming in an immunosuppressed environment
Source: BMC Microbiol. 2023 Dec 9;23:394. doi: 10.1186/s12866-023-03141-z (PMC10709923; doi:10.1186/s12866-023-03141-z)
Supplement: Supplementary file 2 — Supplementary Material 2 [file 12866_2023_3141_MOESM2_ESM.xlsx]

## Sheet: A. metadata
sample	#reads after QC	after_remove_host	%none host reads after QC	treatment	time points	library_ID	biosample	accession
1	47652650	47513754	0.997085	Ctl	2 days	CO1	SAMN36679615	SRR25389574
2	46056772	39097868	0.848906	Ctl	2 days	CO2	SAMN36679617	SRR25389572
3	41963192	41375830	0.986003	Ctl	2 days	CO3	SAMN36679619	SRR25389598
4	42265542	41271748	0.976487	Tacrolimus	2 days	CO4	SAMN36679621	SRR25389596
5	53673816	52573488	0.9795	Tacrolimus	2 days	CO5	SAMN36679623	SRR25389594
6	47861568	45374880	0.948044	Tacrolimus	2 days	CO6	SAMN36679625	SRR25389592
7	40622200	37099184	0.913274	Abx	2 days	CO7	SAMN36679633	SRR25389583
8	20328936	19916166	0.979695	Abx	2 days	CO8	SAMN36679635	SRR25389581
9	39474416	36371840	0.921403	Abx	2 days	CO9	SAMN36679637	SRR25389579
10	36352694	34540962	0.950162	AbxTac	2 days	CO10	SAMN36679609	SRR25389600
11	44420860	41577292	0.935986	AbxTac	2 days	CO11	SAMN36679611	SRR25389588
12	40230602	36670110	0.911498	AbxTac	2 days	CO12	SAMN36679613	SRR25389576
70	38551304	38364694	0.995159	Ctl	7 days	CO70	SAMN36679627	SRR25389590
71	45957030	45668966	0.993732	Ctl	7 days	CO71	SAMN36679628	SRR25389589
72	35280542	34979008	0.991453	Ctl	7 days	CO72	SAMN36679629	SRR25389587
73	40623976	40367328	0.993682	Tacrolimus	7 days	CO73	SAMN36679630	SRR25389586
74	36129026	35890224	0.99339	Tacrolimus	7 days	CO74	SAMN36679631	SRR25389585
75	31816008	31639420	0.99445	Tacrolimus	7 days	CO75	SAMN36679632	SRR25389584

## Sheet: B. Jejunum
ID	ID	group	raw	after_QC	after_host_removal	%afterQC	biosample	accession
1JE	1	JE	39898794	38891130	210328	0.00527154	SAMN36679616	SRR25389573
2JE	2	JE	37566666	36636440	192978	0.00513695	SAMN36679618	SRR25389571
3JE	3	JE	33464330	32575798	194126	0.00580098	SAMN36679620	SRR25389597
4JE	4	JE	34414686	33534970	330190	0.00959445	SAMN36679622	SRR25389595
5JE	5	JE	40942026	39899800	654452	0.0159848	SAMN36679624	SRR25389593
6JE	6	JE	41055014	40080238	219532	0.00534726	SAMN36679626	SRR25389591
7JE	7	JE	38346278	37644066	20034958	0.522475	SAMN36679634	SRR25389582
8JE	8	JE	35652226	34730936	221222	0.006205	SAMN36679636	SRR25389580
9JE	9	JE	33342030	32470546	474712	0.0142376	SAMN36679638	SRR25389578
10JE	10	JE	39951250	39027722	304404	0.00761939	SAMN36679610	SRR25389599
11JE	11	JE	35525378	34670640	250724	0.0070576	SAMN36679612	SRR25389577
12JE	12	JE	38433066	37568000	378810	0.00985636	SAMN36679614	SRR25389575

## Sheet: C. species
Species	14-2 MGG19361	14-2 MGG19443	14-2 MGG22915	14-2 sp000403255	14-2 sp000403315	14-2 sp004793545	1XD42-69 MGG28755	1XD42-69 MGG47451	1XD42-69 MGG49484	AM07-15 MGG33273	ASF356 MGG33880	Acetatifactor MGG16543	Acetatifactor MGG17207	Acetatifactor MGG22999	Acetatifactor MGG33396	Acetatifactor MGG44257	Acetatifactor MGG47237	Acetatifactor MGG47754	Acetatifactor MGG48633	Acutalibacter MGG29203	Acutalibacter MGG40777	Acutalibacter MGG49999	Acutalibacter muris	Adlercreutzia MGG39330	Akkermansia muciniphila_A	Akkermansia muciniphila_A	An181 MGG45370	Angelakisella MGG22885	Bacteroides UHGG229830	Bacteroides acidifaciens	Bacteroides caccae	Bacteroides caecimuris	Bacteroides cellulosilyticus	Bacteroides congonensis	Bacteroides faecichinchillae	Bacteroides ovatus	Bacteroides stercoris	Bacteroides thetaiotaomicron	Bacteroides uniformis	Bacteroides xylanisolvens	Bifidobacterium longum	CAG-110 MGG22484	CAG-115 MGG28376	CAG-180 sp900540295	CAG-269 MGG48850	CAG-273 MGG24428	CAG-303 MGG06975	CAG-303 MGG44917	CAG-41 MGG49782
CO1	0	0	18120	1390	1290	1280	3450	4230	1180	1410	7900	1090	5830	11300	4810	0	1240	6650	1060	0	0	1010	6040	1300	0	0	1340	1850	0	0	0	0	0	0	0	0	0	25730	0	0	0	0	10490	0	0	0	2140	23510	0
CO2	0	1030	3840	0	0	0	1710	1470	0	1810	1560	0	1520	1130	1140	0	0	7940	0	0	0	0	2380	2470	2140	0	4780	0	0	0	0	1480	0	0	0	0	0	101140	0	0	0	4580	7640	0	1170	1420	0	9540	0
CO3	0	0	2690	0	1120	0	1730	2050	1290	0	3700	0	4180	3240	2060	0	1310	14170	0	0	0	0	2630	3100	1260	0	0	1280	0	0	0	0	0	0	0	0	0	55130	0	0	0	1510	3890	0	0	0	1140	12570	0
CO4	1190	3280	21290	1240	1130	1170	0	5840	1800	0	4380	1100	7920	2910	4330	1260	1320	18670	0	1170	1290	0	0	0	12060	0	0	1520	0	0	0	1070	0	0	0	0	0	66960	0	0	0	0	4270	1120	0	0	1820	20210	0
CO5	0	0	2940	0	0	0	0	2890	1010	0	3290	0	3710	1260	3070	1530	0	0	0	0	0	0	0	0	25520	1170	0	0	0	0	0	1120	0	0	0	0	0	67900	0	0	0	1130	9300	5160	0	0	0	9560	1180
CO6	0	0	4740	0	0	0	0	4910	1060	0	2000	0	4550	1440	1330	0	0	18770	0	0	0	0	0	0	24720	1120	0	1180	0	1290	0	2120	0	0	0	0	0	138120	0	0	0	2080	0	0	0	0	1310	14740	0
CO7	0	0	0	0	0	0	0	0	0	0	0	0	0	0	0	0	0	0	0	0	0	0	0	0	0	0	0	0	1670	4700	2520	7530	3050	1710	0	1970	3340	551250	1320	3050	2870	0	0	0	0	0	0	0	0
CO8	0	0	0	0	0	0	0	0	0	0	0	0	0	0	0	0	0	0	0	0	0	0	0	0	0	0	0	0	1920	5670	3020	9040	3670	2030	0	2370	2920	666930	1610	3780	3700	0	0	0	0	0	0	0	0
CO9	0	0	0	0	0	0	0	0	0	0	0	0	0	0	0	0	0	0	0	0	0	0	0	0	0	0	0	0	1430	4200	2140	6640	2690	1450	0	1640	2280	468310	1140	2640	2570	0	0	0	0	0	0	0	0
CO10	0	0	0	0	0	0	0	0	0	0	0	0	0	0	0	0	0	0	0	0	0	0	0	0	0	0	0	0	2010	5490	2940	8970	3640	1880	0	2170	2060	632110	1510	3430	3300	0	0	0	0	0	0	0	0
CO11	0	0	0	0	0	0	0	0	0	0	0	0	0	0	0	0	0	0	0	0	0	0	0	0	0	0	0	0	1780	4890	2520	7900	3240	1600	0	1830	2900	535230	1260	2820	2700	0	0	0	0	0	0	0	0
CO12	0	0	0	0	0	0	0	0	0	0	0	0	0	0	0	0	0	0	0	0	0	0	0	0	0	0	0	0	2600	7140	3730	11620	4730	2380	1110	2730	3300	805930	1890	4200	4170	0	0	0	0	0	0	0	0
[truncated: 173 more columns]

## Sheet: D. genus
Sample	Bacteroides	CAG-485	Lactobacillus	CAG-873	COE1	Clostridium_P	Enterobacter	CAG-95	UBA3282	Turicibacter	MGG49877	UMGS1872	Acetatifactor	CAG-510	Klebsiella	CAG-303	TF01-11	Oscillibacter	Parasutterella	Clostridium	Paeniclostridium	Eubacterium_F	UBA9475	Dorea	14-2	Akkermansia	CAG-582	Roseburia	Schaedlerella	Prevotella	Lawsonibacter	Parabacteroides	CAG-115	1XD42-69	UBA7001	UBA9502	Eubacterium_R	Kineothrix	Hungatella_A	UMGS268	ASF356	UMGS1370	MGG37375	UBA11940	Dubosiella	Ruminiclostridium_E	CAG-81	Bifidobacterium	UBA7182
CO1	0.0315415	0.0764572	0.0318725	0.0435305	0.10296	0	0	0.0570641	0.0922709	0.0200184	0	0.0436286	0.0379038	0.030046	0	0.0314435	0.037867	0.0304015	0	0.00492798	0	0.0250077	0.0141097	0.0290162	0.0270671	0	0.0203126	0.0176034	0.0194667	0	0.0120993	0	0.0128593	0.0108612	0.0043886	0.0116335	0.00400858	0.00560221	0.0118541	0.0094882	0.00968434	0.00881397	0.0082133	0.00122587	0	0	0.0040331	0	0.00299111
CO2	0.129429	0.169498	0.110043	0.139745	0.0253509	0	0	0.0367399	0.0302193	0.0476749	0	0.0139745	0.0147944	0.0206591	0	0.0120322	0.00296392	0.0153493	0.0028504	0.0131926	0	0.0159421	0.0278356	0.00952237	0.00614224	0.00269906	0.0046792	0.00466659	0.00961065	0.00146304	0.00866472	0.0015261	0.00963588	0.00401075	0.00645755	0.00805933	0.0106449	0	0.00179096	0.00437651	0.00196754	0.00445218	0.00283779	0.00228285	0.00344319	0.00658368	0.00438912	0	0.00446479
CO3	0.0663529	0.160894	0.105962	0.0886431	0.0702405	0	0	0.0409816	0.0645476	0.0336519	0	0.0407048	0.0300412	0.0230725	0	0.016501	0.00917122	0.0181017	0.00264786	0.0100498	0	0.0197386	0.015514	0.0149002	0.00458561	0.0015165	0.0132874	0.0135883	0.00931565	0	0.010122	0	0.0046819	0.00610211	0.0117108	0.00429675	0.00581325	0.00773897	0.00253954	0.00684833	0.00445322	0.00337	0.00504297	0.001685	0.00246732	0.00365886	0.00356257	0	0.00179332
CO4	0.0819165	0.134187	0.0223365	0.0626385	0.0938373	0	0	0.0773288	0.0419998	0.00763414	0	0.0369425	0.0451667	0.0216742	0	0.0265268	0.0337395	0.0290916	0.00482853	0.00449138	0	0.00842886	0.0152081	0.0163881	0.0338479	0.0145217	0.0105361	0.0142448	0.0161232	0	0.0129443	0	0.0051416	0.0091995	0.00618919	0.00824824	0.00443117	0.00232396	0.00857335	0.0062494	0.00527406	0.00789905	0.00451546	0.00464791	0.00447934	0.00433484	0.00449138	0	0.00367257
CO5	0.0807431	0.239422	0.151461	0.0769177	0.0723202	0	0	0.047379	0.0428399	0.0119091	0	0.0163896	0.0111955	0.0184368	0	0.0111838	0.0128918	0.00718288	0.00908974	0.00737006	0	0.0166587	0.00678513	0.00582586	0.00343936	0.0312233	0	0.00464431	0.00320539	0	0.00555679	0	0.0108796	0.00456242	0.00373182	0.00216422	0.0031235	0.00926522	0.0015442	0.00176647	0.00384881	0	0	0.0135469	0.0085984	0.00462091	0.00256197	0	0.00222272
CO6	0.167831	0.183555	0.0278078	0.0741263	0.0535403	0	0	0.0527339	0.0383972	0.0218549	0	0.0309858	0.0309383	0.0472791	0	0.0190326	0.0176689	0.0129493	0.00645092	0.0117516	0	0.00666437	0.0104709	0.00785021	0.00562084	0.0306419	0.0259104	0.0120362	0.00654579	0.00179061	0.00702012	0.00194476	0	0.00707942	0.00598845	0.00360493	0.00666437	0.00488563	0.00318989	0	0.00237166	0.00125698	0.004352	0.00154158	0.00558527	0.00498049	0.00333219	0	0.00336776
CO7	0.604563	0	0.0668633	0	0.00908751	0.0631556	0	0	0	0.0349168	0.117172	0	0	0	0	0	0	0	0.027948	0.0151424	0.0396423	0	0	0	0	0	0	0	0	0.00644954	0	0.00553559	0	0	0	0	0.00271067	0	0	0	0	0	0	0	0	0	0	0.0029807	0
CO8	0.727514	0	0.0536093	0	0.0111772	0.0671565	0	0	0	0.0224476	0.0451436	0	0	0	0	0	0	0	0.0223131	0.00582665	0.0109599	0	0	0	0	0	0	0	0	0.00816559	0	0.00813454	0	0	0	0	0	0	0	0	0	0	0	0	0	0	0	0.00382924	0
CO9	0.523338	0	0.090052	0	0.00937556	0.177839	0	0	0	0.0338621	0.0452694	0	0	0	0	0	0	0	0.0360525	0.0143702	0.042317	0	0	0	0	0	0	0	0	0.0059047	0	0.00499466	0	0	0	0	0	0	0	0	0	0	0	0	0	0	0	0.00271955	0
CO10	0.685028	0	0.0299631	0	0.00984031	0.0357624	0.106578	0	0	0.013614	0	0	0	0	0.0834113	0	0	0	0	0.00344462	0	0	0	0	0	0	0	0	0	0.0141075	0	0.00686868	0	0	0	0	0	0	0	0	0	0	0	0	0	0	0	0.00339321	0
CO11	0.583438	0	0.0587799	0	0.00892728	0.0605736	0.196462	0	0	0.0224625	0	0	0	0	0.0382141	0	0	0	0	0.00378327	0.00134012	0	0	0	0	0	0	0	0	0.0111952	0	0.0059687	0	0	0	0	0	0	0	0	0	0	0	0	0	0	0	0.00278333	0
CO12	0.867708	0	0.0354941	0	0.0115728	0.0157774	0.0202678	0	0	0.00974609	0	0	0	0	0.00425562	0	0	0	0	0.00664367	0	0	0	0	0	0	0	0	0	0.00945014	0	0.0101033	0	0	0	0	0	0	0	0	0	0	0	0	0	0	0	0.00425562	0
[truncated: 15 more columns]

## Sheet: E. KEGG_HUMAnN
KO	CO1	CO2	CO3	CO4	CO5	CO6	CO7	CO8	CO9	CO10	CO11	CO12
K02913	36074.7	84781.1	87570.6	19374.7	170338	24419	34074.8	14511.7	24064.1	37552.8	76953.8	41765
K21572	6788.64	21714.1	13038.9	16561.6	20792.6	36545	36217.8	32044.5	24997.5	109613	96764.9	156022
K03088	7505.35	9333.34	7044.13	8325.76	8380.77	13238.3	12973.5	10876.3	8701.28	37010.3	31494.6	50029.4
K02914	5103.18	10870.4	12547.9	6341.45	23110.9	7967.25	7219.07	5863.84	6524.57	25554.7	29607.4	29728.2
K05349	2715.35	6010.93	4321.27	4810.41	7379.2	9198.27	6823.72	6312.45	4900.16	21946.9	19366	29356.5
K02907	3600.94	7164.66	8038.61	3046.87	10977.5	5899.56	5917.31	4791.44	5007.41	17490.9	20766.7	20050
K12373	1367.44	4252.09	2554.94	3307.28	4569.55	7422.05	7179.39	6094.42	4828.72	21101.5	18486.5	29684.2
K02004	8333.65	9525.04	10027	6672.25	14751.2	7528.84	5018.62	4181.93	4232.18	12019	11706.9	16191.8
K02003	11910.2	8746.34	11038.5	8596.58	13965.6	8058.06	3387.79	2890.12	2711.56	7809.1	7620.01	10763.5
K01190	1285.4	3629.22	2135.46	3020.67	4139.97	6465.66	5683.23	5113.68	4013.17	17967.8	16288.6	25491.8
K01992	4700.81	9841.56	10422.4	2827.52	18233.3	4226.24	4022.57	2871.02	4727.06	8951.21	11384.8	8111.97
K07407	1115.98	3392.59	2011.76	2763.11	3327.88	5728.63	5430.77	4780.16	3987.34	17070.6	15569.7	24017.1
K03497	4602.56	5327.24	5151	3397.99	7742.42	5230.81	4508.18	3797.84	3087.03	13769.3	12209.4	18647.2
K02911	2034.93	5124.85	3614.93	2807.64	9786.4	4775.16	5319.8	3077.54	4002.77	14243.3	14616.5	16370.3
K05970	976.464	3119	1868.31	2382.84	3027.12	5125.06	4892.09	4376.39	3475.76	15618.4	13893.5	21949.9
K01187	1952.45	5643.49	5008.6	2440.87	9217.89	4734.94	4424.5	3608.02	3235.12	11741.3	11050.7	16585.1
K00566	1654.14	4521.41	3478.49	2360.66	6158.94	5308.59	4503.13	3790.36	3347.51	13630.1	12821.6	17451.9
K02904	2086.11	4901.66	4834.57	2601.52	9022.89	4464.68	4184.71	2879.98	3507.26	12167.7	13914.7	13435.3
K06147	5704.28	8821.99	8874.98	3236.5	13146	4944.11	3185.8	2404.29	2833.47	6000.77	7055.5	7867.92
K02954	2864.39	5330.86	6367.9	2620.85	10928	4488.06	4148.48	2597.76	3501.28	8989.81	11290.9	10425.8
K02518	2819.18	5637.28	5171.73	3033.22	9429.14	4753.34	3531.34	3017.32	3443.68	10015.4	11387.1	11121.4
K07483	1236.71	2686.99	2483.67	2057.72	2687.98	4664.54	4395.17	3853.18	3144.22	13798.7	12594	19567.6
K03744	899.661	2795.25	1822.53	1896.03	2555.95	4509.05	4633.73	3952.58	3577.37	14379.7	12179.7	18774.8
K02963	2850.12	5229.31	5230.95	2296.35	9795.35	3680.91	3178.26	2735.7	2999.89	9018.51	8514.95	8966.16
K01834	2815.34	7234.62	7576.56	2118.69	13938.5	3281.44	2714.76	1944.3	2291.68	5881.04	7269.61	7358.13
K02874	4998.12	4882.95	5740.86	4822.99	8035.23	5170.42	2883.09	2465.67	2817.46	6605.21	7723.4	8205.31
K06950	2264.92	5011.83	4537.19	2782.04	7854.49	4728.43	3183.74	2491.47	2746.32	7820.29	8002.72	11435.8
K02965	3697.34	4796.02	4595.31	3476.76	8242.8	5084.23	3204.35	2219.98	2997.58	7322.3	7988.67	8940.14
K01990	4313.77	6264.02	6398.04	2788.22	11202.7	3504.97	2509.57	2082.5	2516.46	6643.12	7154.06	7129.14
K02916	1813.19	4987.33	4691.46	2230.78	9452.66	3580.13	2975.62	2267.97	2913.25	8608.06	9246.07	9392.6
K02948	3271.01	4651.21	4839.91	3522.78	6976.86	4494.61	3073.57	2410.44	2357.91	7203.27	7582.33	8519.72
K01951	1590.31	3698.59	3229.7	1909.08	5686.6	3340.97	3274.69	2593.28	2691.61	9792.26	9325.97	11767.8
K02946	2158.72	4114.78	3894.84	2868.91	6861.92	4252.69	2841.08	2283.87	2680.55	8323	8789.14	9431.21
K07085	728.984	2208.94	1369.02	1523.9	1877.37	3417.83	3709.45	3130.13	2375.87	12445.3	10829.2	14623.7
K02961	2522.1	3748.61	4218.57	2398.06	6474.64	3448.19	3547.42	2501.45	2705.92	7817.65	9228.52	9508.86
K02356	1875.07	4550.36	4726.07	1670.83	8404.27	2990.97	2624.78	1969.59	2640.16	8200.19	9782.78	8332.95
K00791	1258.15	3469.99	2685.94	1776.77	5680.44	3520.71	3271.71	2517.16	2592.17	9510.57	9589.86	11386.6
K02909	2248.72	3864.17	4202.04	2168.68	6731.87	2941.14	3351.27	2074.62	3135.94	8705.79	8710.49	8388.8
K02935	1824.98	4243.21	4137.41	2462.13	7577.14	3871.06	2661.47	1910.88	2558.82	7880.73	8164.64	8358.78
K02950	2975.87	4209.4	4184.09	2902.19	6849.11	3899.61	2708.95	2485.27	2451.92	7412.99	7479.16	7855.47
K00942	1791.57	4935	4489.89	1733.37	8697.35	2703.67	2638.07	1888.37	2194.44	7301.8	8034.39	7877.76
K02078	1593.47	3822.51	3307.25	2085.56	5906.99	3887.43	2959.46	2346.45	2346.6	8402.73	7387.78	10040.2
K02990	1662.39	3789.74	3960.94	1898.46	7829.97	3203.92	2891.47	2275.22	2713.76	7556.82	7720.17	8305.19
K02878	2626.26	4035.91	4038.52	2742.17	6720.71	3696.03	2517.04	2174.82	2384.69	7170.58	7949.5	7732.11
K02867	3001.32	3850.58	4058.35	2820.94	6603.17	3856.52	2517.73	2149.23	2697.37	6869.98	7171.87	7614.45
K01689	1804.28	4888.12	4741.11	1788.56	9253.47	3012.72	2615.58	1955	2405.49	6422.65	7495.19	6824.16
K06199	2270.13	5471.16	5363.6	2144.6	9339.19	3602.58	2502.45	1913.18	2082.36	5469.46	5538.53	6540.74
K02895	1509.65	4052.84	3562.97	1682.87	6592.21	3170.1	2758.52	2363.81	2705.84	7669.46	8114.08	8021.79
K02564	1431.2	3676.26	3649.31	1564.79	6508.11	3050.17	2587.57	2130.46	2402.9	7616.83	8197.48	9230.91
K02110	1863.22	4238.92	3808.32	2107.19	8380.49	3549.39	2139.29	1957.06	2031.24	7302.69	7601.28	6655.09
K02968	1393.42	2936.93	2944.38	1879.32	5471.94	3000.72	2424.77	2594.17	2474.16	8316.8	9184.71	8988.63
K02879	2167.97	3295.16	3435.88	2012.78	6752.14	3007.54	2646.59	2028.57	2239.08	7869.65	8097.04	7948.59
K02358	2191.05	3493.51	3123.57	2790.05	5465.73	3593.79	2905.84	2307.39	3345.27	6977.86	7723.78	7521.66
K02952	2119.39	4153.55	3796.52	2307.92	6919.85	3519.24	2825.24	2054.45	2338.41	6829.89	6950.97	7559.27
K01462	1924.64	4520.23	4678.78	1617.15	9139.5	2338.61	2527.79	2038.21	2884.63	5899.51	7272.12	6289.62
K02956	1335.01	2969.57	2851.51	1615.4	5918.18	3097.05	2828.61	2242.17	2612.2	7853.79	9100.51	8663.37
K02902	1848.77	3954.02	4412.23	1956.12	6292.74	2378.56	2906.26	1841.17	2291.28	7664.01	8439.85	7030.82
K00925	1648.49	4093.49	3962.63	1569.98	7030.81	2472.78	2500.42	1863.03	2717.11	6875.13	7950.84	7424.68
K02014	1326.8	2987.93	2468.76	2461.48	4663.55	4402.06	2457.14	2113.74	1733.44	7798.88	6700.22	10611.2
K02881	1324.57	3588.22	3363.37	1595.33	5298.82	2801.38	2706.68	2095.2	2596.31	7924.62	8131.26	7917.87
K02994	2005.35	3535.99	3054.06	1982.47	5458.44	2789.4	2777.86	1947.03	2398.38	7337.28	8215.8	7833.14
K06949	1250.77	2824.34	2571.2	1358.33	4055.41	2865.6	2936.97	2538.52	2664.37	8488.56	7501.92	10246.3
K04078	1527.5	3581.14	3048.77	1594.96	5948.09	2701.52	2472.29	2065.07	2468.05	7191	7434.7	8934.41
K02892	1325.09	3171.34	2875.96	1715.2	5583.35	2982.99	2791.41	2184.55	2315.05	7818.1	8053.83	8036.99
K02992	1818.21	3360.19	3469.28	2022.41	6119.87	3135.9	2383.22	1953.95	2532.92	6722.1	7055.46	7785.58
K02529	1135.86	3028.8	2582.04	1355.21	4423.43	2567.16	3172.63	2636.71	2917.85	7702.92	7372.87	9427.8
K02982	1676.29	3109.42	2991.18	1840.82	5608.93	3049.68	2219.99	1738.71	2035.5	7743.9	9239.45	7060.99
K02876	1475.03	2716.95	3040.31	1816.99	6031.24	2847.58	2561.14	1952.29	2325.71	7176.46	8170.75	8034.48
K02931	2207.58	3405.66	3185.83	1805.16	5436.3	2714.61	2534.17	1953.11	2329.08	6897.68	7365.81	7587.57
K02986	1281.67	2886.75	2785.62	1626.88	5334.09	2707.91	2711.78	2208.29	2955.26	7448.9	7854.57	7254.47
K02939	1446.83	3623.21	3443.86	1474.24	6174.45	2334.92	2383.55	1951.28	2408.51	7228.05	6953.85	7580.45
K02933	1685.02	3346.85	3206.63	1840.46	5565.62	3071.93	2645	2144.74	2339.2	6816.95	7414.15	6876.17
K02884	1324.32	3283.06	3386.13	1930.81	5478.83	3311.65	2216.67	1968.96	1972.73	6883.35	6953.67	7964.96
K02005	726.539	1891.69	1161.89	1217.11	1597.47	2908.97	3196.89	2763.64	2353.89	8845.19	7600.1	12357.8
K00262	956.084	2159.16	1336.19	1584.99	1547.85	2959.88	2821.63	2527.4	2345.66	8913.11	8310	11065
K03070	1563.45	4169.61	4101.02	1415.15	7571.38	2281.02	2211.7	1658.7	2173.5	6012.6	6751.26	6492.36
K02890	1239.26	3235.89	2944.1	1557.5	5351.72	2740.39	2535.37	1791.67	2487.12	7196.96	8016.76	7188.23
K02887	1845.66	3894.67	3435.87	2047.7	6705.24	3198.01	2069.92	1842.18	2340.44	5729.18	6306.67	6818.3
K02988	1636.06	3194.27	3152.8	1933.94	5293.79	2667.33	2555.65	1892.65	2646.4	6394.83	7074.52	7610.57
K02863	1931.59	3020.26	3088.07	1931.36	5239.76	2691.68	2212.3	1853.02	2098.89	6669.08	7391.38	7762.97
K07001	576.905	1752.51	1056.9	1245.66	1677.96	2843.52	3304.2	2779.09	2278.56	9182.23	7192.48	11986.3
K01866	1508.99	3671.44	3303.85	1637.74	5684.08	2917.83	2167.87	1774.67	1988.02	6278.76	7088.43	7320.37
K03495	1306.66	3130	3046.88	1374.48	5827.36	2272.39	2118.79	1782.73	1974.72	7326.58	7268.63	7345.84
K01815	911.396	1783.57	1256.1	1479.57	1805.95	2882.49	2577.59	2385.64	1799.48	8130.17	7662.1	11745.5
K00790	1273.73	3011.47	3032.32	1307.26	5178.05	2583.84	2350.04	1900.13	2395.63	6746.49	7405.84	7054.68
K02899	2701.04	2312.93	2321.59	2533.4	3670	3531.04	2183.76	1820.58	1894.22	6790.6	7474.06	6995.86
K02886	1287.51	3032	2891.36	1599.8	5327.76	2832.18	2222.48	1838.07	2251.61	6402.86	7318.77	7190.18
K02355	1261.5	3202.09	3082.61	1657.35	5149.53	2514.84	2479.1	1976.47	2614.13	6335.6	6842.12	7012.84
K00789	1550.54	3091.36	2800.13	1610.22	4765.65	2996.41	2070.9	1694.04	1977.78	6738.21	7098.78	7196.74
K03629	1618.86	3682.07	3709.97	1282.56	5654.07	2361.65	2397.99	1698.93	2058.34	6086.58	6571.85	6321.67
K00648	700.656	1651.71	1111.83	1131.25	1413.6	2519.39	2663.46	2460.24	2332.84	8891.28	8408.87	10157.9
K02906	1245.53	2789.19	2779.58	1521.64	5315.52	2631.4	2345.49	1722.16	2184.99	6303.05	7327.49	7195.16
K01442	1659.11	4548.04	4295.72	1321.49	8047.95	2134.04	2152.86	1635.02	2047.1	4517.17	5009.42	5774.09
K04077	1600.79	3423.83	3036.63	1644.49	5075.48	2863.64	2110.74	1719.27	2050.67	6290.57	6418.09	6553.33
K06173	1230.41	2900.71	2753.35	1368.89	5189.63	2570.91	2279.25	1829.9	2454.76	6313.26	7192.43	6697.1
K07560	1069.6	2564.65	2275.77	1482.92	4648.44	2921.08	2078.32	1892.98	2052.57	6933.46	7654.69	7168.92
K21065	584.205	1733.24	1053.13	1328.48	1583.29	2536.62	2689.73	2410.73	1810.06	8076.7	7079.51	11709.1
K01358	1402.76	2759.76	2667.97	1545.38	4607.47	2524.84	2416.94	1959.8	2277.9	6685.73	6569.45	7172.13
K02528	1492.28	3450.52	3300.8	1220.28	5031.07	2521.77	2173.42	1700.22	2082.63	6140.58	6649.39	6721.72
K03040	1387.74	2858.69	2790.43	1457.49	4673.68	2202.38	2261.48	1818.12	2262.25	6444.96	6971.57	7306.38
K21571	594.27	1704.96	847.668	1173.37	1494.82	2686.75	2681.54	2424.77	1736.14	8162.86	7230.3	11633.3
K02970	2985.79	3514.93	3908.35	1955.24	8532.19	2900.75	1930.19	1624.6	2462.92	3665.86	6255.89	2459.6
K02313	1379.99	3180.97	3079.37	1184.48	5658.99	2131.21	2111.06	1577.21	1907.23	6296.31	6753.57	6782.95
K03701	1422.31	3518.76	3464.3	1284.12	6409.1	2141.73	2035.42	1645.06	1994.93	5609.61	6181.18	6306.26
K16787	2343.34	5767.17	6147.12	1496.05	11516.1	1814.54	1666.78	1078.93	2147.87	2105.68	3625.34	2196.23
K08659	2249.76	6290.54	6710.53	1393.62	12426.5	1988.81	1427.07	792.636	1549.37	1698.4	3217.94	2155.07
K03650	1288.18	3141.5	3031.35	1299.63	6401.27	2427.81	2079.72	1683.1	2024.38	5724.35	6573.06	5996.96
K01491	1381.76	3556.09	3150.08	1205.55	5965.67	2385.54	2250.34	1719.85	2130.13	5560.56	6361.65	5876.83
K01265	1262.48	2779.16	2503.96	1352.62	4527.71	2326.3	2583.77	1991.18	2357.42	6423.2	5757.34	7647.36
K00783	1323.32	3356.64	3040.84	1507.72	6457.62	2299.37	2057.01	1548.84	1873.13	5575.7	6047.9	6412.7
K02926	1212.3	2694.44	2626.41	1263.06	4422.68	2132.85	2271.67	1845.4	2243.77	6566.37	7038.35	7148.07
K00954	1213	2614.83	2682.19	1372.85	3874.29	2329.15	2142.22	1524.38	1828.91	7029.86	7099.96	7695.76
K01883	1393.02	3093.09	2810.83	1238.99	4512.37	2345.84	2069.48	1733.24	1971.81	6365.78	6772.98	7089.78
K03551	1084.96	2787.84	2535.18	1426.31	5194.16	2515.91	2046.25	1585.39	1952.49	6379.34	6441.77	7293.92
K00939	1467.92	3480.47	2835.44	1373.86	4998.82	2419.94	2192.8	1657.13	2033.18	6086.2	6217.12	6457.06
K01278	443.406	1562.26	904.157	1205.77	1549.24	2587.17	2466.55	2271.97	1767.91	7949.2	7038.52	11321.3
K03046	1264.65	2883.8	2642.35	1543.15	5132.78	2629.54	1952.51	1532.75	1812.94	6351.92	6596.28	6717.53
K00857	1224.21	2847.61	2554.36	1099.65	4136.39	2398.1	2364.14	1975.26	2058.74	6266.97	6375.43	7736.88
K01662	1150.09	2842.73	2626.53	1158.36	4650.93	2146.34	2149.21	1514.51	2016.57	6494.23	7100.11	6904.33
K00848	637.931	1615.09	921.666	1095.93	1490.01	2500.89	2588.42	2401.72	1734.08	8366.73	6721.98	10656
K02967	1817.26	2785.02	2723.01	1835.38	4244.7	2366.88	2031.81	1545.09	1865.4	6110.74	6382.03	6870.4
K02996	1622.11	1940.03	1898.65	1961.11	1791.5	2874.87	2155.69	1969.79	1953.65	6890.64	7534.5	7940.88
K16786	2310.23	5880.93	6227.46	1425.97	11500.4	1895.56	1488.25	964.831	1678.2	1784.88	3317.19	1955.43
K09748	1123.59	2522.53	2280.43	1209.95	3881.35	1998.42	2388.32	1634	1699.48	7579.51	6559.06	7528.24
K02036	1338.55	3644.51	3282.66	1145.33	6129.1	1904.57	1977.11	1579.95	2083.68	5051.45	6269.38	5880.87
K05989	602.894	1592.31	1000.1	1163.36	1494.06	2499.85	2566.6	2273.14	1717.11	7661.09	6775.01	10879.9
K08998	1218.95	2793.4	2668.1	1217.71	4522.97	2146.24	1862.48	1671.28	1572.22	6470.44	6966.43	7089.39
K02428	970.583	2737.36	2716.95	1368.07	4777.31	2646.12	2067.54	1761.93	1999.04	5829.51	5604.42	7440.43
K03282	927.898	2906.1	2760.37	1149.89	4996.25	1940.21	2158.26	1659.11	2007.09	6229.88	6663.21	6504.72
K03925	1214.9	2612.88	2461.8	1158.09	4077.75	2255.01	1830.85	1628.58	1447.86	6604.98	7207.94	7309.71
K03555	1097.42	2870.9	2643.17	1158.88	4433.42	2093.29	1945.78	1619.13	1883.59	6278.52	6582.7	7131.45
K01520	1132.46	3007.78	2651.74	1262.93	4732.24	2048.67	1638.59	1649.27	1461.3	6326.52	6555.19	7192.88
K09861	1225.98	2965.08	2720.57	1095.38	5403.83	2110.52	2021.73	1525.09	1889.29	5300.42	6181.99	7015.73
K09808	520.772	1500.06	851.438	1144.37	1446.96	2348.51	2454.92	2194.46	1685.35	8034.57	6630.52	10604.2
K01056	1179.88	3187.86	2809.09	1184.99	5262.14	2284.12	2010.5	1646.74	1791.66	5888.31	5979.38	6183.07
K03438	1018.94	2469.98	2168.19	1083.21	3762.26	1897.1	2061.32	1647.21	1928.87	6829.46	7027.04	7444.04
K02563	1230.95	2763.65	2589.47	1220.75	3923.72	2085.2	2118.09	1688.72	1941.73	6282.05	6381.75	7038.69
K03177	865.568	2323.9	2245.21	1084.66	3666.08	1975.23	2062.33	1649.76	1784.66	6989.02	7348.3	7256.55
K01872	1158.03	2914.42	2676.46	1310.6	4747.28	2574.48	1885.74	1611.56	1728.13	5984.65	6242.26	6372.15
K01776	991.236	2461.45	2461.16	1133.43	4231.78	2028.63	2029.5	1678.56	1854.54	6482.17	6803.12	7018.68
K04486	754.651	1672.57	1042.12	980.65	1404.81	2453.89	2539.81	2228.63	1862.59	7353.5	6367.79	10508.1
K02959	1268.56	2719.88	2762.27	1409.1	5050.11	2536.73	1872.84	1388.85	1805.89	5842.24	6466	5974.35
K01887	1373.94	3118.47	2777.39	1317.74	4365.03	2302.39	2077.79	1567.97	1844.1	5644.92	6095.39	6610.72
K03703	1187	2768.3	2425.09	1267.84	3686.34	2167.91	2114.23	1734.9	1885.64	6308.76	6374.46	7121.31
K03183	1263.41	3098.31	2980.45	1222.46	5775.68	2105.97	1864.49	1451.54	1484.18	5361.84	5988.91	6443.89
K03550	1089.35	3034.69	2555.3	1107.08	4469.86	1969.48	2146.77	1764.9	1874.37	5802.96	6412.47	6795.81
K00759	831.906	2486.54	2205.17	1138.51	3928.29	2199.52	2380.79	1739.4	2039.11	6227.8	6321.64	7416.05
K00788	608.096	1641.7	980.931	1104.04	1339.05	2081.72	2656.51	2416.62	2388.74	7706.96	6423.02	9445.71
K01939	1063.66	2742.52	2513.99	1137.1	4407.51	1938.1	2048.8	1607.91	2055.22	6185.36	6652.07	6319.01
K00762	1209.53	2310.79	2188.76	1139.84	3834.25	1867.15	1967.29	1571.36	1799.33	6630.99	6944.27	7169.16
K01206	788.49	1593.88	1085.12	1203.39	1518.32	2577.65	2280.57	1972.08	1728.82	7050.29	6320.49	10468.5
K01921	1233.83	3118.74	2974.34	1168.15	5249.82	2034.2	2221.56	1653.21	1936.38	4860.04	5234.52	6882.88
K09903	1114.86	2490.12	2378.75	1281.38	3861.7	2086.65	2052.06	1612.12	1913.91	6365.7	6564.36	6762.74
K01915	718.935	1682.82	1012.22	1051.83	1276.65	2103.71	2249.62	2002.77	1581.12	7936.02	7182.4	9418.6
K01262	1050.33	2550.27	2195.68	1078.62	3738.57	1917.34	2082.03	1749.36	1915.31	6138.1	6471.34	7294.24
K03217	1254.51	3154.16	3263.48	1033.16	5909.98	1759.81	1850.94	1515.58	1743.36	5403.82	5754.42	5508.35
K03648	1133.48	2562.78	2434.11	1148.49	3970.78	1975.53	2018.04	1616.88	1895.46	6042.48	6566.15	6650.85
K21574	506.712	1533.85	925.352	1038.25	1340.69	2482.55	2431.45	2112.52	1719.92	7439.57	6250.11	10203.9
K03470	905.495	2170.7	2051.44	1010.48	3489.99	1971.78	2071.31	1745.99	1984.99	6306.28	6724.14	7108.05
K03100	1365.77	2397.19	2066.1	1113.04	3631.84	2045.18	2194.05	1768.42	2291.97	5452.14	5924.96	7288.06
K03439	1060.97	2553.24	2379.35	1090.42	4237.12	2002.2	1947.02	1631.37	1844.86	5619.68	6474.01	6654.02
K03685	934.2	2256.74	1909.92	1073.32	3622.8	2058.99	2061.75	1679.79	1918.86	6205.31	6515.43	7236.22
K00806	903.823	2115.17	2096.74	1105.85	3719.93	1885.33	2090.86	1590.8	1906.68	6043.7	6972.28	6922.04
K02888	896.987	2390.9	2500.51	1085.64	3872.57	2095.73	1980.75	1929.84	2071.13	5782.95	6196.69	6509.77
K00927	1276.47	2784.93	2521.6	1591.97	4927.68	2521.68	1783.45	1484.73	1512.02	5277.33	5703.8	5721.1
K01803	1656.01	2969.52	2778.32	1775.48	4513.17	2446.17	1962.14	1566.54	1682.71	4799.1	4836.87	6102.82
K00858	1000.23	2466.41	2202.39	978.445	4151.98	1923.07	1949.39	1651.33	2000.75	5941.86	6047	6677.71
K03979	994.591	2273.01	2043.18	1290.63	4150.96	2209.7	1881.37	1686.91	1785.03	6009.51	6214.86	6435.76
K00969	1089.35	2530.14	2620.3	1131.86	4353.01	1889.65	2124.86	1760.9	1752.01	5522.51	5349.58	6843.9
K01810	1090.51	2458.84	2242.34	1008.9	4000.23	1816.07	1886.89	1525.32	1937.14	6157.8	6361.53	6465.08
K03584	998.9	2364.13	2040.44	1239.61	3598.93	2010.59	2149.14	1656.61	2004.66	5768.12	5925.07	7164.77
K03977	1109.64	2634.2	2228.06	1258.7	4012.41	2412.09	2000.84	1531.51	1750.41	5788.96	5956.16	6178.32
K01934	1219.43	3236.96	3081.49	1024.03	5986.81	2045.7	1965.82	1474.49	1346.27	4469.73	4707.42	6290.12
K00859	1122.14	2807.7	2609.15	1048.71	4724.76	2146.84	2430.27	1536.28	2043.21	4934.95	4924.4	6483.37
K02860	958.438	2419.81	1919.32	966.699	3808.95	1994.38	1972.05	1569.51	1752.52	6392.41	6265.25	6753.75
K07447	974.896	2730.63	2412.94	1072.54	4406.38	1680.24	1978.7	1509.83	1998.67	5799.21	6320.79	5745.17
K01000	923.686	2227.76	2032.15	986.517	3637.94	1872.11	1884.74	1696.01	1998.22	6131.78	6343.5	6882.78
K01914	1082.2	2369.49	2291.89	1040.49	4190.05	1757.71	1886.96	1528.57	1669.75	6089	6401.13	6255.97
K02357	1038.24	2452.1	2065.03	1021.18	3688.34	1804.1	1980.75	1678.8	1896.16	5859.11	6323.99	6678.54
K03572	1002.36	2544.53	2296.45	1284.08	4531.45	2349.63	2056.77	1545.46	1743.48	5454.59	5000.83	6587.66
K01893	929.724	2452.07	1849.44	1017.75	3341.61	1965.43	1961.07	1789.45	1964.74	5857.9	6299.12	6647.27
K02835	1164.51	2391.7	2258.45	1211.97	4202.09	2291.14	1884.07	1466.57	1761.27	5633.2	5700.06	6039.57
K06187	1113.76	2638.59	2716.68	996.993	4360.09	1653.55	2047.03	1471.29	1804.69	5399.88	6156.07	5633.86
K01889	1081.43	2415.29	2287.42	1211.68	4214.62	1776.36	2043.8	1555.93	1959.42	5413.92	6151.77	5787.75
K03544	1054.08	2390.22	2076.29	1088.6	3584.62	2067.74	2222.86	1615.85	1812.47	5787.66	5500.97	6694.69
K01926	1152.77	2686.95	2519.9	1217.97	4322.87	2012.77	2056.98	1561.05	1940.56	4890.69	4910.87	6543.26
K02519	898.703	2233.6	1989.2	1090.63	3336.25	1875.45	1746.52	1527.37	1604.18	6261.02	6377.31	6752.03
K00945	821.954	2240.37	2053.01	944.144	3486.11	1894.07	2015.49	1465.2	1946.42	5975.73	6034.26	6630.87
K03816	1342.08	2902.48	2935.37	1299.93	4861.05	1902.41	2268.18	1667.3	2138.4	4422.56	4471.54	5283.45
K02838	938.804	2442.2	2082.03	1295.7	4049.24	2234.93	1861.47	1427.32	1756.67	5107.5	5987.45	6067.81
K01787	508.6	1498.42	883.322	1117.4	1554.41	2608.54	2153.33	1897	1533.56	6405.3	5814.69	9195.56
K01790	1046.32	2441.41	2107.8	1399.95	3840.76	1990.85	2388.7	1899.33	1863.6	4875.79	4425.2	6805.93
K03832	434.913	1420.49	744.219	1029.47	1303.89	2110.91	2166.83	2055.3	1672.07	7083.88	5822.15	9106.32
K04043	1137.95	2244.12	2124.89	1314.2	4115.67	2195.68	1950.3	1575.93	1796.45	5181.17	5655.11	5585.44
K01937	944.066	2746.57	2503.64	1093.62	4785.09	2040.62	1675.94	1414.8	1741.08	5032.47	5469.76	5396.52
K02115	767.224	2199.55	2050.29	1144.18	4381.24	2300.2	1911.42	1389.72	1736.29	5407.27	5855.31	5636.53
K03553	1201.27	2628.89	2492.21	1221.42	4118.83	1853.82	1818.09	1479.86	1580.86	5271.75	5493.33	5609.35
K01972	1333.31	2600.78	2621.15	1224.26	4634.48	2132.73	1793.98	1394.87	1641.57	5362.36	5268.12	4737.66
K19052	464.158	1373.57	843.158	954.604	1219.84	2217.8	2348.62	1992.72	1577.17	6707.59	5606.41	9293.84
K02109	997.723	2322.53	2091.8	855.568	4137.82	1738.53	1902.52	1490.4	1791.64	5599.45	6281.4	5281.92
K01425	1130.3	1706.86	1567.77	1273.67	2599.22	2183.25	2055.92	1676.02	2163.31	5645.03	5534.23	6778.15
K02112	1322.05	2515.17	2251.87	1433.98	3922.92	1973.55	1633.37	1379.91	1701.16	5183.58	5604.57	5265.66
K03664	982.876	2393.96	2435.3	1060.59	3757.17	1793	1904.98	1409.05	1811.02	5463.31	5724.14	5403.85
K01925	925.134	2212.5	2152.05	964.966	3832.32	1952.39	1857.15	1620.89	1762.09	5051.68	5093.56	6682.33
K00850	908.895	2244.35	2148.7	1145.9	3409.72	1783.27	2122.33	1601.58	1767.69	5524.25	5070.5	6342.96
K01807	819.291	2293.5	2181.83	794.558	3761.13	1901.52	1652.02	1449.71	1339.04	5777.07	5855.19	6235.88
K00876	1009.17	2363.82	2420.84	1003.49	3999.08	1700.55	1950.79	1369.49	1634.42	5408.6	5526.97	5624.11
K01892	971.992	2311.97	1986.79	1023.35	3443.49	1783.29	1907.88	1427.11	1690.28	5217.55	5875.61	6219.64
K02113	774.441	2120.63	2179.55	909.332	4116.78	1565.29	1792.96	1531.32	1692.87	5385.39	6158.3	5519.52
K01193	1192.17	2702.21	2928.39	1041.15	4987.17	1832.63	1650.58	1373.32	1680.44	4200.88	4349.88	5673.58
K07106	954.293	2894.53	2818.24	1008.62	5379.28	1724.21	1616.07	1251.41	1253.66	4290.35	4945.98	5331.57
K01869	971.101	2287.76	2228.29	1085.31	3913.35	1756.06	1640.47	1368.4	1632.48	5258.61	5756.99	5554.14
K01868	1139.51	2835.99	2499.39	1161.93	4214.65	1755.28	1739.54	1425.87	1715.75	4911.21	4972.98	5079.95
K01785	540.937	1248.53	815.598	1050.2	1223.68	2015.75	2032.57	1838.02	1494.28	6249.83	5775.57	9046.17
K18682	1146.74	2480.96	2326.78	1108.34	4013.23	2042.39	1840.53	1602.38	1707.74	4366.85	4569.12	6112.35
K02111	1214.47	2312.57	2119.23	1285.09	3802.81	1730.34	1710.66	1497.39	1684.92	5285.66	5335.97	5203.89
K00600	1070.59	2503.42	2334.9	1134.68	4515.4	1717.05	1662	1421.31	1679.5	4803.5	4923.4	5279.41
K07783	440.655	1337.42	819.483	942.527	1191.27	2090.46	2260.45	1954.46	1550.64	6478.23	5373.02	8566.2
K03704	1595.19	2228.38	2344.05	853.489	4913.11	1181.11	714.737	363.596	1066.42	6132.06	9644.06	1888.77
K00554	974.114	2323.44	2186.96	1132.13	4138.23	2087.35	1720.13	1440.68	1769.67	4811.19	5424.63	4808.81
K03501	1195.34	2802.4	2714.88	946.981	4746.69	1643.79	1823.58	1351.44	1757	4582.26	4180.82	5070.56
K00609	1010.7	2178.56	2002.18	1126.92	3409.88	2057.31	1731.05	1488.81	1664.52	5120.33	5605.05	5238.79
K10563	911.478	2708.5	2386.36	864.505	4197.67	1663.81	1489.62	1273.99	1130.41	5096.08	5792.85	5103.79
K01591	977.217	2384.36	2014.11	1054.13	3479.06	1953.54	1768.58	1616.91	1639.26	4859.06	4746.63	6116.06
K08968	1087.02	2646.36	2361.71	875.669	4206.35	1849.29	1499.53	1374.46	1245.38	4892.88	4469.62	6061.38
K03589	824.234	2112.97	2073.75	1036.62	3723.04	2088.91	1758.52	1439.31	1375.67	4809.15	4609.55	6709.27
K07056	591.45	1369.78	858.537	964.714	1128.51	2005.07	2216.59	1938.08	1509.59	6175.09	5063.82	8698.28
K03596	963.991	2116.87	2026.22	1037.36	3547.57	1717.32	1906.26	1512.21	1912.21	5071.16	5458.78	5225.86
K03687	1053.65	2481.92	2144.73	897.449	3647.68	1613.96	1768.1	1423	1603.66	5270.15	5398.69	5191.49
K01956	818.051	2065.07	1774.28	1115.57	3604.31	1991.87	1643.85	1384.45	1592.09	5071.76	5735.76	5626.66
K00287	825.502	2186.93	2173.22	971.059	3677.71	1810.62	1734.85	1566.28	1291.87	4946.56	4617.34	6591.76
K00760	1060.62	2025.02	1972.52	865.406	3091.82	1696.29	1736.47	1401.09	1202.15	5693.93	5514.34	6107.93
K00075	985.378	2561.67	2405.1	960.254	3851.69	1744.18	1694.34	1594.85	1651.57	4527.12	4955.69	5423.6
K00604	897.488	2276.2	2006.89	1054.13	4023.22	2115.23	1559.28	1350.81	1597.21	4759.99	4713.05	5799.39
K01409	1055.7	2456.12	2454.94	915.481	4048.2	1492.24	1569.66	1336.34	1713.85	5008.02	5161.11	4864.54
K13789	882.52	2246.96	2106.75	939.383	3640.07	1892.76	1911.17	1460.97	1840.63	4330.29	4543.75	6186.93
K05837	913.231	2193.01	2032.67	990.712	3652.6	1687.62	1573.05	1212.79	1184.62	5128.26	5320.53	6074.48
K02342	1068.62	2729.43	2469.89	948.916	4648.06	1770.45	1655.06	1474.81	1392.94	4074.39	3904.53	5755.18
K00784	724.01	2273.31	1936.29	1000.49	3471.5	1789.85	1858.3	1532.87	1627.59	5034.85	4621.47	6010.55
K01619	703.703	1947.82	1668.85	630.564	2794.33	1561.05	1961.11	1318.99	1752.57	5852.46	5707.65	5941.94
K03702	1095.72	2251.58	2099.31	995.312	3725.83	1664.71	1662.44	1288.29	1659.63	4912.68	5183.13	5147.13
K02793	1618.64	4319.61	4738.94	1052.96	9044.72	1311.07	900.036	619.596	905.349	2046.18	3588.65	1522.41
K07114	409.583	1309.78	710.593	921.193	1316.82	2196.84	2229.6	1942.83	1640.64	5911.61	4922.02	7938.08
K01890	1123.67	2584.85	2409.11	974.752	4126.51	1586.42	1813.07	1393.16	1753.84	4140.96	4222.36	5305.89
K09955	531.875	1288.27	744.706	951.082	1175.25	1956.15	2017.16	1848.18	1347.64	5982.48	5068.37	8242.49
K00560	740.315	1996.62	1859.94	904.865	3088.47	1723.1	1575.86	1356.36	1114.77	4918.55	5343.57	6465.01
K02687	1037.65	2091.39	2069.31	843.798	3230.96	1617.67	1504.61	1257.87	1621.55	5326.96	5617.81	4739.2
K06921	1082.92	2216.69	2037.64	1826.53	3835.52	3234.77	1300.76	1147.46	941.041	3934.21	3474.85	5687.91
K06942	1246.24	3241.74	3106.89	1237.46	5171.95	1845.07	1246.97	913.534	959.739	3743.8	3827.66	4148.84
K03043	748.274	1320.44	1158.52	955.4	1726.36	1655.1	1856.26	1452.49	1704.02	5851.49	5861.25	6396.45
K01752	905.523	2138.3	1838.3	865.376	3217.7	1471.68	1670.4	1293.83	1293.77	5234.21	5444.56	5299.17
K01876	1228.29	2316.87	2116.21	1126.48	3467.62	1738.05	1629.69	1353.26	1597.76	4679.81	4747.04	4586.22
K02520	876.007	2551.77	2382.5	923.466	4097.25	1459.66	1798.78	1303.66	1529.71	4165.57	4634.9	4860.06
K03978	982.716	2399.28	2144.58	868.088	3580.68	1681.73	1656.47	1344.75	1781.29	4634.22	4331.76	5121.74
K03686	736.921	1966.09	1876.18	851.984	3247.83	1481.2	1710.28	1379.25	1516.59	5160.84	5435.2	5009.69
K06180	1699.18	3828.55	4329.03	1067.17	7813.76	1289.42	914.585	582.804	1050.91	2375.64	3630.27	1683.69
K01770	454.224	1033.94	808.311	877.516	1401.91	1883.4	1862.85	1584.46	1647.3	5721.51	6541.51	6293.32
K07025	937.984	2203.91	1911.66	983.361	3318.16	1858.33	1759	1317.79	1263.61	4293.9	4064.33	6168
K01873	726.645	1745.58	1648.96	861.718	2771.76	1566.82	1575.68	1370.68	1539.91	5100.61	5649.41	5441.87
K01881	893.129	2156.52	1949.77	1004.55	3642.61	1821.41	1581.57	1233.96	1587.49	4618.2	4908.27	4554.47
K06168	452.334	1036.1	599.728	1078.61	1548.7	2145.62	1793.67	1564.27	1527.11	5967.63	5412.41	6813.3
K06153	786.594	1361.54	963.897	876.559	1180.07	1725	1970.15	1497.75	1711.02	5740.21	5481.88	6604.81
K01104	1674.35	4397.75	4784.02	1135.31	9322.18	1354.11	976.676	517.21	940.175	1048.12	2277.78	1422.54
K01874	460.148	973.415	625.64	977.289	1436.33	1938.42	1855.82	1573.74	1857.37	5786.57	5707.66	6650.54
K19302	940.008	2433.9	2197.42	975.878	3904.33	1636.69	1664.79	1257.99	1145.33	4196.37	3870.32	5555.78
K03215	855.285	2198.85	2113.25	841.785	3708.46	1502.53	1808.92	1402.03	1630.9	4387.87	4141.4	5046.72
K01835	1134.86	2368.34	2266.03	1087.08	3838.72	1811.49	1682.65	1369.63	1277.32	3786.27	3653.12	5357.91
K01870	883.802	1955.23	1939.73	890.663	3439.18	1436.47	1591.85	1345.2	1756.41	4627.71	4993.29	4684.52
K11072	929.397	2231.68	2122.61	941.955	3733.14	1674.23	1783.67	1414.02	1783.06	3778.5	4010.89	5038.28
K07478	886.603	2300.67	2066.15	953.269	3572.12	1610.27	1442.08	1151.58	1119.91	4674.96	4557.62	5097.32
K00962	555.315	1025.42	738.322	996.281	1501.5	1987.71	1606.14	1350.89	1417.52	6015.96	5800.39	6302.14
K19005	1700.29	4132.59	4574.91	1057.87	8695.62	1326.25	1081.76	589.629	1061.51	1078.09	2429.54	1561.77
K07568	465.377	994.933	654.024	1061.17	1481.25	1989.15	1624.54	1345.51	1466.37	5749.83	5799.07	6588.9
K01938	779.942	2046.65	1791.79	1033.88	3632.48	1777.21	1723.49	1385.78	1632.02	4165.84	4006.28	5224.77
K00882	1597.17	4121.89	4396.59	1049.97	8427.21	1314.41	1105.26	596.502	1423.64	1299.66	2443.1	1375.84
K00833	408.648	1261.72	731.087	790.686	1051.08	1787.41	1875.84	1767.44	1250.04	5535.01	4774.33	7899.42
K11754	927.65	2095.95	2030.84	816.069	3599.63	1650.16	1744.59	1412.88	1626.95	4051	4002.05	5109.06
K06889	1720.47	3707.54	4489.64	1244.89	7971.36	1913.68	969.246	499.18	898.398	1036.69	2294.37	2091.2
K07533	1683.42	3975.92	4671.34	1012.12	8673.21	1366.76	1099.93	651.101	1369.1	1067.42	1935.63	1215.53
K16785	1779.04	4191.23	4365.58	1163.95	8606.49	1354.14	1179.52	613.865	1072.4	926.358	2142.95	1307.72
K03797	683.655	1995.1	1641.95	972.491	3547.36	1804.53	1470.92	1150.97	1096.96	4553.37	4326.53	5415.9
K12308	1147.81	2198.08	2171.93	1048.26	3662.99	1517.08	1555.9	1231.29	1569	3586.57	4070.95	4817.2
K01258	649.811	1785.15	1395.89	693.773	2217.86	1433.12	1737.33	1295.69	1698.8	4974.22	5382.32	5220.46
K03437	955.443	2290.67	2203.96	950.739	3996.91	1700.38	1588.89	1363.27	1240.74	3641.85	3341.62	5209.59
K07386	1638.83	4310.82	4717.15	1053.11	8725.06	1314.58	902.086	522.409	866.72	1024.19	1994.75	1279.78
K03527	525.203	1245.28	853.154	653.683	955.477	1590.45	1749.58	1395.05	1594.05	5780.38	5875.16	6109.24
K07460	339.375	923.596	612.62	684.68	740.762	1379.65	1550.63	1414.38	1690.05	5849.81	6281.43	6813.19
K01755	490.182	981.308	669.908	817.02	889.313	1532.82	1590.77	1384.93	1457.74	6107.39	5879.54	6458.05
K03474	362.335	1230.11	663.944	956.092	1823.34	2216.31	1432.92	1196.64	938.784	5605.69	5409.45	6402.94
K03091	2268.13	3757.78	4487.12	1414.39	7779.65	1510.71	1210.77	676.363	972.688	1187.77	1816.32	1121.54
K02027	1878.14	4052.78	4496.64	1074.95	7334.67	1487.91	878.707	628.759	1067.04	1677.03	2299.7	1320.51
K09747	1367.86	2568.77	2969.28	1053.42	5771.14	1648.08	1177.55	777.687	1860.54	3265.26	4207.53	1441.72
K09963	1675.29	4174.77	4708.2	1006.8	8677.95	1315.68	851.443	586.63	871.957	991.899	1971.57	1216.92
K02437	298.571	911.855	667.307	691.358	1017.34	1614.72	1567.78	1297.81	1166.69	6165.96	5867.05	6736.15
K07005	382.381	1138.08	703.62	832.834	1039.39	1736.37	1727.41	1462.82	1276.62	5541.35	4600.88	7494.91
K00930	456.185	912.918	625.145	1018.67	1470.96	1789.41	1482.96	1305	991.987	6137.89	5512.26	6224.32
K03798	456.11	962.919	564.636	865.486	1229.34	1755.87	1582.19	1518.5	1620.29	5767.95	5552.85	6021.28
K00024	445.045	1358.73	857.932	1103.89	1745.22	2183.41	1371.54	1193.59	819.444	5603.76	5397.87	5789.96
K01738	528.241	943.973	714.252	876.838	1028.12	1628.32	1611.15	1491.63	1431.47	5489.49	5333.7	6702.89
K01687	928.745	1043.17	924.761	1281.13	1570.36	1977.58	1245.88	1221.7	904.42	5400.14	5141.14	5832.61
K09014	517.195	1542.91	905.218	676.592	1101.2	1687.77	1402.32	1272.39	1055.25	5482.63	5248.27	6488.54
K09888	383.22	772.551	687.295	841.657	893.77	1652.48	1721.09	1478.84	1298.45	5746.65	4435.16	7351.2
K01223	1446.55	3749.66	4180.05	965.127	8089.5	1301.31	789.051	561.037	965.463	1387.54	2581.31	1239.67
K06966	300.703	912.15	524.414	754.413	863.014	1573.06	1319.24	1350.59	1091.34	6225.15	5453.13	6837.88
K02238	903.656	1820.59	1683.59	785.283	2920.4	1592.93	1428.86	1246.21	1099.88	4178	3935.26	5573.29
K03402	358.206	864.465	507.235	606.813	767.505	1378.18	1613.86	1391.16	1516.79	5877.53	5873.41	6348.06
K00602	612.022	1015.73	699.645	882.012	947.362	1557.07	1467.28	1300.89	1329.03	5756.24	5541.13	5931.03
K01885	575.877	962.873	630.42	923.409	1292.92	1770.8	1630.03	1374.57	1375.5	5329.38	5125.5	6029.12
K00991	388.367	925.574	644.952	611.453	742.647	1487.83	1680.66	1381.17	1457.12	5743.4	5774.52	6053.64
K00940	372.228	1067.43	639.79	631.279	899.645	1506.38	1759.09	1498.53	1469.39	5625.68	4883.16	6532.18
K02013	650.787	1022.07	701.569	640.586	830.668	1322.9	1621.41	1400.86	1330.24	5294.54	6293.88	5757.04
K03570	1110.49	2354.37	2240.23	802.71	3375.67	1569.84	1136.5	825.369	925.083	3948.78	4696.38	3869.37
K01736	450.339	902.022	513.854	842.851	1276.49	1760.51	1607.26	1427.99	1303.85	5466.45	5419.94	5865.96
K01495	310.646	989.065	535.101	757.495	757.375	1456.11	1545.8	1347.45	1347.15	5872.37	5480.74	6408.31
K02548	727.904	1979.8	1682.83	826.35	3107.7	1527.42	1523.9	1273.96	1099.91	3887.36	3946.04	5158.73
K00330	517.338	1112.61	823.624	855.036	1106.07	1708.1	1321.8	1410.78	1044.8	5221.73	5472.38	6145.19
K01579	219.477	901.913	537.661	687.357	777.133	1374.09	1445.29	1473.51	1039.14	5839.23	5753.63	6610.92
K04075	682.98	1717.11	1392	892.109	2482.7	1453.96	1606.5	1338.13	1594.42	4156.55	3936.18	5391.08
K01923	518.78	1011.72	604.452	883.302	1401.72	1835.03	1485.08	1470.55	1338.81	5278.56	5092.77	5600.7
K02316	583.829	1295.28	920.855	704.225	888.742	1604.09	1442.58	1232.11	973.533	5449.95	5276.25	6131.73
K03469	232.798	1004.72	533.058	794.834	839.464	1473.08	1312.77	1277.08	1003.85	5910.85	5169.23	6938.52
K03734	627.341	1100.84	696.416	645.052	860.623	1494.93	1557.3	1340.71	1400.8	5537.69	5089.16	6136.74
K02945	713.422	1274.14	879.83	827.802	979.744	1602.34	1766.12	1360.66	1425.11	4904.82	5073.36	5612.94
K00995	1052.75	2257.73	2334.74	977.54	3904.91	1515.83	1351.21	1049.07	1071.02	3172.57	3166.67	4490.77
K00016	1433.2	3549.87	3780.86	799.963	6868.26	1214.87	1207.23	702.545	1548.98	1387.34	2526.26	1320.73
K15633	458.018	904.343	578.768	902.373	1302.92	1816.46	1432.29	1290.45	1341.34	4960.27	5285.24	5981.28
K01546	265.823	813.551	449.486	792.64	1271.68	1733.47	1408.23	1252.28	1294.6	5447.96	5704.83	5799.72
K01613	320.165	868.409	439.396	626.768	772.833	1510.24	1479.1	1542.96	1548.18	5725.39	5213.5	6186.12
K06941	358.357	882.123	484.807	718.428	1202.83	1665.14	1522.65	1365.97	1432.12	5443.11	5332.69	5769.24
K03568	524.489	953.475	650.726	758.093	795.491	1380.6	1540.16	1272.11	1359.9	5372.15	5280.98	6203.55
K00929	346.41	826.196	563.363	710.293	831.14	1541.67	1645.8	1485.78	1560.66	5044.81	4732.03	6791.01
K01928	367.861	874.964	536.191	682.27	779.832	1392.1	1478.88	1324.63	1431.17	5136.69	5590.06	6295.2
K00794	364.841	863.348	593.989	730.442	773.736	1374.26	1467.37	1422.38	1422.09	5520.22	5367.81	5983.84
K21071	463.719	879.902	692.718	841.802	915.79	1605.7	1681.62	1484.17	1437.88	4914.28	4478.31	6460.51
K00865	609.152	1724.68	1661.5	706.545	2565.8	1323	1603.38	1221.83	1523.37	3787.61	3858.11	5269.89
K07443	630.212	1182.35	870.938	644.836	843.758	1663.25	1662.37	1494.71	1169.49	4726.29	3814.24	7136.73
K07052	627.833	1132.31	650.368	932.806	1023.13	1677.83	1611.8	1419.32	1381.12	4635.32	4336.38	6368.31
K00891	454.879	950.206	643.505	746.062	783.083	1580.46	1804.69	1500.31	1131.52	4973.79	4594.42	6629.67
K00931	370.304	847.473	521.89	761.874	798.379	1494.51	1461.48	1354.54	1463.07	5207.36	5441.03	6030.28
K21636	467.319	920.364	634.124	683.17	763.166	1460.67	1415.03	1333.73	1347.42	5642.2	5543.06	5515.62
K00615	1555.33	2797.97	2933.56	894.553	5182.55	1000.59	940.429	502.708	1095.07	3064.92	4353.33	1381.78
K00145	476.726	968.254	638.862	1001.97	1445.41	2015.69	1248.19	1274.09	886.448	4772.56	4863.02	6091.77
K03154	234.54	1293.36	665.913	527.568	960.784	1882.35	1662.31	1784.45	1372.55	4542.09	3647.45	7105.81
K12410	516.634	1133.92	788.662	889.393	1117.26	1767.26	1614.11	1301.73	1223.93	4950.06	4141.73	6229.57
K03536	1415.09	2847.74	3063.08	836.546	5838.07	906.202	830.515	642.152	1188.86	3082.09	3653.86	1324.67
K01585	347.938	864.906	575.518	679.636	841.653	1534.14	1433.31	1246.76	973.87	5639.53	5155.44	6309.11
K07507	855.886	2355.73	2181.51	825.659	3917.42	1421.25	1256.32	1051.24	1052.37	3031.85	3154.9	4458.79
K01548	311.548	902.059	476.145	663.708	837.321	1542.88	1721.42	1382.88	1474.69	5233.5	4903.35	6093.32
K03592	434.866	812.442	517.005	618.837	658.976	1213.58	1477.07	1242.77	1291.88	5638.63	5685.81	5945.46
K09810	266.343	941.903	596.43	716.634	968.639	1591.3	1552.15	1414.12	1085.84	4928.89	4788.95	6685.23
K01733	582.45	854.009	644.448	723.107	816.033	1394.46	1514.83	1235.22	901.722	5492.47	5240.03	6135.77
K00800	339.559	917.045	614.787	761.87	1274.85	1716.27	1420.65	1266.12	1339.69	4921.08	5100.01	5856.09
K01745	266.551	964.23	524.363	685.815	843.705	1468.15	1433.46	1263.34	1002.22	5474.55	5065.09	6379.59
K07240	662.353	1167.18	748.671	879.612	980.31	1627.05	1691.75	1337.62	1312.97	4397.5	4168.22	6377.49
K03060	1018.38	2696.09	3001.87	549.622	4019.78	782.395	753.695	627.109	1544.55	4038.3	4798.83	1488.61
K00845	459.092	907.207	607.068	706.849	842.042	1556.43	1326.76	1169.57	1016.06	5370	5194.51	6162.01
K01813	291.535	879.857	503.564	623	782.737	1441.37	1410.44	1271.72	909.667	5616.62	5557.88	5937.91
K04567	453.981	1048.91	715.007	752.645	1007.44	1468.44	1559.01	1353.97	1345.34	5215.48	4973.23	5298.36
K03787	456.019	1064.27	670.391	631.223	879.21	1582.15	1254.15	1279.42	1029.7	5355.41	5041.91	5918.04
K11175	463.264	1074.97	686.915	707.443	944.955	1654.49	1712.71	1609.15	1540.53	4455.44	4277.18	6021.58
K10773	673.943	1405.16	934.484	674.779	940.588	1597.69	1738.84	1232.29	1170.09	4830.34	4661.37	5288.41
K01918	195.539	712.292	468.169	744.081	1222.82	1704.79	1266.53	1020.86	891.273	5645.23	5728.96	5485.43
K01652	1008.13	1080.21	874.424	1047.09	1023.04	1660.22	1460.14	1209.78	919.406	4491.66	4551.91	5724.39
K03111	394.233	770.946	568.267	695.396	774.314	1202.12	1640.59	1246.39	1542.09	4736.05	5572.37	5906.9
K10907	396.353	855.605	555.571	796.501	873.265	1438.05	1557.21	1542.34	1637.85	4613.74	4490.66	6184.55
K01744	266.52	829.66	508.745	689.54	990.456	1442.53	1531.98	1272.88	1090.14	5291.09	5038.66	5978.65
K03496	3896.95	3207.94	4098.56	2407.13	5330.22	1027.24	701.274	405.252	772.453	964.598	1272.23	720.396
K00339	352.211	952.432	530.749	583.472	771.35	1553.73	1427.53	1178.23	1033.06	4898.41	5214.22	6307.58
K00331	247.707	824.253	445.452	735.259	1262.11	1734.68	1283.67	1255.92	882.888	5331.12	4781.13	5918.36
K00525	244.526	818.073	443.008	569.883	748.326	1270.1	1549.52	1346.76	1398.59	5334.13	5227.59	5750.93
K02761	1382.03	3505.46	3872.65	914.313	7354.5	1168.87	1031.7	511.767	1096.67	904.714	1763.59	1162.44
K00099	405.471	1228.21	704.902	682.495	916.092	1477.83	1599.87	1506.11	1447.48	4374.33	4211.04	6068.34
K00651	389.926	895.554	596.006	685.466	763.096	1429.12	1304.49	1199.71	943.238	5368.71	5101.77	5762.93
K01159	419.443	819.391	527.335	850.389	1325.54	1783.89	1322.02	1189.77	864.854	4708.12	4726.9	5885.32
K03473	269.527	833.96	512.595	689.804	729.101	1343.38	1343.86	1173.46	921.978	5253.44	5247.48	5974.79
K07133	1188.29	1497.08	1097.25	1185.91	1384.71	1755.94	1451.71	1178.85	896.931	3976.99	3301.76	5301.77
K02897	351.545	839.011	492.934	786.197	1428.09	1725.78	1464.2	1369.88	1409.9	4783.53	4036.17	5501.14
K20344	1106.32	3409.76	3850.07	941.056	7667.56	1020.16	816.493	642.722	940.529	876.164	1824.68	1082.9
K09704	264.647	943.249	516.81	665.576	799.384	1453.7	1646.87	1400.59	1420.31	4619.21	4180.01	6225.43
K02871	1342.39	2348.89	2911.91	1197.52	5175.32	1469.27	786.024	466.656	1243.01	2584.12	3591.24	1015.1
K15923	355.41	892.395	539.092	644.252	795.475	1416.45	1524.25	1310.8	1396.81	4512.19	4394.63	6296.31
K07118	1729.22	4016.03	4133.06	1021.14	7525.24	1124.19	561.902	336.279	710.526	672.924	1335.53	868.421
K02051	605.868	1452.09	1049.98	618.331	1020.02	1518.31	1685.66	1357.76	1338.72	4208.64	3659.95	5509.84
K09790	515.776	992.557	630.089	670.147	861.905	1340.65	1459.71	1236.28	904.762	5019.6	4055.94	6296.16
K01586	817.463	1214.72	961.239	813.913	931.409	1561.33	1667.18	1376.87	1480.44	4016.91	3697.83	5351.56
K09939	246.807	931.633	661.298	591.924	796.163	1318.96	1432.55	1306.35	1021.6	4847.98	3911.31	6726.69
K01629	452.178	840.184	570.196	648.122	724.512	1282.02	1350.36	1169.07	859.411	5147.97	5074.83	5612.71
K15987	281.846	927.097	515.624	890.745	1335.03	1877.21	1388.15	1206.15	897.034	4365.01	3800.49	6160.1
K01163	210.738	882.426	474.575	610.49	757.814	1470.06	1621.3	1481.15	1357.98	4611.15	3959.33	6200.04
K03630	419.039	884.914	545.935	667.78	766.484	1357.15	1400.02	1375.81	1138.54	5018.71	3961.24	6079.27
K00337	253.486	857.25	448.607	618.844	734.631	1308.53	1335.63	1247.83	856.528	5458.65	4710.73	5748.12
K02500	372.919	888.915	516.117	831.223	1344.69	1923.5	1342.05	1196.39	821.669	4710.19	4282.45	5332.27
K00338	238.659	921.863	571.9	576.864	879.032	1403.23	1446.52	1271.32	924.731	4732.98	4604.09	5980.39
K00948	729.066	821.026	695.136	858.86	782.979	1261.97	1532.77	1364.09	1705.42	4512.38	4756.41	4514.67
K03525	424.892	803.806	549.244	806.777	1163.64	1736.01	1671.3	1403.85	1492.86	4095.35	3891.36	5492.54
K01610	398.482	995.783	677.793	712.616	978.285	1575.67	1417.13	1217.85	921.811	4369.15	4111.3	6146.28
K07284	1137.07	2640.76	3014.41	651.168	5430.15	782.039	1261.77	877.109	2362.16	1481.65	2445.3	1438.45
K01372	1384.43	3449.32	3584.01	834.016	7266.91	1118.71	790.502	436.926	762.044	837.783	1851.85	1186.31
K03602	930.382	2551.75	2460.23	913.224	5138.9	1025.52	820.727	548.313	1089.02	2725.4	4019.73	1274.95
K00561	268.549	723.241	374.076	433.673	678.632	1249.57	1328.97	1057.39	928.208	6377.46	5046.19	5027.37
K02028	1300.9	3149.73	3318.81	770.631	6030.56	1051.57	682.182	437.502	781.904	2507.93	2323.53	1117.56
K00748	238.941	849.578	465.965	601.393	763.939	1448.84	1384.24	1139.46	924.013	5168.8	4797.69	5684.58
K00919	675.811	1280.03	858.937	692.289	881.49	1510.17	1793.03	1322.32	1607.91	4098.7	3795.68	4926.98
K05988	266.989	900.918	556.082	687.352	854.513	1473.3	1408.2	1242.85	949.051	4511.73	4025.79	6534.69
K01778	298.859	786.265	450.205	618.97	1040.72	1523.88	1413.86	1204.74	1389.71	4899.88	5084.23	4622.2
K01537	1174.63	3044.06	3436.56	836.149	6336.42	1016.42	933.993	645.739	1305.25	1174.89	2210.4	1192.66
K03149	375.588	855.11	500.281	631.151	641.584	1156.5	1505.97	1170.18	1278.56	5235.35	5141.09	4786.69
K09816	265.484	822.911	522.386	571.405	851.304	1331.53	1322.14	1237.24	804.545	4991.1	4610.15	5918.47
K00426	840.263	2484.89	2743.6	774.691	5118.54	1185.24	971.53	804.343	958.984	2145.84	2444.17	2776.13
K05810	551.783	1130.86	758.008	598.964	856.181	1496.28	1467.16	1266.42	1484.27	4097.48	3714.01	5816.84
K03549	1009.04	2766.55	3023.1	707.042	5874.46	896.282	747.136	438.646	896.393	2326.72	3338.84	1186.22
K06287	286.195	882.818	529.451	709.36	861.039	1418.86	1636.48	1368.77	1573.37	4269.22	3768.2	5879.84
K03305	269.419	861.104	417.881	490.169	720.436	1189.96	1106.85	1057.84	825.219	6031.29	5195	4986.77
K06969	506.147	833.63	565.398	742.079	724.821	1309.28	1335.13	1170.78	904.764	4803.61	4640.81	5507.14
K01130	225.926	823.39	552.912	836.361	1381.43	1891.73	1286.71	1109.05	967.064	4082.62	3926.89	5949.94
K01092	256.315	804.826	390.261	799.527	1285.97	1932.53	1215.88	1110.48	849.514	4389.76	4689.21	5278.04
K16212	326.143	826.619	546.443	742.851	854.764	1529.29	1373.76	1198.25	950.053	4456.1	3878.97	6234.41
K07259	262.152	915.071	505.813	695.665	895.787	1536.2	1328.97	1171.63	992.045	4343.97	3943.53	6321.74
K02809	1338.39	3506.03	3856.11	844.104	6894.39	1202.58	688.064	380.586	714.883	783.401	1589.17	1077.94
K02810	1338.39	3506.03	3856.11	844.104	6894.39	1202.58	688.064	380.586	714.883	783.401	1589.17	1077.94
K23003	276.998	954.485	480.017	699.463	919.54	1458.49	1365.8	1218.07	964.243	4448.1	3748.41	6287.37
K07075	791.416	924.009	707.259	639.604	947.196	1345.88	1557.18	1344.5	1069.49	3978.63	3666.72	5798.76
K02536	224.416	759.128	511.633	548.69	738.497	1323.24	1368.48	1158.09	847.365	5018.93	4999.54	5266.9
K03543	240.956	891.158	517.676	639.808	891.72	1369.43	1403.04	1214.89	876.863	4667.46	4002.22	6030.5
K07391	357.739	903.133	568.775	737.962	881.95	1473.06	1357.23	1277.37	957.524	4260.57	3917.21	6049.68
K00652	326.73	902.636	538.107	583.162	866.302	1339.22	1542	1336.1	1120.91	4511.58	3767.49	5860.85
K03617	546.759	779.718	648.962	646.212	746.622	1132.4	1342.39	1174.89	1259.29	4735.88	4702.58	4933.86
K03426	229.85	650.725	467.671	529.895	694.836	1225.35	1289.41	1213.77	827.856	5270.82	4627.16	5577.63
K09815	368.414	1034.14	548.691	723.354	841.026	1392.82	1387.54	1252.49	985.618	4273.21	3957.05	5835.7
K01703	380.387	849.697	517.699	759.139	1338.58	1613.44	1168.17	1021.55	870.674	4730.96	4358.85	4967.91
K05601	794.123	1733.29	1537.72	1384.92	2926.26	2159.12	966.135	904.41	972.997	2986.83	2969.43	3235.3
K01151	286.339	790.534	541.317	832.251	1401.04	1701.76	1302.57	1021.77	923.981	4613.64	4079.77	5056.23
K01681	459.299	918.487	594.242	697.284	827.175	1381.06	1282.77	1185.8	860.077	4316.29	4199.83	5778.1
K00700	370.029	696.197	411.101	516.665	596.863	1009.26	1452.89	1177.28	1519.42	4845.82	5348.9	4540.89
K13378	263.066	789.838	507.061	564.098	761.418	1296.53	1266.4	1188.53	843.218	4827.48	4464.42	5688.82
K19271	308.851	789.199	512.008	688.032	923.22	1439.73	1308.57	1267.19	839.216	4257.54	3944.63	6099.29
K04564	149.143	618.548	433.688	457.64	645.299	1134.63	1270.17	1091.62	965.098	5317.22	5608.95	4670.17
K00767	438.57	974.61	635.088	657.336	936.3	1390.33	1576.62	1362.32	1283.92	4020.69	3718.07	5346.71
K00605	249.841	792.393	429.65	582.035	613.248	1107.55	1266.72	1120.6	967.491	5025.65	4780.49	5343.39
K18707	508.774	1163.84	780.665	818.579	1047.49	1580.1	1257.54	1185.96	949.632	3917	3394.25	5591.38
K12132	399.316	783.3	545.248	637.315	768.001	1266.64	1555.82	1271.95	1288.97	4115.22	3925.6	5609.34
K03695	321.418	961.549	527.092	533.786	692.454	1237.38	1445.77	1265.97	1302.68	4524.33	4105.45	5219.25
K00971	313.423	844.229	466.766	670.878	910.594	1367.9	1345.82	1203.85	1027.52	4174.82	3663.47	6063.25
K00957	585.545	735.983	493.789	925.499	1310.47	1611.98	1112.79	1032.42	780.965	4542.5	4357.06	4544.16
K01714	394.082	745.861	404.155	465.526	588.964	1044.88	1483.1	1238.69	1370.14	5269.46	4630.31	4378.29
K00820	318.519	728.812	459.229	542.039	611.963	1018.18	1347.46	1166.73	1190.23	4910.02	5052.93	4623.18
K01468	262.569	818.192	453.542	622.037	779.893	1333.34	1245.06	1134.6	847.832	4914.09	3714.47	5838.89
K02493	312.383	903.754	547.36	606.892	746.727	1503.66	1474.93	1303.1	893.741	4272.02	3528.39	5848.64
K08961	269.572	814.591	508.55	708.268	797.255	1385.01	1322.08	1197.36	896.544	4328	3692.51	5982.28
K14441	293.201	713.553	407.805	694.294	1039.83	1438.93	1405.77	1174.1	1232.13	4736.6	4262.65	4380.49
K02808	1184.69	3260.45	3645.83	816.622	6786.42	1057.19	642.658	358.147	677.664	747.018	1508.03	1042.04
K21557	293.821	842.247	503.263	682.134	752.346	1479.05	1313.18	1166.69	882.428	4202.06	3621.02	5976.87
K01251	333.201	864.564	471.445	724.851	864.953	1441.85	1289.76	1205.04	951.603	4157.58	3717.42	5681.52
K20265	231.565	833.38	450.857	620.358	743.444	1335.25	1452.04	1141.61	1015.86	4259.95	3750.48	5824.07
K08641	237.294	752.676	488.097	693.399	876.403	1400.36	1386.05	1106.79	823.047	4285.1	3718.8	5868.33
K03671	550.995	884.628	676.15	866.343	839.053	1410.31	1502.36	1077.6	1085.03	3912.19	3516.89	5296.92
K00052	509.209	868.932	593.629	663.384	796.59	1255.83	1269.76	1015.21	845.395	4379.58	4207.79	5199.1
K02029	1165.46	2770.78	3086.22	840.032	5867.09	1363.54	664.329	477.918	919.055	1317.66	1925.62	1191.44
K03340	273.958	865.711	442.401	587.41	792.176	1379.22	1598.82	1101.94	836.005	4317.04	3457.34	5896.01
K01197	247.527	660.743	451.002	488.739	609.496	1114.34	1563.92	1354.72	1804.62	4105.32	3990.09	5127.93
K03270	198.903	832.025	360.165	557.186	672.043	1158.61	1267.68	1050.1	838.71	4586.39	4690.96	5267.64
K03526	649.415	1130.02	795.509	830.031	1220.77	1518.17	1080.79	951.78	1027.18	4053.59	4380.56	3804.93
K02557	394.321	887.243	484.074	695.38	819.404	1510.24	1287.75	1088.5	905.285	3979.29	3508.86	5875.07
K13043	287.469	834.621	486.849	609.027	1072.7	1355.64	1389.72	1103.82	926.893	3960.27	3675.35	5666.69
K14652	328.514	912.439	551.054	649.89	752.925	1421.27	1328.69	1219.51	988.142	3922.28	3529.59	5758.7
K03327	221.59	734.213	433.319	569.59	725.393	1286.19	1239.21	1140.96	885.857	4491.16	3912.54	5695.6
K01191	273.604	827.696	536.468	622.202	777.682	1349.57	1355.12	1170.64	955.073	4098.06	3556.23	5806.96
K02065	278.114	844.996	513.636	599.752	983.897	1304.36	1467.86	1235.67	882.45	4050.52	3521.75	5636.08
K03147	323.251	742.13	427.857	586.064	582.691	1038.46	1358.36	1178.27	1303.31	4745.04	4495.48	4521.66
K00610	316.619	714.807	484.671	641.776	528.867	1144.14	1301.63	1009.4	849.623	4919.77	4532.07	4833.4
K14188	1316.3	3264.82	3627.08	799.634	6933.58	1111.11	507.285	332.848	600	698.79	1300	766.667
K00275	276.382	847.644	524.078	533.406	735.772	1199.19	1306.2	1192.4	849.606	4339.51	4144.7	5306.2
K00014	328.023	954.366	613.056	611.487	654.975	1103.8	1468.85	1251.97	1275.06	4014.72	3619.85	5358.4
K00817	290.632	762.926	503.805	729.056	1075.89	1599.34	1280.69	1140.41	908.447	4315.2	3886.75	4754.77
K20866	261.559	789.55	541.47	629.626	734.177	1299.59	1401.72	1145.06	873.418	4134.58	3677.23	5753.18
K07738	1195.79	1851.17	2106.69	858.154	4676.34	1373.5	997.782	542.419	1240.86	2421.7	3046.09	928.73
K03644	260.356	746.489	397.38	470.03	702.434	1144.49	1099.98	1016.44	826.896	4605.91	4607.72	5349.18
K00616	338.277	863.448	485.56	512.961	647.645	1305.28	1428.02	1397.68	1405.22	3802.57	3703.03	5292.6
K03281	260.448	849.629	474.674	530.312	717.065	1339.41	1193.26	1119.38	884.641	4504.94	3789.29	5456.71
K01686	350.529	769.754	496.444	568.422	654.906	1157.99	1293.18	1048.61	813.726	4355.95	4593.17	5012.24
K02825	968.41	2715.96	2941.86	819.118	5364.21	1133.19	857.941	527.13	1513.62	1037.11	2091.37	1140.85
K00567	419.774	849.384	527.407	779.725	1418.74	1736.4	1225.65	1111.82	964.853	3730.02	3063.88	5275.92
K03307	287.26	805.453	507.052	636.365	789.99	1357.6	1288.62	1164.75	944.26	4103.24	3418.94	5753.8
K06201	231.269	797.98	438.283	612.333	786.667	1183.35	1250.32	1230.89	1016.18	4454.48	3703	5309.71
K06920	321.909	718.36	545.109	508.359	707.409	1291.75	1273.32	1112.67	818.882	4535.45	3891.63	5231.45
K01737	177.778	949.679	522.035	558.305	786.667	1373.53	1473.61	1314.6	1010.11	3804.55	3493.33	5457.8
K20074	402.642	746.919	529.779	612.701	775.334	1308	1321.53	1157.27	995	3934.37	3501.34	5636.68
K03771	224.844	801.424	489.052	573.754	761.494	1369.97	1302.61	1055.83	861.352	4321.76	3560.84	5595.36
K02864	871.013	2112.09	2242.58	585.359	4304.51	666.901	882.296	557.178	1192.57	2318.75	3834.86	1314.19
K02217	245.418	859.912	415.087	521.084	763.646	1196.99	1270.51	1088.03	879.529	4582.78	3863.49	5139.74
K07491	1813.49	2274.22	2552.97	902.145	4277.21	1045.17	415.763	199.87	582.596	2033.06	3256.96	1462.07
K00058	554.731	1018.54	632.389	698.616	796.57	1201.09	1086.26	963.23	758.755	4450.45	4326.23	4301.97
K00765	359.188	839.379	503.187	493.595	645.024	1139.51	1278.88	1103.28	808.207	4384.14	4182.13	5000.72
K06871	566.256	851.87	584.566	541.373	713.577	1138.81	1493.56	1268.16	1420.72	3746.65	3551.11	4847.28
K01812	411.484	862.821	605.925	630.791	787.587	1161.24	1149.8	975.869	742.845	4519.37	4415.75	4452.42
K01814	270.431	802.183	407.164	518.713	763.299	1228.4	1344.89	1092.2	887.156	4379.65	4006.76	4929.39
K02839	265.008	797.737	577.134	571.896	764.381	1299.38	1352.08	1211.2	891.724	3876.64	3309.99	5711.3
K02338	1132.5	2630.89	2780.01	772.552	5269	800.93	429.935	326.182	501.693	2015.31	2939.39	991.785
K01805	652.864	1640.32	1220.34	1003.57	1567.19	1713.21	1003.94	940.663	670.095	3369.9	2696.12	4107.83
K00782	240.232	938.811	488.34	537.759	756.95	1277.78	1216.24	1147.41	886.574	4008.42	3497.68	5553.3
K03296	244.571	815.108	495.127	605.686	790.629	1306.08	1260.66	1147.43	869.724	3971.07	3450.32	5590.23
K01572	523.114	938.661	646.636	702.748	990.642	1319.98	1190.06	1123.69	884.507	3816.81	3291.24	5082.31
K00831	587.424	872.029	563.896	655.943	726.442	1138.88	1250.14	1004.48	846.032	4559.45	4057.98	4247.16
K00606	212.544	847.525	485.608	488.563	739.186	1021.29	1145.03	1037.66	853.785	4672.94	4242.51	4749.11
K00097	186.217	762.573	490.845	510.973	694.18	1206.37	1250.98	1150.01	867.725	4024.9	3794.79	5529.63
K11755	243.076	881.112	513.593	542.891	788.37	1310.71	1280.38	1111.91	891.775	3944.16	3870.17	5090.93
K12340	265.14	796.724	456.148	583.825	695.293	1264.31	1297.23	1162.98	833.333	4092.2	3357.75	5623.74
K10026	272.755	686.47	536.241	492.253	709.273	1268.18	1320.18	1202.82	1027.57	3928.3	3335.86	5634.09
K21573	249.144	777.831	490.706	575.457	799.652	1274	1270.62	1118.87	894.59	3802.54	3522.87	5607.34
K15726	244.698	826.759	452.094	588.758	746.649	1293.58	1245.71	1177.82	852.49	3950.52	3330.7	5608.96
K02114	1079.48	1955.32	2213.55	586.78	3224.73	889.499	1031.26	497.983	1305.53	2582.37	3880.79	973.365
K04042	967.468	2339.38	2312.94	556.829	3960.5	906.039	916.828	551.117	1194.13	2492.44	2938.81	1047.19
K02501	284.687	796.416	450.024	533.114	758.938	1233.83	1349.14	1313.66	928.617	3703.61	3403.65	5421.8
K01818	469.818	770.131	470.361	729.598	1147.61	1444.64	1208.19	1010.15	856.83	4012.79	3154.98	4859.48
K02039	291.597	686.192	420.655	514.678	678.027	1055.24	1107.72	930.727	777.646	4626.05	4439.03	4605.46
K01599	369.895	719.856	460.829	445.985	555.143	933.933	1101.42	996.071	773.937	4624.92	4532.17	4595.13
K02118	355.244	853.916	477.441	614.354	786.71	1225.5	1371.74	1280.43	1284.72	3725.68	3225.54	4855.61
K06142	220.236	767.658	449.956	434.166	783.664	1260.53	1454	1109.98	1075.06	3833.97	3247.61	5407.93
K06001	629.322	911.44	740.852	818.733	856.488	1375.48	1310.41	1085.76	850.124	3613.59	2909.91	4906.65
K21132	275.259	736.602	433.39	568.248	652.653	1251.26	1285.67	1096.7	838.843	3880.12	3385.4	5478.5
K01304	1133.46	2661.51	2852.41	647.591	5251.63	958.65	744.085	422.982	1023.2	1415.08	1823.76	947.807
K21750	221.445	792.548	521.603	516.471	625	1293.34	1518.9	1219.12	906.669	3767.34	3071.67	5381.68
K00088	1430.49	2507.09	2836.64	999.504	4981.18	1004.22	418.427	297.134	449.557	1628.65	2434.93	828.321
K02035	1063.91	2686.18	3068.99	674.279	5418.21	850.405	639.262	424.829	826.655	1290.36	1811.22	1061.48
K01176	218.52	800.692	468.005	571.963	715.425	1225.56	1284.62	1087.58	865.7	3874.6	3353.43	5343.6
K18928	241.599	769.423	451.608	623.76	675.127	1321.49	1302.02	1242.41	950.933	3689.82	3152.3	5360.45
K02834	856.129	1893.62	1885.47	715.517	3789.88	1083.11	717.479	499.768	1335	2489.49	3457.94	1056.19
K04079	594.186	1036.1	754.43	564.945	736.866	1196.81	1449.96	1239.27	1330.59	3435.6	3210.89	4183.88
K00281	182.538	662.092	362.348	568.163	1088.78	1293.48	1037.48	933.201	724.074	4394.1	4182.88	4184.31
K00860	275.408	655.886	433.689	438.529	607.456	1072.37	1229.42	1003.61	828.952	4264.63	4201.8	4583.34
K02517	276.476	760.363	460.941	593.438	631.72	1227.15	1221.91	1045.46	854.839	3933.1	3224.46	5318.58
K06177	232.432	805.294	391.401	493.45	668.672	1090.85	1214.97	1061.92	830.329	4299.18	3384	5072.15
K00661	411.735	822.493	509.091	535.1	755.533	1365.96	1466.48	1213.62	1116.86	3505.04	2916.14	4910.44
K01433	253.863	811.78	372.87	581.045	625.532	1261	1191.75	1156.77	836.881	3961.23	3353.7	5108.59
K16363	217.573	834.766	491.818	529.772	768.61	1224.92	1217.22	1116.26	843.042	3864.28	3168.29	5234.64
K00156	254.911	749.156	492.667	529.787	691.167	1211.44	1423.25	1138.78	847.369	3592.89	3214.13	5312.27
K00912	225.271	744.64	401.53	536.514	733.137	1251.77	1301.07	991.647	870.092	3989.39	3216.59	5174.15
K01201	243.355	720.038	470.021	531.152	749.811	1191.24	1311	1016.32	870.749	3823.24	3288.75	5215.43
K01875	983.752	1964.37	2199.78	781.747	4233.47	1070.8	612.582	459.352	1088.92	1939.04	3047.41	1006.55
K09457	277.872	1041.69	473.669	571.235	874.02	1195.78	1276.04	1130.52	826.622	3550.23	3252.96	4871.73
K01696	350.934	772.357	417.254	599.489	621.125	1115.86	1105.7	965.88	788.41	4106.5	3750.69	4683.71
K02551	229.235	700.708	460.188	597.421	1097.18	1493.13	1199.94	1074.75	818.182	3743.94	3073.27	4753.61
K01173	157.587	719.559	338.371	593.637	770.503	1256.43	1158.32	1076.78	887.782	3571.95	3431.72	5207.81
K17836	218.447	753.56	455.932	510.427	693.998	1204.92	1293	1026.94	859.295	3766.85	3188.53	5189.91
K21279	273.762	760.404	417.472	488.883	705.948	1280.59	1415.78	1132.34	901.235	3629.39	3035.92	5106.64
K09922	202.622	805.782	504.283	589.949	815.315	1238.74	1255.54	963.299	860.36	3643.74	2986.63	5252.27
K01903	191.632	682.344	390.202	582.766	898.465	1402.8	1060.24	921.306	724.774	4177.99	3849.72	4162.11
K03624	1146.03	2523.97	2667.34	840.722	4795.34	1050.02	783.968	451.028	1151.11	873.374	1751.47	970.183
K03742	312.775	718.759	446.512	600.491	974.892	1328.31	1365.92	1193.58	1139.97	3462.18	3139.38	4293.55
K01804	505.085	718.046	524.1	624.586	699.979	1079.77	1082.09	936.429	753.623	4109	3595.6	4325.19
K01950	548.38	1083.51	761.528	552.056	785.748	1295.4	1219.3	1064.88	854.941	3343.7	2930.65	4497.49
K03313	203.407	702.125	362.274	498.968	648.722	1014.53	1148.05	939.881	731.627	4172.33	3884.83	4492.78
K18929	234.556	811.64	414.953	495.55	728.964	1253.24	1123.98	1068.47	831.717	3645.25	3079.29	5074.45
K02038	291.747	680.696	468.828	491.572	623.313	1046.05	987.533	831.854	681.963	4181.64	4303.57	4140.96
K09469	256.073	772.43	458.567	541.788	685.185	1255.15	1313.14	992.345	851.859	3288.56	3046.31	5181.08
K00013	318.297	732.997	478.478	535.109	659.29	1209.65	1266.62	1212.47	811.431	3518.63	2864.56	5013.22
K10716	168.707	701.949	405.495	469.822	700.972	1134.44	1307.77	1129.69	894.376	3640.72	3094.66	4956.11
K10947	648.208	706.109	524.546	478.397	748.27	1107.4	1410.17	1094.14	844.156	3340.33	2956.84	4705.65
K21055	205.755	666.036	420.173	518.195	643.521	1315.96	1428.14	1082.55	886.973	3414.45	3028.99	4939.16
K07220	184.6	760.183	421.299	527.231	640.562	1108.44	1189.56	1183.65	919.679	3527.38	2861.45	5208.86
K07090	1092.04	2493.49	2709.3	687.19	4858.06	903.104	908.715	529.16	1213.38	700.144	1563.82	762.035
K03723	1194.31	2570.02	2520.54	608.164	3988.2	978.703	544.088	319.186	517.753	1734.32	2441.84	897.45
K01993	168.8	612.643	350.897	366.322	613.097	901.196	1008.04	1046.96	758.343	4226.94	3926.92	4311.55
K13292	740.697	1574.38	1891.59	429.135	3164.5	489.087	881.192	661.666	1602.9	2388.96	3485.59	968.952
K09807	214.893	747.764	394.967	544.664	648.452	1054.66	1525.55	1095.38	945.904	3386.13	2821.51	4879.83
K00640	280.906	735.096	375.685	458.451	618.031	943.448	1268.32	946.437	746.2	4255.55	3352.62	4273.43
K01924	933.487	2118.5	2184.76	538.047	3523.73	695.575	734.76	476.118	1010.76	1918.33	3100.72	1013.22
K11645	230.27	755.931	425.32	449.39	676.907	1119.15	1216.27	1080.39	785.17	3498.41	3012.19	4982.3
K03625	710.847	1730.37	1819.05	767.27	3895.65	953.248	591.761	396.072	1038.15	2130.15	3069.57	1103.8
K04761	234.216	721.181	367.788	581.215	606.181	1127.42	1255.9	1040.46	850.708	3688.76	3148.9	4582.18
K01897	192.465	647.588	388.209	440.645	596.929	964.172	1149.06	947.268	727.448	4024.38	3640.81	4395.37
K07735	133.618	615.843	418.786	443.869	653.066	1063.49	1211.66	1176.63	793.651	4146.38	3096.19	4306.56
K07273	317.841	945.556	816.266	549.576	1223.41	1185.95	1157.1	994.226	867.014	3024.69	2652.96	4324.36
K01788	840.423	2178.33	2394.87	537.502	4699.28	749.549	795.852	430.132	973.182	1464.41	2063.58	929.182
K11720	157.064	638.93	301.42	434.498	578.059	888.187	1041.13	940.38	805.907	4177.01	3886.59	4179.65
K02503	848.439	1924.54	2262.56	529.905	4069.94	753.911	708.471	421.315	880.444	1729.84	3053.13	832.562
K01791	599.199	1029.85	892.494	625.119	1431.53	1023.89	915.967	762.922	618.005	3118.89	3632.94	3359.77
K01089	248.133	722.53	423.449	408.083	654.363	1058.46	1133.62	980.047	765.129	3858.34	3136.52	4572.75
K03803	257.22	670.029	429.286	405.641	782.609	1021.74	1330.41	980.443	876.812	3482.29	2847.84	4844.28
K03545	922.2	1911.24	1863.63	656.498	3684.6	1137.67	633.813	423.548	894.599	1966.02	2815.1	990.874
K03885	317.218	860.12	551.342	457.639	580.551	967.889	1029.57	914.909	668.151	3759.04	3748.67	4020.71
K00347	173.682	611.351	418.261	437.613	594.332	980.458	1044.66	952.538	761.486	3865.38	3656.64	4378.26
K00057	1005.85	1874.56	1917.15	566.902	3107.7	721.535	663.606	452.206	851.028	2385.34	3320.67	970.599
K04083	884.505	1930.27	2150.42	526.559	4050.84	629.739	792.072	424.453	989.701	1638.22	2865.32	911.528
K01756	1249.15	2550.95	2559.86	716.136	3839.99	1079.86	787.112	488.794	1053.18	939.891	1615.98	874.974
K08289	260.071	804.798	512.184	530.932	712.259	1132.98	1256.39	1075.17	700.099	3574	2661.9	4385.27
K07098	287.574	788.306	420.416	642.722	973.498	1221.15	1140.19	957.077	783.679	3251.56	2735.5	4336.29
K03655	1146.92	1852	1979.48	572.252	3010.22	853.326	639.002	384.978	825.437	2145.61	3198.12	912.377
K01095	127.254	747.09	454.06	558.208	678.788	1081.82	1292.16	880.294	836.382	3365.85	2796.99	4683.47
K03575	219.587	736.219	450.165	493.772	648.723	1140.61	1113.97	1123.42	725.343	3331.57	2774.99	4723.63
K01531	177.433	796.277	312.114	363.648	1085.48	899.281	1236.4	1057.56	1267	3284.92	3087.78	3898.69
K06997	311.976	692.321	437.212	519.459	583.434	1055.69	1280.15	1200.16	1168.74	2923.6	3011.45	4226.12
K03210	968.336	1984.26	2091.48	466.143	3693.9	657.765	706.671	430.867	1274.52	1788.31	2456.78	799.057
K03561	365.884	1015.13	637.67	584.714	943.027	1186.66	1068.84	987.798	737.591	3082.34	2552.4	4155.25
K03332	494.519	818.547	520.207	499.608	608.225	1034.09	1108.2	977.918	818.027	3016.05	2806.47	4610.64
K01200	224.918	686.714	384.41	469.027	577.009	998.351	1253.41	988.298	934.489	3401.9	2916.81	4400.05
K02346	736.841	1702.05	1787.95	569.019	3894.26	901.566	733.117	385.78	892.379	1353.31	3415	856.013
K18332	323.709	767.268	522.807	519.809	630.755	1027.31	1095.66	1010.96	792.826	3322.69	2770.57	4412.5
K06131	634.332	1487.56	1540.82	310.367	2580.9	556.7	1070.79	662.563	1689.96	2106.14	3490.8	1049.56
K00763	1268.38	2312.28	2424.7	792.479	3904.38	971.679	479.323	314.786	505.758	1196.24	2267.22	718.114
K00766	209.391	702.653	443.766	467.047	630.153	1042.4	1178.02	1060.2	820.966	3293.9	2611.31	4693.76
K12267	225.011	685.816	416.267	637.076	1095.3	1463.64	1035.99	817.284	687.413	3146.6	2584.09	4325.23
K03424	944.51	2084.34	2319.46	656.829	4399.4	846.659	435.236	255.655	415.519	1792.66	2144.93	791.973
K00067	289.069	706.173	391.599	542.167	673.147	1043.05	1092.21	1103.48	747.041	3276.31	2674.58	4545.46
K01953	1043	2119.79	2309.72	680.427	4206.07	726.39	417.631	250.536	452.778	1663.99	2403.19	788.07
K00873	705.454	1316.59	1586.35	417.075	2722.14	496.006	717.292	536.205	1181.87	2490.58	3793.63	1067.83
K02123	380.888	762.404	428.262	527.766	617.683	1088.99	1129.74	973.614	798.686	3207.08	2515.54	4587.22
K10206	344.714	766.016	458.107	522.739	673.795	1055.82	1115.53	948.036	814.404	3168.09	2649.14	4449.7
K18785	520.119	662.474	514.257	704.144	780.843	1196.31	1120.26	1010.76	767.601	3010.11	2540.91	4109.91
K02837	751.513	1892.67	1811.71	486.054	3353.34	560.465	640.164	385.533	1031.9	2097.19	2913.18	950.866
K03431	751.4	1641.91	1760.7	539.929	3273.74	576.575	621.551	389.239	920.886	2288.15	3131.62	975.974
K04041	417.054	822.22	537.222	593.553	721.795	1112.04	1206.2	1016.77	902.828	2947.91	2492.24	4073.68
K06970	198.915	590.103	410.586	423.101	532.306	984.499	1085.07	951.888	733.85	3798.52	2850.24	4271.59
K06958	824.398	1701.57	1769.68	458.983	3115.37	636.7	667.992	403.916	986.344	2267.93	3038.43	953.468
K00041	269.625	615.015	393.764	457.052	532.655	999.225	1107.15	916.695	780.499	3551.85	3129.55	4051.04
K02340	944.668	2242.23	2203.27	519.589	4310.32	758.049	726.966	407.774	1034.74	824.625	1789.59	1032.23
K02246	875.749	2321.59	2820.35	699.498	4818.27	849.453	571.72	457.816	578.364	660.063	1300.31	835.139
K16052	233.723	679.575	416.078	464.347	619.676	1059.02	1150.92	924.369	814.208	3267.69	2684.16	4441.54
K03385	216.169	637.621	379.793	490.873	521.022	1086.34	1053.37	986.218	835.589	3050.51	2862.62	4611.88
K03150	331.694	676.307	444.809	520.889	621.91	1061.42	1180.98	1040.93	802.002	3208.95	2441.61	4377.44
K15727	169.784	675.844	375.884	461.335	575	1081.26	1108.3	997.368	840.629	3339.62	2790.63	4287.51
K01186	186.946	558.685	337.432	470.105	598.603	977.197	1171.14	983.592	1135.75	3071.29	3053.66	4137.31
K06143	195.521	672.262	413.695	485.709	626.036	1062.19	1139.76	1055.38	771.147	3186.94	2631.02	4434.5
K01057	194.575	676.417	357.057	447.463	506.179	862.44	1198.54	1026	858.91	3111.93	2626.13	4740.78
K01448	327.465	388.692	264.434	297.143	329.099	589.053	718.792	772.255	1077.46	4240.06	4833.97	2745.17
K03801	161.831	658.845	415.711	362.696	526.012	878.613	1105.24	988.339	786.131	3934.29	2603.55	4132.33
K03710	936.763	2252.13	2611.32	559.134	4943.53	862.712	763.615	330.144	771.79	639.416	1110.78	719.437
K03152	884.802	2056.24	2325.77	567.791	4347.05	795.726	619.498	438.54	1081.28	934.788	1616.53	812.314
K00965	908.183	1853.05	1836.86	465.358	3227.08	610.141	592.73	396.846	856.954	2005.49	2831.71	864.539
K01609	250.104	653.09	407.542	396.897	589.532	982.533	1342.17	1024.67	695.779	2992.95	2561.61	4497.84
K03601	723.208	1780.74	1872.27	400.22	3186.65	585.092	608.332	446.738	884.045	2076.17	2908.97	916.233
K17828	488.297	684.711	454.325	554.431	647.871	1037.97	1098.06	1044.43	839.528	2986.01	2474.03	4056.44
K00997	752.043	2107.08	2162.82	561.087	4000.07	633.379	521.841	583.912	931.424	1258.2	1899.93	924.049
K00849	872.094	1861.53	2015.26	458.669	2985.55	717.489	717.86	384.527	826.324	1879.09	2661.64	911.352
K00956	176.531	642.846	391.277	447.852	535.169	1081.81	1057.45	1079.95	740.061	3272.16	2574.93	4281.35
K01775	826.242	1813.98	1902.7	444.875	3574.75	565.561	751.518	613.454	1442.95	1256.46	2276.91	800.494
K19802	196.391	663.308	378.164	428.904	658.685	1048.22	1087.98	928.727	727.545	3139.84	2746	4256.15
K07040	822.86	2026.85	2018.79	657.084	4153.2	1174.11	645.095	371.564	588.504	1067.9	1924.57	806.627
K02361	236.584	669.858	437.402	423.252	594.566	1032.68	1149.18	967.93	725.404	3170.63	2584.93	4234.38
K00867	742.895	1811.39	2150.1	434.038	3943.74	613.434	383.903	219.335	398.862	1909.96	2690.92	905.977
K02795	628.718	1986.08	2340.51	546.416	4395.92	705.449	453.94	300.661	489.014	1482.87	2108.25	724.381
K03048	980.07	2347.5	2764.34	639.812	4355.91	924.998	553.479	388.05	676.127	585.425	1163	782.432
K15460	234.354	577.629	454.795	435.832	503.472	1017.4	1022.49	956.202	694.444	3584.17	2514.9	4143.08
K00943	961.688	2265.94	2316.78	799.569	4230	1108.55	445.978	283.397	540.361	993.921	1399.7	734.897
K07164	183.543	715.304	420.928	507.937	830.29	1172.24	1122.13	868.847	809.106	3048.7	2323.06	4049.93
K07088	1341.32	2516.07	2463.83	1061.86	4031.76	1152.52	373.476	298.068	374.863	881.659	971.52	582.115
K01356	753.172	1653.46	1857.95	494.944	2699.95	505.313	693.662	488.446	1046.22	1977.38	3030.91	817.25
K02230	176.408	673.099	372.105	392.812	584.109	984.234	1069.41	1007.76	720.722	3059.71	2617.55	4321.89
K01243	975.408	1938.08	1983.81	456.763	3387.3	701.926	572.34	294.517	510.923	1776.77	2511.99	861.832
K01512	757.621	1829.24	2105.01	419.321	4138.23	464.723	607.938	404.43	886.111	1512.87	1903.58	930.19
K16936	203.19	669.375	405.09	437.179	631.28	988.588	1195.68	871.584	690.643	3112.66	2488.59	4263.72
K16937	203.19	669.375	405.09	437.179	631.28	988.588	1195.68	871.584	690.643	3112.66	2488.59	4263.72
K08678	251.869	591.923	350.102	432.757	732.1	1016.6	1210.7	1065.02	801.289	2919.18	2447.44	4133.35
K03814	170.837	552.402	411.294	416.218	621.441	986.602	1015.64	951.273	777.219	3128.49	2686.78	4189.32
K02768	633.548	1833.86	1993.1	467.693	3883.99	603.486	592.715	327.241	918.158	1279.78	2379.66	830.904
K02836	775.62	1590.33	1743.22	491.511	3246.2	552.295	610.193	345.897	886.4	1690.04	2870.65	911.859
K08728	909.921	2395.03	2563.05	604.798	4850.16	715.606	494.664	329.837	461.774	652.279	1042.81	678.908
K02794	724.272	2027.71	2117.06	477.843	4108.96	568.093	382.585	274.957	487.678	1355.59	2367.76	791.483
K01533	269.419	663.797	386.716	467.972	523.464	955.494	1050.38	962.142	726.658	3024.13	2536.05	4035.8
K00158	880.126	2216.99	2606.31	521.316	5075.94	721.977	477.853	242.541	462.918	536.33	1097.01	697.543
K03654	524.747	1188.98	1321.41	303.58	2300.99	418.944	646.501	513.191	1124.94	2458.19	3649.29	1018.7
K03101	573.652	1281.96	1478.19	377.997	2934.68	403.352	662.363	378.769	1002.51	2146.72	3294.63	933.736
K15725	197.571	638.6	403.359	428.346	528.302	880.505	1075.6	962.772	708.897	2986.48	2469.01	4165.32
K02044	844.725	2014.25	2246.31	425.19	4198.15	710.667	488.774	265.134	454.696	1040.56	1931.28	749.756
K00383	950.718	2306.08	2466.31	560.963	4944.31	717.302	390.452	277.459	467.511	567.948	1037.13	675.949
K15876	203.544	679.599	408.405	431.712	548.098	906.045	908.9	871.66	709.177	2991.48	2476.52	4208.06
K01695	172.846	660.029	380.255	586.669	947.398	1282.66	1034.58	769.64	711.399	2884.89	2194.91	3717.8
K02621	675.365	1604.59	1569.58	333.348	2579.07	669.734	639.787	431.022	919.156	1998.56	3013.68	908.371
K00761	658.164	1470.58	1648.75	474.458	2890.71	469.558	833.199	389.313	932.275	1883.77	2697.47	938.339
K10353	849.407	2159.54	2613.68	573.899	4916.18	602.802	498.239	277.421	505.006	524.59	1067.87	666.667
K01488	613.677	1541.83	1881.08	402.108	3266.45	482.394	592.02	407.55	919.593	1768.99	2519.9	841.352
K02760	859.062	2085.08	2470.04	538.257	4211.71	685.897	601.957	339.54	587.095	801.343	1347.39	627.081
K22927	964.644	2147.77	2513.48	576.438	4749.62	723.935	444.011	268.446	473.147	548.286	1058.86	658.642
K06726	535.386	1380.49	1622.21	272.341	2873.98	467.48	560.86	280.356	707.334	2177.4	3390.98	803.433
K02769	633.548	1833.86	1993.1	467.693	3883.99	603.486	592.715	344.873	943.805	1310.99	1720.45	732.616
K02770	633.548	1833.86	1993.1	467.693	3883.99	603.486	592.715	344.873	943.805	1310.99	1720.45	732.616
K07496	948.761	2346.54	2352.43	595.479	4246.08	852.346	691.708	311.959	594.462	512.47	895.885	667.513
K03216	683.646	1762.51	1820.83	441	3289.89	619.97	446.007	225.789	408.799	1865.34	2702.02	745.915
K02037	664.148	1664.3	1841.93	431.379	3288.21	538.475	372.342	285.45	385.478	1958.89	2743.79	816.411
K17076	876.126	2054.19	2442.82	600.896	4957.33	674.882	423.103	255.886	453.202	551.525	1027.92	666.677
K00941	224.945	619.343	357.858	451.3	565.883	864.633	977.214	922.651	694.323	2834.33	2422.03	4039.81
K00350	148.618	569.236	324.548	315.688	595.388	851.153	983.735	817.34	742.138	2911.73	2794.84	3888.06
K03531	653.053	1432.93	1745.42	428.806	3062.77	504.702	536.532	374.89	846.573	1905.55	2582.5	860.928
K07042	703.819	1429.39	1479.16	538.002	2838.96	501.891	709.269	345.144	857.285	1917.39	2759.15	839.643
K07456	830.701	1946.66	2065.72	532.01	3432.97	678.141	785.814	450.407	1094.63	850.897	1475.65	763.715
K20112	884.789	2215.05	2365.85	478.657	4505.01	769.076	534.659	263.004	451.811	573.455	1234.97	624.498
K03151	586.871	1390.84	1718.37	396.316	3036.43	520.263	576.001	364.639	848.61	1976.88	2667.54	812.887
K22393	885.622	2180.07	2464.16	598.908	4449.63	664.083	520.244	247.509	521.964	489.858	1113.72	739.025
K00147	261.339	455.495	326.224	331.653	365.728	701.994	845.737	777.139	880.469	3279.83	3480.66	3111.56
K07335	871.521	2148.71	2335.61	545.253	4621.08	593.922	602.162	304.562	630.608	534.891	948.969	677.526
K03739	930.28	2213.16	2367.8	590.845	4578.22	675.052	495.823	250.397	483.241	493.365	1061.46	636.875
K03574	1302.47	2457.36	2387.05	597.99	3204.2	958.925	534.127	255.831	542.245	696.724	1138.21	696.793
K02435	804.802	1870.35	2512.06	725.653	4657.23	976.08	431.203	336.524	600.708	418.216	816.993	614.379
K11991	788.899	1764.86	2059.5	561.084	3705.71	587.697	682.883	471.381	931.895	937.361	1408.51	855.686
K01192	253.978	593.866	374.528	403.958	498.978	943.559	936.046	886.152	691.207	2846.71	2382.01	3941.11
K03367	828.966	2114.83	2356.28	542.88	4670.35	694.631	576.171	302.989	547.788	494.857	966.152	634.292
K03785	758.8	2033.47	2106.35	505.388	4402.12	681.346	413.777	218.727	574.189	1336.48	1218.77	478.24
K01647	439.152	565.123	422.992	475.066	529.135	859.758	734.822	613.817	490.387	3042.82	3089.67	3388.75
K22394	926.222	2271.63	2396.32	543.459	4335.88	619.753	473.49	291.328	446.914	523.067	1158.04	651.852
K17073	826.956	2183.74	2455.95	511.976	4448.09	725.41	518.837	256.144	496.587	540.786	978.689	644.126
K07304	536.699	1428.38	1362.85	308.357	3032.01	443.627	571.049	380.959	951.168	1681.57	2870.46	1017.55
K11069	567.403	1453.57	1658.35	392.619	2941.67	424.146	638.926	392.133	978.051	1698.01	2667.59	759.028
K03086	818.644	1496.27	1585.31	464.011	2969.05	570.05	526.692	310.602	634.343	1872.31	2512.66	809.087
K02169	199.56	577.786	360.407	449.309	499.716	861.327	1022.95	835.748	687.256	2648.87	2381.22	4033.54
K17074	826.956	2183.74	2455.95	511.976	4448.09	725.41	506.526	249.291	496.587	540.786	966.533	644.126
K03571	742.619	1529.38	1680.59	339.439	2977.94	567.923	475.645	310.508	516.883	1832.91	2753.35	801.488
K18330	168.168	548.597	373.014	318.96	428.135	978.621	1036.02	987.357	629.969	2928.11	2464.84	3648.36
K03615	306.634	590.582	361.899	423.69	483.89	846.901	953.802	834.247	718.974	2705.95	2422.62	3835.03
K01271	570.301	1604.14	1810.88	426.96	3365.74	502.612	359.259	244.176	444.558	1812.37	2503.46	802.842
K01929	748.229	1808.84	2200.49	503.934	3705.34	549.264	663.792	426.033	992.045	678.632	1430.96	737.856
K03621	734.461	1576.98	1616.48	537.937	3481.03	899.584	655.806	453.55	943.377	1322.55	1570.98	614.491
K01119	228.503	568.446	354.338	433.236	485.152	848.007	978.86	826.921	694.394	2825.46	2332.8	3808.15
K03294	780.04	2220.63	2309.89	555.07	4649.06	751.837	336.275	217.897	445.465	427.672	1037.01	612.443
K03565	659.769	1633.41	1936.52	443.498	3382.91	547.238	607.77	420.873	886.972	1404.11	1593.83	812.304
K00033	817.313	2004.04	2445	496.057	4619.05	637.613	429.162	285.646	412.43	507.28	916.061	707.022
K07078	841.827	2240.26	2362.22	493.048	3947.09	626.932	458.638	335.752	536.429	617.566	1108.17	693.162
K02075	773.817	2061.67	2257.85	556.786	4306.86	775.706	458.536	246.089	507.788	510.236	1107.48	641.745
K16012	841.27	2074	2357.22	518.606	4675.19	629.7	430.143	301.356	405.389	479.136	884.716	577.697
K03594	151.246	555.804	286.26	319.529	429.752	694.215	800.757	587.93	545.455	3217.98	3360.23	3213.26
K03168	866.447	1818.14	1716.22	466.019	2868.43	720.583	558.357	296.125	532.427	1440.04	2124.72	721.84
K02773	670.473	1876	1969.28	469.68	3891.03	705.128	461.066	227.482	410.256	1307.84	1397.99	715.802
K08602	705.004	1947.57	2114.12	458.559	3962.64	602.774	570.721	375.387	735.72	634.031	1241.43	745.052
K00364	569.298	1574.22	1830.23	469.618	3357.07	513.642	361.664	195.706	309.609	1673.66	2475.27	758.335
K05340	817.252	2062.99	2317.58	551.363	4238.12	710.086	426.413	312.269	415.966	524.469	1042.02	659.664
K03106	749.042	1390.94	1598.11	526.898	2748.7	538.47	556.223	281.59	634.012	1716.74	2535.65	792.817
K11070	739.402	1625.2	1815.4	506.791	3073.5	508.637	397.889	255.376	395.168	1650.03	2240.81	787.233
K03595	623.829	1311.8	1331.46	419.935	2609.98	439.781	658.037	336.184	895.832	1825.4	2778.33	741.542
K01916	663.672	1750.73	1931.76	505.668	3900.59	539.474	455.549	292.338	416.667	1012.95	1790.3	696.765
K05946	709.36	1955.34	2094.91	547.342	3676.91	679.123	459.615	278.532	448.992	825.113	1367.95	780.796
K07707	880.675	1819.05	2144.77	467.63	4062.97	682.208	602.469	272.744	630.625	545.934	976.699	694.915
K01607	846.616	1755.89	1937.27	634.932	4012.39	871.548	547.724	194.422	422.859	811.535	1049.9	668.808
K02774	810.661	1851.73	2144.67	609.284	4203.22	666.667	448.861	289.544	449.275	526.085	1036.29	717.391
K04066	780.94	1728.04	1707.16	417.677	2806.56	590.769	406.725	250.456	381.928	1366.34	2504.25	806.348
K00036	634.842	1654.64	1829.4	403.971	3410.32	533.488	388.722	236.313	373.364	1479.33	2081.66	705.557
K03705	945.618	1881.03	1951.07	523.702	2928.51	646.657	618.75	381.701	857.845	825.929	1433.33	726.248
K01439	661.094	1605.93	1812.24	505.552	3254.82	482.372	325.944	233.121	356.571	1475.32	2218.06	780.454
K07154	173.99	528.34	341.138	390.251	491.818	872.352	922.997	817.445	580.429	2674.86	2173.89	3741.3
K01126	814.446	2019.25	2301.48	480.952	4086.78	634.208	452.488	304.411	510.607	536.045	922.598	614.234
K01779	780.513	1932.28	2124.07	467.054	4313.37	663.339	517.584	238.303	520	499.371	963.342	636.667
K11749	577.25	1413.35	1560.55	410.581	2697.32	534.755	534.584	303.388	782.588	1365.89	2629.3	822.82
K16924	742.269	1770.25	1828.89	387.49	3274.27	604.19	646.258	383.648	965.657	709.663	1579.5	714.369
K14415	213.827	563.106	348.147	376.49	538.76	788.462	926.664	839.659	558.494	2485.86	2244.39	3703.54
K05833	920.847	2062.25	2119.44	655.669	3772.82	652.872	440.091	299.157	510.572	500.456	996.761	645.531
K03585	168.695	504.869	343.456	376.429	462.963	865.226	836.009	715.963	578.189	2590.38	2253.58	3861.03
K09787	770.499	1672.56	1834.63	393.591	3096.07	531.637	829.627	508.778	890.069	885.422	1370.7	753.224
K17810	780.497	1923.98	2247.55	526.858	4138.75	684.434	398.345	255.483	447.547	487.938	1000.85	634.52
K15772	785.127	1853.42	2281.69	533.773	3862.7	579.749	391.506	318.651	467.844	708.438	1127.41	600.221
K01955	734.274	1281.77	1355.21	514.297	2458.85	541.209	495.636	341.57	863.087	1797.84	2321.47	761.085
K09976	771.07	1926.62	2359.97	462.246	3958.33	402.973	435.372	291.291	458.333	527.301	958.333	888.889
K02074	692.027	1985.94	2069.72	448.6	4283.4	656.87	407.782	243.068	409.804	501.258	1064.71	672.549
K03564	570.33	477.271	522.552	524.838	269.392	467.013	13.104	2.381	9.53	5530.97	4523.82	508.331
K03303	726.85	2019.16	2174.74	516.321	4081.47	669.578	434.178	246.691	473.801	499.068	951.239	594.615
K11145	953.927	2030.44	2155.61	504.124	3681.48	494.72	534.551	298.334	559.292	548.781	972.789	602.041
K07027	757.265	1947.3	2185.65	492.353	3732.37	668.282	509.903	279.717	615.89	488.745	942.584	670.552
K11051	738.17	1983.06	2081.06	465.579	4080.9	605.308	466.918	232.886	396.095	501.688	997.211	677.824
K02041	788.007	2101.73	2033.28	429.867	4109.7	641.786	412.482	279.688	362.135	507.79	896.043	648.926
K09773	461.457	1277.75	1328.63	341.96	2552.68	463.203	561.725	359.538	773.811	1713.06	2467.96	902.136
K03698	794.158	1966.6	2052.72	525.715	3814.91	676.266	464.669	235.609	482.452	534.788	963.768	660.629
K21063	201.887	482.656	319.527	379.111	554.745	781.276	982.746	880.927	649.66	2572.75	2032.93	3314.7
K02796	586.814	1865.35	2251.61	471.462	4042.31	557.692	424.463	260.851	504.026	511.294	1060.24	583.335
K06024	898.648	1584.73	1803.82	391.39	2890.04	657.63	531.566	392.859	976.823	770.96	1479.46	733.348
K02245	605.033	1905.58	2092.24	563.078	3809.52	653.061	494.192	292.196	530.612	478.637	1061.32	605.442
K09772	730.126	1644.24	1502.64	386.962	2978.69	476.449	675.668	561.379	977.457	878.304	1421.31	785.1
K02067	143.775	501.082	288.831	330.159	500	825.272	793.762	770.819	572.581	2538.51	2087.38	3631.75
K07586	773.111	1808.66	2059.41	431.743	3704.05	698.891	481.935	270.506	533.867	503.563	1047.42	668.326
K02071	579.714	1604.38	1786.06	341.305	3256.64	473.838	410.305	214.076	431.566	1492.25	1653.97	688.49
K07015	800.952	1924.56	2004.23	438.997	3806.83	525.969	443.52	293.898	505.858	600.425	952.458	602.047
K03466	714.822	1563.65	1762.13	452.061	3159.8	501.226	697.786	392.473	907.082	752.96	1291.55	684.125
K15051	776.306	1944.33	1999.73	506.32	3823.72	580.46	435.248	223.322	409.616	485.025	989.868	704.885
K09762	642.781	1531.61	1766.27	388.917	3097.23	521.665	662.457	478.36	1025.27	715.022	1319.59	724.382
K01989	911.931	1940.82	2052.39	467.713	3784.79	680.875	383.941	303.104	428.233	469.284	826.815	602.614
K02433	739.703	1812.33	1791.41	587.802	4005.86	959.33	351.694	234.362	408.026	453.925	885.279	581.395
K02343	892.417	1888.18	2164.38	575.921	3676.95	676.011	435.694	181.37	414.106	453.12	825.801	593.129
K12270	820.9	1808.79	2046.62	504.977	3790.45	622.109	476.24	223.806	419.462	494.674	985.278	550.301
K06076	189.958	514.606	314.523	337.866	510.905	774.923	868.151	679.682	605.144	2352.24	2112.15	3464.96
K13038	735.724	1573.73	1718.24	452.734	3118.08	567.816	607.983	399.209	898.357	694.283	1274.84	668.55
K00655	724.852	1511.16	1612.01	393.17	2936.19	506.18	363.084	204.814	348.17	1117.3	2239.55	705.853
K03095	586.06	2032.98	2163.66	420.404	3488.68	618.123	498.766	284.287	433.657	463.271	902.913	744.347
K00868	726.12	1586.77	1623.07	400.733	3015.13	518.292	346.24	216.938	411.16	1074.71	2014.18	702.864
K16169	718.838	1872.2	2086.61	493.475	3798.14	587.786	374.717	271.316	416.455	500.695	865.14	600.509
K01595	545.443	1356.01	1381.67	300.212	2737.22	445.962	605.469	338.424	811.42	1427.59	1814.49	783.195
K00625	665.058	1565.44	1672.41	359.783	3213.79	500	577.914	383.073	835.93	739.251	1305.88	719.45
K00384	839.481	1669.22	1724.27	447.591	3128.09	549.849	716.424	408.828	865.955	716.398	922.835	503.818
K02030	677.022	1447.45	1430.73	572.875	3019.27	863.58	568.919	410.299	874.846	730.84	1279.89	605.122
K20490	744.086	1767.66	1964.19	475.462	3675.72	704.4	434.987	294.545	387.919	540.261	850.464	612.616
K01465	602.061	1291	1415.14	340.975	2245.22	485.696	367.994	226.323	329.046	2013.69	2473.98	618.458
K03647	592.23	1445.11	1807.83	387.616	3349.43	455.128	290.994	214.309	314.103	1404.23	1494.52	649.583
K06217	728.409	1350.51	1659.08	467.155	2766	469.674	300.186	204.2	350.461	1467.1	1973.14	644.372
K04763	1149.77	1572.61	1528.4	553.548	2994.55	632.734	564.101	301.452	539.459	709.524	1243.36	590.584
K06023	751.707	1578.46	1795	449.187	3164.62	521.478	541.572	406.204	754.294	607.513	1165.03	634.568
K16264	690.763	1774.9	2016.55	395.334	3783.26	557.825	395.788	270.661	414.966	524.99	947.169	583.681
K06878	732.946	1710.3	2002.48	409.202	3696.82	546.189	380.654	312.446	440.161	608.612	878.658	616.466
K09698	736.667	1730.47	2050.54	442.847	3677.79	625.931	412.454	213.267	402.963	456.833	891.112	612.593
K02073	544.709	1295.66	1492.37	287.153	2551.78	458.957	383.446	219.942	384.615	1672.75	2308.15	620.606
K03763	727.852	1591	1582.22	408.427	2801.62	577.991	563.099	342.476	785.48	703.292	1374.87	673.914
K01819	624.494	1801.66	1861.94	519.105	3552	555.556	332.358	225.692	469.962	545.659	971.365	648.746
K07570	494.596	2017.32	1839.14	355.674	3887.41	527.027	337.757	162.102	400.901	512.058	900.901	648.649
K03315	749.828	1702.19	1916.78	414.633	3406.89	538.714	545.952	278.283	614.667	478.286	828.038	588.427
K03534	187.842	349.665	272.366	309.083	424.242	790.938	701.504	508.836	472.727	2676.65	2084.92	3248.6
K02237	692.487	1426.92	1684.3	364.332	2862.2	433.895	595.011	392.78	868.844	692.784	1409.67	590.28
K01783	638.146	1341.18	1446.32	362.794	2734.74	424.562	623.829	397.565	918.345	883.275	1473.34	743.83
K16898	655.185	1526.77	1461.67	355.368	2480.77	510.355	637.104	407.897	898.936	856.7	1436.34	733.278
K01879	461.097	1258.04	1312.79	292.617	2456.58	382.216	312.9	156.52	308.372	1745.17	2492.16	762.521
K07124	734.81	1511.61	1539.64	574.214	3492.13	863.65	361.192	195.131	379.845	793.314	958.02	518.063
K03092	593.947	1706.85	1840.45	456.281	3610.95	520.759	380.207	278.069	491.615	376.959	1005.67	577.862
K03293	435.908	1266.1	1353.4	304.288	2669.88	369.48	265.67	162.238	257.028	1750.98	2382.33	587.105
K12268	672.251	1726.81	1951.52	408.109	3522.45	587.2	373.612	212.617	442.237	463.949	865.344	548.935
K02236	570.484	1594.25	1877.73	400.325	3559.39	505.751	411.476	212.622	494.26	520.075	1047.9	567.068
K03652	570.143	1459.71	1622.21	310.157	3033.57	489.588	539.156	342.693	866.086	680.007	1246.86	588.136
K00950	239.99	471.881	294.775	353.058	400.281	793.025	688.05	767.475	603.081	2064.74	1860.21	3196.26
K01338	206.098	333.027	183.829	255.17	318.434	406.816	678.064	646.156	836.539	2775.24	2929.81	2157.22
K08996	629.808	1712	1856.02	417.89	3715.4	500.027	466.265	171.756	428.205	523.602	715.391	558.981
K12555	674.306	1700.75	1892.2	412.928	3502.1	525.158	420.198	220.086	374.215	448.491	875.262	633.125
K02434	681.419	1727.87	1907.79	435.129	3412.05	535.514	400.122	264.752	440.007	472.161	853.241	546.449
K05896	637.679	1487.74	1545.34	377.47	2825.79	410.645	495.137	337.276	886.148	725.038	1290.33	650.644
K06198	613.85	1859.7	1800.46	498.308	3293.74	554.65	428.721	208.893	398.913	514.575	841.53	572.408
K11068	626.818	1383.95	1376.69	375.943	2838.53	395.353	528.222	408.338	882.972	739.68	1311.74	671.913
K21929	597.212	1535.7	1685.32	564.644	3609.93	845.66	312.804	236.794	316.99	412.768	766.871	595.105
K02240	719.666	1778.11	1789.14	412.906	3311.37	551.793	487.758	217.701	368.015	449.87	766.824	612.363
K02859	684.044	1792.82	1456.1	356.698	3389.67	413.146	492.804	172.596	474.178	506.823	1046.95	629.13
K04094	741.421	1831.7	1719.2	449.848	2720.48	635.864	436.563	260.285	388.717	550.941	1076.18	587.308
K01515	745.12	1610.31	1813.34	449.755	3197.01	409.444	349.156	290.159	521.957	539.96	896.135	543.484
K03733	598.936	1408.05	1468.35	499.471	3432.77	825.703	404.152	244.163	368.217	542.571	943.603	596.904
K11050	619.749	1813.02	1784.78	360.494	3488.51	551.405	357.671	250.019	348.115	411.507	761.149	554.274
K01754	492.887	531.024	464.938	237.461	245.482	375.29	542.349	366.751	902.041	2811.22	3804.11	517.035
K10254	666.921	1549.22	1825.79	498.406	3092.02	579.791	408.043	246.789	468.691	447.545	886.798	540.592
K03581	633.999	1329.42	1471.91	398.153	2597.53	491.799	515.328	331.957	825.664	713.525	1261.58	633.378
K21567	619.231	1639.59	1767.75	417.205	3475.85	487.839	342.956	201.96	374.226	461.889	801.735	552.664
K02242	689.377	1479.48	1727.76	405.774	3262.65	515.326	375.011	244.671	446.308	436.568	839.091	545.977
K02440	599.658	1687.98	1848.9	342.384	3101.18	548.928	321.121	232.763	424.17	438.061	840.796	577.114
K06183	660.916	1529.71	1594.98	358.427	3271.75	594.203	409.192	201.051	365.942	494.222	849.648	565.224
K02244	616.753	1567.53	1871.11	346.007	3004.7	469.485	420.958	192.451	413.146	438.722	941.316	562.208
K02530	643.328	1431.75	1744.26	308.888	3271.55	534.959	360.628	206.443	471.545	449.468	796.751	588.618
K09117	516.12	1448.57	1617.24	285.589	3149.67	408.163	472.584	302.194	652.374	468.748	812.925	656.463
K02077	512.447	1664.81	1621.34	366.967	3090.44	565.454	458.78	207.805	410.258	469.149	774.636	603.246
K15986	467.541	1291.14	1276.73	268.395	2468.26	446.797	534.642	351.718	781.822	745.267	1429.02	676.901
K01361	613.366	1592.32	1803.75	399.953	3468.21	488.889	305.059	183.016	325.154	351.513	726.235	478.858
K16899	541.137	1256.76	1240.59	311.337	2432.35	373.449	546.684	361.132	843.998	759.684	1348.06	704.539
K03667	462.545	1223.73	1460.61	341.935	2567.88	382.331	313.901	184.721	342.169	1284.41	1462.53	587.923
K02248	579.308	1493.25	1598.69	318.017	3143.04	525.047	435.932	220.155	382.721	460.568	865.631	589.36
K08161	550.973	1577.11	1698.31	365.094	3112.92	430.083	266.342	196.196	332.426	699.601	847.904	529.095
K03486	605.344	1686.87	1618.41	331.619	3068.47	488.811	353.035	232.917	395.611	464.276	826.202	518.059
K05311	481.605	1410.08	1612.6	366.981	3174.61	531.75	496.754	240.563	560.36	347.83	782.313	552.154
K00244	378.324	1034.68	1100.84	332.726	2171.89	476.499	365.714	206.204	360.928	1604.83	1978.89	490.616
K02243	565.869	1499.59	1595.02	409.053	3090.6	456.526	389.868	204.013	408.213	436.96	836.958	605.072
K01071	517.515	1625.12	1602.99	352.007	3201.73	521.37	301.847	204.775	367.53	428.166	818.806	550.427
K03722	479.128	1418.16	1248.37	259.011	2449.95	352.457	323.888	182.958	315.336	1379.82	1459.65	576.333
K18691	111.884	376.956	249.021	289.551	370.635	608.733	631.38	545.085	442.066	2384.16	1834.34	2599.73
K03697	555.611	1523.71	1636.17	374.7	3077.77	514.117	379.749	209.985	373.452	418.889	830.61	528.975
K09015	633.109	1530.3	1451.25	370.67	2668.79	597.836	426.753	203.535	397.17	532.67	980.874	607.748
K02069	574.874	1548.21	1681.79	326.462	3055.52	480.392	414.184	193.863	329.758	417.199	825.169	532.68
K05847	551.447	1577.19	1510.92	401.401	3066.43	498.16	352.628	169.863	380.345	397.099	827.803	571.956
K03588	717.552	1394.15	1558.86	406.906	2874.78	446.333	501.623	211.446	441.289	429.897	804.831	513.044
K10039	542.944	1489.95	1622.86	375.912	3017.89	492.566	353.759	238.31	362.722	435.374	788.695	535.714
K18890	612.548	1436.34	1551.36	398.275	2910.37	509.942	326.585	192.374	321.921	399.66	837.289	543.211
K18891	564.28	1508.29	1599.42	350.917	2953.99	468.435	330.626	188.108	315.026	412.051	791.668	518.308
K01424	526.469	1352.96	1270.15	332.533	2616.46	377.858	322.823	182.034	391.445	947.115	1131.82	541.506
K01256	569.316	1454.82	1596.36	345.444	2951.37	448.638	350.471	184.05	332.076	439.703	782.809	535.849
K02034	720.51	1341.22	1491.34	484.487	2764.97	419.24	360.271	268.779	369.387	403.614	751.637	558.17
K01281	589.555	1405.97	1530.43	366.364	2889.04	464.877	367.201	187.887	352.126	416.412	817.898	544.966
K07749	572.789	1443.53	1548.89	350.253	2944.07	432.861	334.69	170.337	331.147	435.7	763.134	489.932
K01734	683.239	518.374	627.324	420.055	349.207	362.592	602.167	430.872	739.464	1767.8	2735.31	564.099
K07177	539.819	1578.56	1491.78	344.696	2908.26	470.383	292.465	211.278	295.013	390.955	715.449	515.686
K22441	583.894	1574.1	1649.41	388.457	2795.65	418.674	294.901	170.624	345.81	351.582	720	437.34
K00897	529.703	1405.2	1473.66	390.093	3077.22	396.886	356.715	160.371	363.341	341.343	685.493	523.006
K00949	527.181	1304.59	1541.52	321.029	2816.29	468.208	377.42	228.289	367.058	354.371	815.029	527.946
K03311	439.971	1362.01	1441.33	290.825	2842.43	426.244	287.54	251.7	441.375	417.855	940.978	484.108
K01239	502.788	1394.54	1517.94	329.451	2688.57	472.829	375.516	227.602	373.23	489.696	764.48	462.033
K00571	564.83	1354.72	1455.75	343.148	2930.37	532.24	313.35	184.257	333.34	403.3	686.621	465.964
K03110	600.059	1425.89	1542.2	395.071	2699.39	459.77	324.505	196.562	303.419	355.403	725.644	531.626
K08724	495.065	1401.86	1426.29	322.3	2893.06	467.767	319.726	185.892	340.83	387.221	757.622	552.224
K00981	643.271	1390.98	1487.98	376.751	2744.39	395.639	332.784	183.579	301.849	357.916	833.341	495.33
K04096	486.629	1271.96	1288.01	298.8	2479.89	449.715	441.425	259.073	511.794	467.901	1038.44	530.262
K00226	471.374	1351.91	1401.97	334.295	2758.73	435.404	339.144	228.659	333.337	425.963	794.574	542.642
K02033	689.347	1390.45	1404.06	383.879	2603.77	447.945	327.394	208.344	417.042	313.636	694.82	476.023
K04074	534.936	1361.12	1374.89	370.413	2785.61	456.964	359.58	156.127	393.685	398.627	679.189	469.484
K11065	556.396	1126.59	1303.12	236.554	2658.91	397.11	407.809	223.163	457.979	477.887	950.725	536.232
K00869	522.851	1267.72	1395.03	315.902	2510.42	432.292	359.156	174.442	384.116	409.395	863.285	544.271
K01597	504.827	1390.26	1258.34	300.224	2513.49	443.627	380.163	187.281	341.912	411.3	799.02	479.167
K06148	467.372	1298.51	1371.35	346.168	2619.67	432.9	310.411	228.748	299.32	410.472	750.774	468.77
K02755	475.642	1205.26	1229.86	277.911	2478.22	400.882	320.561	178.224	307.392	693.685	847.143	495.578
K02756	475.642	1205.26	1229.86	277.911	2478.22	400.882	320.561	178.224	307.392	693.685	847.143	495.578
K02757	475.642	1205.26	1229.86	277.911	2478.22	400.882	320.561	178.224	307.392	693.685	847.143	495.578
K06967	530.586	1286.54	1421.36	333.028	2453.93	429.078	311.029	177.286	329.8	423.048	757.095	457.447
K06994	495.772	1315.77	1483.18	331.861	2641.01	428.857	267.692	166.223	317.936	327.239	680.069	426.291
K00662	645.544	1245.74	1341.03	306.54	2453.09	394.17	287.847	175.73	353.03	337.55	837.879	503.03
K02086	470.426	1124.45	1334.95	300.61	2488.89	446.469	296.913	181.81	373.737	480.723	812.121	543.434
K01886	581.542	906.006	703.128	235.262	316.78	473.357	456.888	257.654	586.118	1624.74	2206.2	452.087
K03665	392.606	548.857	474.541	387.756	771.114	759.157	366.128	214.647	572.322	1600.34	2196.51	443.729
K07706	528.762	1364.26	1384.73	290.759	2545.06	421.622	279.176	140.521	288.292	327.518	631.536	464.869
K06216	416.699	1198.46	1246.19	266.997	2379.23	414.305	319.679	214.544	288.799	451.669	738.193	484.48
K02470	643.467	262.429	353.22	450.072	222.322	292.974	424.828	284.698	711.043	1907.45	2436.89	417.58
K01933	697.096	636.219	593.496	319.499	313.377	450.85	348.96	280.257	581.491	1636.14	2131.28	387.655
K00975	372.949	112.096	233.409	227.361	92.936	169.65	420.027	338.798	1007.53	1933.11	2891.07	570.165
K02469	841.034	804.287	764.752	430.844	362.806	648.172	567.022	445.36	893.798	1024.56	1136.62	358.73
K03817	421.515	1194.84	1217.53	311.072	2353.71	379.902	271.602	178.88	311.275	390.659	783.047	463.235
K01854	467.732	1106.74	1166.64	329.574	2534.53	426.96	327.825	155.824	299.385	356.631	702.213	397.143
K07148	103.61	373.204	207.221	215.039	283.483	539.59	503.861	464.157	364.618	1536.32	1369.51	2266.87
K00053	635.438	340.104	486.777	712.849	953.111	867.761	99.178	122.389	235.117	1607.05	1932.11	211.161
K07171	1140.34	1040.98	1197.35	433.225	2182.3	406.774	318.778	166.871	312.273	275.604	437.418	275.862
K00134	1088.38	504.574	604.878	935.973	881.003	578.477	305.916	50.411	308.006	889.538	1633.02	328.538
K01575	436.948	1056.1	1276.25	230.421	2358.05	379.189	339.58	181.611	269.844	387.961	670.197	509.703
K01142	367.074	746.667	720.356	208.767	1268.38	231.293	358.817	298.518	705.576	967	1784.75	389.994
K03569	707.15	308.441	420.125	662.617	369.949	402.318	307.18	223.735	641.078	1378.82	2247.33	357.841
K07258	341.282	126.829	139.916	166.671	48.299	131.671	686.861	446.642	1169.38	1638.27	2417.37	505.987
K00611	193.604	69.748	107.401	223.668	452.445	414.493	210.099	199.549	577.746	1703.25	3134.64	461.976
K00286	158.868	204.908	163.051	128.119	225.962	318.91	372.856	315.172	283.003	1638.84	2318.31	1549.31
K02622	289.861	486.242	403.997	100.332	173.078	285.098	290.32	225.181	615.498	1893.72	2435.61	449.42
K00688	290.184	118.518	144.411	160.263	93.027	100.931	332.967	279.485	776.41	1860.09	2840.52	508.517
K00864	362.909	250.188	261.795	204.505	166.756	176.255	390.997	273.943	778.159	1729.57	2423.24	447.318
K08591	305.362	551.355	559.225	190.422	1019.74	150.288	136.029	69.03	128.205	1521.44	2390.61	399.747
K03310	853.941	1387.52	1039.36	314.464	527.461	785.815	521.647	204.344	417.317	351.785	588.972	287.94
K00963	394.998	637.808	465.81	132.773	230.933	315.555	170.787	99.531	162.972	1883.45	2415.13	344.549
K22044	232.846	760.669	777.003	180.452	1558.28	236.948	399.011	311.202	713.504	522.182	1075.9	480.066
K01962	384.389	469.768	386.489	131.68	192.705	225.749	339.829	312.163	542.267	1690.83	2100.87	400.492
K03657	129.244	30.913	39.863	64.237	26.803	34.226	583.307	482.083	1165.55	1746.14	2282.49	470.048
K07238	489.121	388.147	388.074	367.437	668.129	628.11	245.655	180.675	481.634	1019.42	1908.09	282.23
K00979	56.377	222.08	97.667	122.631	159.204	243.784	293.464	261.953	180.763	1967.4	1926.01	1495.62
K07045	493.6	952.291	988.085	244.948	1856.04	304.252	213.053	144.977	218.301	331.583	692.474	411.765
K00656	302.717	90.552	100.473	32.223	20.917	18.644	188.469	190.463	541.562	1908.06	2875.1	413.672
K01735	178.431	191.84	153.799	24.65	59.292	95.435	226.953	183.583	523.471	1953.22	2629.85	397.58
K03628	56.829	123.949	111.829	429.336	1134.8	863.781	110.201	90.733	135.106	1587.3	1723.28	236.469
K01963	355.036	378.375	340.228	118.16	139.502	212.541	340.812	243.933	540.197	1375.6	2066.76	387.344
K01839	210.398	242.841	199.976	66.78	73.497	121.713	266.883	195.046	476.141	1775.49	2342.01	444.984
K01784	403.443	167.77	209.274	482.843	700.68	581.176	354.84	236.333	764.885	1061.91	1104.03	285.123
K03218	360.308	331.962	311.605	178.081	178.285	287.628	161.374	181.342	287.014	1692.96	2100.79	257.07
K01940	396.278	153.404	237.862	262.119	269.368	263.079	237.631	148.973	524.158	1573.44	1938.57	314.476
K06890	327.716	856.252	942.103	240.722	1795.44	275.132	230.446	118.135	206.349	313.874	585.538	398.589
K00703	223.077	87.15	103.444	139.496	96.895	90.382	257.638	181.349	489.097	1776.24	2382.4	433.022
K01867	258.749	108.417	160.255	144.818	114.764	99.974	261.449	136.63	484.105	1814.26	2266.09	401.113
K02600	212.406	51.005	85.669	94.626	16.753	12.601	340.447	282.789	673.034	1949.17	2198.59	313.136
K00773	198.759	73.783	132.573	103.298	64.871	95.237	343.349	306.006	689.482	1437.86	2358.83	413.381
K01255	107.089	155.306	131.183	23.768	70.231	106.411	280.068	163.609	596.859	1834.7	2320.94	415.529
K01012	157.301	68.786	98.481	258.694	545.849	496.143	207.386	152.415	466.302	1524.13	1882.83	337.599
K01626	153.691	64.955	63.765	90.712	63.569	58.246	22	33.031	52.212	2375.85	2826.53	336.45
K03737	566.399	756.061	654.09	312.566	467.281	497.467	140.869	82.98	131.967	907.09	1340.98	221.572
K01653	602.169	299.046	286.526	336.217	281.52	185.17	48.882	7.867	24.384	1808.66	1880.12	184.219
K01945	596.739	500.368	533.749	300.438	235.918	441.895	147.15	68.119	110.526	1086.76	1557.59	263.022
K16013	333.731	821.132	963.712	186.363	1886.69	252.999	182.179	120.424	155.875	202.493	410.672	267.386
K03608	63.141	15.607	26.486	42.52	29.648	12.103	129.95	206.33	579.803	1920.67	2314.44	376.897
K02337	129.662	71.417	69.466	210.043	515.934	437.61	127.984	176.386	364.62	1457.94	1818.1	308.785
K01220	274.342	819.21	951.432	148.928	1717.65	274.51	238.989	86.275	222.518	184.222	431.373	333.333
K04758	634.856	474.273	376.644	201.679	101.387	205.006	347.195	372.517	688.312	1143.62	893.453	232.048
K06207	425.639	599.493	542.775	331.977	341.641	390.481	89.01	58.328	102.167	1108.22	1475.19	186.468
K00133	451.712	491.098	364.508	306.367	306.603	297.299	174.24	82.421	202.65	1112	1642.99	217.28
K00764	263.367	109.334	93.07	105.542	33.45	36.205	226.874	274.446	564.832	1529.7	2074.84	306.408
K02492	4.581	32.072	11.453	183.134	493.7	443.304	317.872	165.456	512.87	1360.96	1797.42	270.239
K01845	23.194	26.522	41.851	180.334	553.124	450.492	191.677	151.538	395.463	1309.07	1927.32	304.303
K03386	174.465	246.665	192.709	64.984	94.106	124.104	227.267	136.847	374.198	1323.37	2171.55	329.756
K02025	663.149	266.246	384.513	379.023	262.892	262.513	6.044	43.793	29.887	1064.87	1788.25	235.312
K21575	68.001	193.017	155.467	154.851	195.423	333.333	329.121	302.768	218.311	1052.4	846.244	1530.52
K07173	103.42	46.018	64.077	55.563	37.327	40.854	279.824	150.295	525.66	1609.26	2032.07	415.705
K00266	252.678	77.383	121.72	121.375	76.846	57.901	253.734	205.491	497.275	1584.45	1827.47	276.036
K02372	246.271	125.831	187.516	213.864	202.886	192.565	578.654	260.426	826.923	976.982	1291.73	221.569
K01961	123.353	47.86	48.482	43.621	32.638	19.971	214.403	196.262	491.42	1613.32	2084.68	377.222
K19350	297.524	739.684	781.773	177.206	1432.52	236.587	198.305	115.736	227.633	203.092	464.23	284.554
K02601	369.284	151.692	190.029	219.165	143.244	144.44	153.424	62.707	149.043	1450.29	1906.57	209.596
K10541	31.731	22.238	24.358	44.71	27.698	25.793	279.282	287.525	630.644	1537.01	1942.12	262.264
K03076	539.652	900.327	705.695	251.619	329.962	580.038	223.592	118.97	197.465	379.124	605.541	233.671
K10542	307.213	109.792	138.65	253.961	133.968	165.566	189.444	140.19	417.74	1323.69	1617.28	266.787
K06374	293.187	461.588	454.869	148.596	166.381	264.59	431.7	329.384	816.717	464.073	954.138	261.874
K10441	166	47.523	63.005	67.631	23.993	25.592	272.381	138.402	578.338	1497.63	1894.95	268.366
K00797	32.596	47.77	32.059	32.326	9.955	32.101	213.455	186.591	400.285	1606.65	2142.47	291.348
K06158	141.95	69.84	60.924	52.342	9.009	26.688	164.877	126.817	459.597	1574.31	2013.94	260.52
K01880	468.866	216.973	222.546	426.639	200.028	221.489	338.214	293.586	800.321	617.879	801.512	319.184
K06412	467.676	328.365	181.193	183.977	443.137	75.425	303.084	220.325	720.282	441.472	1240.26	231.235
K02647	310.516	104.201	142.846	218.139	94.432	136.216	7.454	21.298	41.534	1633.74	1853.83	186.681
K09951	490.261	692.205	563.583	294.825	406.626	405.541	235.752	55.722	128.073	729.732	546.744	179.613
K01567	394.186	552.519	410.266	153.31	212.674	298.402	396.543	176.018	595.313	465.694	801.448	206.3
K03784	94.575	46.099	44.326	25.731	12.252	9.846	126.96	148.73	405.024	1384.24	1979.9	341.351
K04759	460.556	154.564	236.021	194.334	86.765	127.448	383.786	309.619	991.668	511.661	918.888	238.182
K02057	278.058	276.73	156.398	188.185	59.755	120.371	179.97	86.595	174.454	1324.17	1594.48	172.622
K06881	129.53	189.736	132.277	119.906	173.092	311.939	285.582	254.389	203.829	812.702	787.17	1162.17
K07813	554.03	157.743	179.456	22.644	9.694	10.655	400.423	340.865	967.802	506.726	1072.44	269.395
K10439	127.727	73.021	50.203	28.485	13.245	17.652	89.551	58.03	191.722	1459.23	2061.97	283.808
K02016	598.288	554.21	513.831	136.433	141.998	291.896	282.164	225.513	460.757	710.404	423.331	95.957
K00059	251.139	123.654	68.785	115.33	32.554	25.313	304.397	155.749	529.274	1163	1433.6	205.825
K02015	394.365	119.043	177.498	69.823	78.344	95.805	344.19	336.498	641.178	1058.8	936.64	145.846
K06960	387.178	156.605	266.265	194.052	141.068	121.592	489.623	217.949	867.287	434.623	846.32	205.128
K17318	1175.94	352.767	463.354	370.081	228.918	228.197	165.015	140.539	380.046	210.348	400.922	95.238
K06409	158.951	51.485	59.928	50.198	7.952	14.694	523.894	365.09	1096.69	596.949	970.499	294.521
K04485	203.722	56.2	94.657	93.034	48.971	87.394	130.821	17.886	134.146	1479.36	1661.57	162.687
K03590	124.548	323.296	233.549	40.222	114.494	150.085	69.63	28.622	56.469	1171.37	1599.2	251.301
K06379	242.068	365.773	294.49	126.993	115.828	186.149	443.891	263.605	814.414	426.566	670.226	209.397
K00974	152.397	287.96	312.313	55.395	523.401	97.421	76.401	40.087	61.127	1210.21	1111.92	211.733
K03413	430.456	149.137	212.985	392.897	187.512	234.905	122.478	36.422	160.957	456.255	1528.9	206.145
K02314	145.622	56.243	71.314	81.046	34.718	44.039	161.133	62.489	178.062	1424.44	1623.19	216.849
K00215	162.39	38.306	110.079	286.891	506.247	545.031	188.298	181.624	456.466	606.12	797.394	146.421
K06910	636.162	452.534	457.615	458.827	364.223	364.453	68.514	29.66	50.208	577.222	374.917	98.367
K09458	173.46	49.843	77.42	91.112	29.845	58.992	224.108	175.77	493.717	1031.45	1276.56	218.865
K00575	248.646	56.02	122.251	124.329	61.911	102.481	215.055	174.114	365.508	826.618	1406.79	181.311
K01698	41.249	14.007	34.258	19.929	19.062	15.974	135.959	81.362	174.194	1382.24	1763.14	203.636
K08483	179.469	57.195	119.072	62.738	82.21	50.864	267.881	155.734	493.878	880.498	1269.61	261.502
K02040	160.639	58.14	78.738	72.256	12.177	54.777	359.407	400.601	960.248	613.6	880.28	229.635
K02412	192.996	94.795	109.383	154.978	57.679	79.216	230.703	220.552	406.004	886.393	1333.55	109.748
K05592	57.083	56.52	42.281	57.901	30.121	53.758	206.068	206.458	427.019	1169	1340.6	211.872
K21600	267.596	109.231	146.988	109.139	116.649	205.494	307.402	330.362	614.683	516.598	900	166.667
K02823	127.301	22.764	109.693	38.924	88.587	168.335	322.668	196.779	634.097	673.213	731.497	642.495
K09157	518.62	300.234	349.619	599.078	328.647	336.665	138.791	117.984	331.671	218.529	395.68	114.713
K01809	236.248	612.072	466.808	133.823	1106.58	216.033	110.141	99.605	145.17	116.284	317.901	169.118
K11144	356.732	642.401	621.485	154.084	860.689	230.688	148.98	63.858	133.475	168.967	204.485	137.475
K07574	225.008	39.922	129.218	86.95	42.289	50.159	10.756	20.222	23.594	1155.79	1617.56	256.993
K03284	116.498	41.637	69.367	44.199	42.926	64.81	138.666	36.891	151.401	1345.47	1434.46	164.794
K12573	128.371	37.744	50.717	66.096	21.559	14.817	184.705	151.669	376.1	816.509	1553.37	247.687
K03768	299.842	264.715	287.018	139.183	134.556	150.87	395.957	214.493	652.93	407.309	495.775	205.895
K03324	470.631	737.861	585.206	302.144	469.524	479.492	88.848	62.892	105.918	80.944	132.713	73.488
K03169	251.373	486.035	383.853	161.951	211.841	305.249	64.317	53.649	136.722	480.04	856.556	145.718
K10823	180.601	85.703	101.12	99.952	57.666	19.239	133.966	76.122	179.637	1185.37	1269.41	116.7
K01129	151.864	35.792	56.631	32.493	12.064	12.408	188.583	176.027	465.301	1089.73	1020.1	207.892
K10540	86.632	41.501	60.379	73.707	48.461	57.261	97.728	107.146	208.603	1129.69	1378.44	131.1
K00027	168.335	63.983	68.555	71.16	41.866	48.512	20.831	64.578	162.749	1143.36	1369.64	146.722
K02824	78.165	31.593	41.458	26.251	5.863	18.688	112.011	62.482	125.999	1234.97	1442.6	186.048
K09936	47.755	15.859	15.859	52.959	42.356	22.528	482.152	181.195	646.496	884.508	794.303	177.118
K03781	133.033	425.799	234.327	301.876	694.181	629.112	91.048	64.476	48.595	217.547	196.659	305.239
K02420	145.558	77.555	49.45	70.519	25.983	69.77	130.02	83.333	228.698	828.847	1383.33	225.778
K06408	227.935	421.898	332.666	73.63	154.324	226.693	248.29	184.741	363.009	331.303	567.724	175.202
K15582	196.861	47.1	132.857	125.151	80.045	66.176	149.823	65.891	157.032	935.182	1131.75	175.231
K09777	217.959	94.374	120.352	49.273	41.168	101.586	185.76	353.601	680.779	433.058	701.38	283.333
K03719	12.94	43.988	20.679	41.411	10.336	11.604	161.239	60.906	161.29	1072.23	1274.16	390.958
K15583	237.166	90.528	142.041	137.533	75.544	77.651	70.391	91.964	246.054	747.924	1204.18	125
K03547	221.726	228.447	216.327	74.443	84.04	125.948	255.673	180.401	527.669	455.649	626.564	207.236
K00645	130.128	103.224	99.293	45.444	34.363	40.878	215.066	172.307	471.698	732.286	917.974	179.318
K06193	370.624	674.155	492.063	154.987	212.395	353.8	144.873	63.549	114.514	158.22	276.223	114.638
K11105	78.735	165.716	137.782	27.919	54.606	84.453	160.011	44.59	118.467	963.182	1102.62	146.013
K00010	189.898	60.258	97.382	97.499	99.043	41.054	185.415	183.205	412.184	806.929	708.533	150.618
K06392	554.499	409.263	556.586	492.617	214.335	375.41	64.106	44.794	32.094	140.911	128.292	12.821
K00878	129.942	64.732	25.366	195.177	517.911	353.421	220.236	218.289	413.287	255.408	472.163	114.198
K03335	132.528	75.429	113.25	52.874	22.194	9.082	184.958	202.261	539.04	732.098	697.484	185.355
K07166	193.42	87.662	54.939	23.677	40.237	29.651	386.163	216.598	666.667	333.264	683.333	191.667
K03529	181.622	180.56	174.552	60.115	69.465	88.209	253.463	220.236	546.68	347.92	583.041	177.053
K02050	327.34	525.488	393.159	129.858	178.044	260.243	213.328	126.929	263.188	185.484	176.48	85.64
K02417	75.545	20.75	68.272	69.89	13.044	46.745	271.477	26.316	87.719	706.795	1318.2	147.727
K06438	203.059	200.779	184.341	40.754	77.783	126.897	215.229	192.585	441.678	327.698	618.061	175.737
K03522	171.652	95.983	90.648	152.176	99.467	149.881	185.117	181.099	525.498	346.598	615.004	181.034
K06346	162.527	70.341	93.626	95.615	62.911	86.879	276.178	248.234	552.384	337.266	573.84	175.105
K10440	52.439	52.308	39.288	26.022	31.448	38.366	15.964	12.634	31.579	1019.2	1244.6	166.614
K03613	132.315	62.273	105.129	134.823	55.186	69.199	192.637	225.396	475.915	532.174	538.751	182.413
K02416	177.177	23.686	83.559	82.68	26.888	78.977	254.09	35.078	260.034	567.987	991.813	109.942
K06383	148.366	172.767	194.319	23.782	48.4	92.691	255.242	184.188	421.487	315.852	551.779	174.887
K01493	190.126	269.631	144.979	178.098	43.965	108.469	191.106	104.124	476.058	244.942	433.048	178.212
K07301	217.976	146.236	179.219	126.459	75.167	116.866	185.557	139.97	437.295	271.816	509.982	128.006
K03326	162.527	43.988	67.458	174.535	145.451	110.729	59.992	54.355	49.491	801.05	754.35	87.72
K02117	237.063	108.883	116.715	148.767	73.848	88.699	174.467	168.127	472.108	290.244	468.021	126.076
K03308	284.738	498.59	416.809	95.971	184.389	257.191	123.509	47.476	76.908	133.877	241.514	78.181
K07149	252.528	556.505	395.095	82.492	173.564	252.705	147.787	63.609	72.189	128.925	208.01	98
K07742	347.333	387.061	340.007	89.868	173.51	231.467	229.143	145.092	221.653	81.083	121.604	58.5
K03498	225.863	68.97	77.356	114.827	35.259	31.444	7.426	71.042	65.908	744.629	811.065	101.382
K03783	31.737	4.152	38.686	44.277	30.974	31.509	270.524	189.8	506.726	399.076	620.329	179.374
K07260	471.551	440.951	376.084	139.933	146.263	196.895	77.628	69.162	112.305	106.349	132.184	77.636
K03706	94.232	24.557	45.065	75.686	34.153	47.733	326.692	197.347	620.861	265.443	486.446	125.997
K00926	37.217	45.506	74.357	51.349	29.496	22.347	230.019	134.566	506.918	398.605	564.783	218.868
K07720	276.955	59.592	102.224	12.848	9.887	12.488	166.416	203.207	422.854	335.281	561.863	143.377
K06973	272.611	377.692	359.063	98.398	208.041	301.632	107.711	78.179	85.581	112.038	203.586	90.014
K01443	114.679	51.886	123.696	43.297	5.573	93.086	225.79	203.445	449.72	269.206	540.021	149.949
K12574	161.73	50.665	84.234	90.837	41.337	68.637	205.451	204.562	474.258	298.348	450.593	127.141
K03696	129.713	40.191	29.702	52.82	6.99	36.904	226.04	169.055	492.406	345.841	564.706	151.199
K06382	94.268	19.846	44.637	40.579	12.801	17.038	211.432	190.548	559.639	331.494	558.233	152.164
K06213	109.23	33.853	56.567	79.106	19.102	6.883	439.013	185.891	595.098	218.744	387.205	96.801
K03700	292.83	456.79	326.308	95.436	189.524	258.201	102.355	39.809	73.889	94.673	193.344	100.447
K00657	225.748	45.862	97.631	35.81	28.1	24.335	5.602	219.584	433.613	622.135	369.564	66.682
K01643	88.368	52.146	38.649	66.035	52.719	40.595	206.3	168.785	556.029	323.941	437.589	99.291
K03336	62.66	39.648	23.244	53.167	24.619	17.061	195.435	159.262	442.939	354.177	579.097	161.017
K09811	124.995	20.752	45.323	34.278	9.079	11.502	193.547	154.123	434.783	288.311	616.603	177.866
K07099	101.183	27.486	18.116	27.378	12.296	21.876	226.469	151.188	534.687	290.727	563.536	134.438
K07023	111.026	270.607	203.364	129.964	750	83.333	129.126	69.784	55.556	61.611	111.111	92.593
K06209	80.519	43.237	38.896	66.118	23.574	54.526	168.372	232.004	506.944	211.167	527.778	111.111
K03612	137.819	51.711	86.663	42.564	8.608	32.376	221.402	177.581	450.847	271.112	418.079	114.124
K03631	68.255	23.855	39.19	42.298	9.953	8.708	208.562	182.755	478.61	302.211	516.152	110.466
K07030	87.828	34.255	59.924	46.885	4.02	11.133	174.299	168.608	480.798	291.154	465.599	120.909
K02410	291.087	114.475	172.468	197.512	127.235	130.507	4.63	33.565	42.824	308.415	455.83	58.893
K02669	84.699	24.202	21.997	17.621	4.961	3.967	184.874	161.672	473.976	298.364	497.231	140.642
K01644	76.365	35.066	42.12	37.908	24.568	33.288	177.764	176.663	427.8	276.263	437.247	124.157
K13531	94.488	269.332	309.374	65.61	635.171	70.866	70.674	15.748	62.992	86.587	115.486	70.866
K11753	81.181	23.035	12.193	17.925	8.13	10.758	235.688	147.965	496.767	267.507	435.897	105.128
K02556	82.195	32.883	26.899	18.859	24.12	4.228	6.031	30.164	25.641	492.938	917.344	151.762
K22010	290.797	343.211	256.733	86.484	136.445	178.211	88.151	56.279	66.851	90.095	103.741	78.522
K01069	89.952	153.614	129.696	20.676	46.857	59.034	198.017	29.715	124.283	578.121	301.223	40.298
K15738	216.129	351.164	279.629	52.156	122.111	187.447	95.15	38.162	69.91	103.756	137.179	75.826
K03077	240.054	39.841	114.335	98.736	72.894	81.004	13.961	10.858	12.408	633.331	340.393	31.228
K08978	334.547	350.943	224.505	129.066	169.385	195.531	39.697	7.958	48.875	50.237	95.211	23.817
K07727	403.045	185.248	278.935	145.768	94.001	94.458	17.105	46.875	52.083	70.175	70.175	122.807
K00065	25.247	67.889	21.101	36.056	60.121	16.893	242.041	156.272	479.603	323.001	119.281	13.072
K17675	171.173	336.777	244.585	54.991	123.883	183.449	78.794	48.776	55.822	78.81	128.829	46.709
K08600	419.954	95.972	98.036	52.306	23.917	36.743	82.955	51.664	206.667	124.964	258.333	56.669
K00012	29.385	110.432	94.544	25.227	7.119	95.267	32.266	13.446	28.686	298.137	536.341	178.78
K00705	154.843	44.488	87.03	74.113	32.738	66.028	88.538	90.109	216.638	127.081	312.02	86.31
K07069	123.924	259.27	209.656	24.654	98.656	154.254	77.239	6.211	95.05	80.402	165.995	49.498
K15024	164.898	135.28	103.283	35.851	11.628	61.018	135.529	23.804	119.048	108.201	334.48	88.095
K06405	262.779	242.737	187.936	72.622	61.519	103.144	74.647	36.235	63.463	38.358	94.376	46.096
K05985	162.955	140.285	166.825	44.682	66.142	99.536	158.583	59.558	185.968	28.427	50.789	28.402
K03614	122.059	61.146	57.913	68.406	22.861	20.9	111.626	68.667	119.701	371.897	125.141	18.826
K02049	32.024	34.85	18.316	27.952	48.508	8.361	120.671	75.655	162.959	332.224	187.299	20.615
K06284	36.103	79.816	39.787	27.739	40.577	41.969	288.181	93.516	316.11	14.279	2.451	4.348
K03471	96.869	185.757	155.745	35.761	66.924	98.086	41.533	20.775	26.534	46.136	99.218	24.232
K09952	90.747	160.715	137.805	36.043	55.61	102.053	45.524	24.133	35.138	38.189	70.583	38.195
K06385	154.684	145.532	126.988	56.462	48.596	75.673	31.088	11.041	16.073	33.138	52.211	21.082
K01589	76.866	144.432	137.986	25.003	57.415	82.419	39.813	26.861	31.487	40.689	55.571	31.487
K09764	68.961	117.016	69.246	14.479	56.39	43.366	56.465	31.254	103.878	38.508	82.421	17.354
K06348	67.228	146.973	110.45	23.06	40.357	58.615	32.668	11.531	21.136	30.742	43.221	20.183
K01975	43.214	146.02	90.561	16.453	41.136	78.19	34.976	24.7	24.696	26.724	37.05	24.675
K07484	12350.1	21986.7	23254.1	17978.6	41637.5	27013.4	0	76.74	210.984	727.161	441.391	34.222
K02408	104.346	13.333	60	16.016	0	11.084	141.9	30.864	172.84	9460.53	15921.2	572.727
K06901	204.242	75.647	147.882	103.602	52.429	83.665	0	68.749	81.375	2723.22	3389.06	405.656
K17319	2081.14	584.438	960.856	1177.08	731.2	803.772	34.453	84.955	99.834	74.669	95.647	0
K08303	287.316	103.213	108.55	132.389	57.842	177.583	0	47.378	81.206	2369.09	2980.51	350.04
K02315	1930.94	499.785	911.308	671.329	423.931	472.742	0	88.536	77.367	331.535	747.475	111.111
K03666	13.146	28.718	12.691	26.857	0	19.963	364.116	304.703	844.982	1896.32	2334.39	413.017
K00989	0	14.127	41.491	44.626	29.863	40.743	225.99	190.82	510.167	1670.68	2360.8	467.319
K03637	7.314	7.012	10.819	4.505	20.618	0	198.11	143.694	569.623	1741.14	2305.57	368.245
K03530	330.916	93.291	167.555	232.63	81.203	150.567	9.029	0	2.252	1934.08	2179.54	178.527
K00239	233.744	419.219	456.979	400.732	800.46	540.336	6.872	5.013	0	1004.87	1318.49	146.57
K00042	34.736	0	31.051	47.166	20.118	28.471	201.366	203.042	418.771	1676.52	2050.39	312.644
K02822	0	14.93	4.274	6.288	8.444	10.487	119.013	104.843	233.423	2250.06	2021.86	173.356
K01547	0	15.819	19.813	95.423	257.274	208.783	174.726	112.131	406.364	1378.84	1927.68	329.652
K03718	120.984	269.041	247.596	153.858	217.798	195.935	0	47.599	41.29	1276.6	1925.57	210.356
K01611	19.113	4.207	12.961	15.424	0	12.403	199.363	127.815	448.023	1544.43	1941.5	343.677
K00796	97.452	36.021	35.309	21.759	3.719	0	269.365	192.023	526.508	1046.24	1962.6	295.164
K03073	141.98	87.624	52.739	13.012	43.16	20.942	0	165.051	25.641	1486.78	2141.03	239.316
K15581	129.591	64.182	129.452	259.55	520.324	423.468	0	25.638	60.256	990.837	1367.03	127.109
K03499	398.883	113.275	129.748	109.59	38.026	51.752	0	51.612	62.287	1263.19	1577.02	174.41
K01649	247.318	88.307	122.561	170.388	95.007	130.999	8.564	15.742	0	1360.2	1561.89	155.415
K03316	192.522	656.453	651.782	107.612	1224.33	200.422	136.198	0	132.911	134.915	218.665	215.893
K00627	5.333	26.667	23.11	183.923	638.223	474.671	0	35.303	49.096	788.472	1364.79	169.813
K03406	603.536	191.055	246.507	219.527	95.858	85.905	466.719	539.21	997.034	157.471	88.005	0
K01997	32.399	47.708	31.903	31.501	36.639	22.2	0	26.277	99.505	1355.18	1797.95	186.615
K00872	93.699	24.091	38.283	24.83	22.528	9.458	0	13.435	10.754	1480.18	1684.62	248.718
K04487	222.21	138.43	136.528	101.505	32.394	60.972	0	40.681	122.917	1222.85	1252.58	181.222
K03790	421.862	168.716	136.592	77.77	11.678	9.796	0	8.805	35.22	981.423	1384.67	119.607
K01588	158.183	105.468	112.236	98.537	75.767	17.226	0	42.424	21.569	837.613	1605.56	180.556
K02026	520.033	149.848	243.217	315.194	253.51	200.337	0	47.957	103.101	409.688	895.496	56.277
K01489	200.622	135.089	125.346	69.521	43.907	67.756	0	8.032	46.534	993.755	1334.7	138.776
K06178	82.893	28.765	16.918	13.011	0	174.798	104.029	40.822	139.657	1078.93	1254.01	205.821
K02072	40.171	32.323	36.873	28.011	5.153	27.859	0	62.098	82.251	1091.36	1492.07	210.333
K01935	0	24.386	40.642	170.67	577.248	402.456	214.142	154.511	400.278	249.49	432.037	122.905
K02335	137.482	24.814	53.037	91.481	23.266	55.544	0	30.265	41.97	1042.07	1115.02	150.965
K01008	3.857	14.475	2.465	0	2.93	2.816	92.393	127.348	255.499	846.391	1248.13	154.3
K04029	12.354	29.024	19.295	19.093	11.63	0	157.738	188.395	482.935	883.254	718.105	216.326
K07058	101.268	23.998	30.531	12.955	8.245	17.676	0	29.657	38.136	1059.49	1107.6	149.825
K01297	94.796	44.867	46.853	14.793	0	10.245	270.144	190.174	636.133	345.15	651.639	188.525
K07089	81.793	24.527	27.364	22.384	0	15.972	260.72	177.409	552.421	369.452	651.884	225.806
K05366	116.196	36.611	37.873	18.385	0	100.939	341.153	209.735	596.616	308.902	481.463	135.732
K01198	176.942	63.601	75.898	51.652	33.74	32.623	8.59	0	28.049	539.888	1223.12	145.791
K03410	381.611	142.46	203.56	171.562	116.039	141.071	260.136	180.577	389.679	207.792	153.909	0
K03408	114.934	20.107	48.834	22.391	4.479	4.479	0	10.101	34.823	664.166	1279.66	124.294
K02400	140.331	25.502	27.221	96.249	35.131	43.518	0	25.56	40.167	573.728	1107.31	137.895
K02122	134.503	29.24	46.716	22.061	7.421	0	233.371	153.146	674.168	272.639	438.272	160.494
K03524	78.244	15.148	33.651	12.621	0	6.314	329.151	214.302	615.217	306.865	432.497	115.89
K06896	13.371	28.244	18.787	0	9.407	10.765	214.946	182.214	512.461	343.801	506.231	155.766
K02392	184.551	28.187	130.559	113.618	24.325	43.716	0	22.654	45.31	321.817	898.902	96.367
K06972	99.356	25.881	36.452	0	7.041	8.499	194.739	175.967	425.24	240.538	453.463	109.307
K09812	298.787	113.329	101.716	118.105	70.556	67.341	0	29.792	52.142	467.381	345.02	53.05
K01710	260.694	237.343	123.382	104.023	69.317	73.728	199.412	169.57	422.822	5.009	21.432	0
K00290	194.968	272.862	260.456	237.115	308.506	238.838	23.232	17.189	52.259	49.747	31.147	0
K01153	306.805	260.396	256.651	158.297	198.343	197.826	37.921	10.73	0	33.293	66.6	23.31
K18672	83.227	34.946	61.242	35.04	14.053	43.735	237.118	193.693	412.323	258.514	151.878	0
K02031	134.477	84.704	123.725	148.634	38.113	71.37	0	29.238	49.944	260.978	457.895	64.748
K07053	188.966	41.859	80.588	21.641	23.008	0	144.087	109.664	243.869	177.407	298.705	102.455
K06398	134.789	52.837	69.723	51.594	18.103	57.949	187.374	152.738	307.932	190.712	146.842	0
K07031	162.912	44.432	42.784	47.475	20.572	14.394	140.841	147.119	254	304.96	143.21	0
K00951	158.149	74.939	66.307	54.766	29.562	51.217	193.813	84.13	261.298	157.035	99.939	0
K05808	210.505	53.39	115.697	72.456	26.068	49.194	243.957	176.13	247.317	26.391	8.131	0
K06407	136.536	62.503	89.411	116.992	54.725	35.64	78.512	101.034	213.541	186.25	142.34	0
K02056	125.233	161.714	78.373	106.949	59.151	71.249	0	44.813	47.722	321.664	118.483	23.697
K00626	47.087	51.563	46.378	68.768	71.911	54.361	0	17.493	47.619	460.204	217.518	30.109
K00046	269.209	149.231	137.909	104.993	150.64	81.545	20.164	23.875	77.563	50.089	24.415	0
K01154	88.365	26.565	15.354	55.81	54.214	0	215.803	152.859	343.983	21.588	66.717	15.698
K02419	118.331	85.016	47.523	71.964	31.414	34.915	66.793	123.61	181.376	142.653	85.537	0
K03616	91.85	33.016	59.109	37.779	24.577	19.919	0	20.466	49.708	444.721	174.825	32.634
K04023	85.216	25.804	30.382	20.924	0	4.805	8.546	19.081	20.106	463.009	262.992	32.318
K01751	55.139	51.996	73.895	116.891	31.281	68.161	0	26.364	37.665	310.629	154.428	24.482
K08234	109.88	224.267	202.72	53.108	33.398	100.033	27.291	0	24.233	33.334	54.685	15.179
K14761	218.614	36.244	136.872	85.964	40.239	26.236	23.159	56.347	98.911	76.298	21.569	0
K06406	133.949	54.911	118.418	110.286	46.253	69.127	22.17	55.52	94.38	40.595	35.752	0
K07138	202.951	71.547	65.09	114.051	17.739	45.201	37.25	28.298	61.37	48.472	41.028	0
K00111	121.898	37.984	32.117	49.031	17.255	12.244	0	45.229	74.448	153.727	71.377	8.83
K20038	38.777	22.346	26.979	42.422	19.86	28.043	39.531	63.734	145.081	104.204	67.1	0
K07667	25.275	13.745	17.586	18.036	10.026	13.746	134.513	30.965	100.182	58.548	24.621	0
K01624	833.153	1183.94	1470.53	1176.44	2415.54	1641.14	141.374	66.224	162.579	0	0	0
K18220	889.55	251.725	345.07	676.064	302.26	351.979	0	0	0	1736.27	3055.28	1175.24
K00632	151.067	373.743	201.114	74.188	90.278	95.649	0	0	0	2524.36	3174.45	419.939
K03563	155.034	47.277	44.465	36.549	31.352	32.863	0	0	43.478	2550.16	2916.67	777.778
K03189	433.277	956.542	761.032	567.021	1105.47	859.12	0	0	0	503.4	237.179	19.231
K04069	256.29	93.034	104.317	0	11.959	0	217.861	220.757	513.799	1695.47	2006.05	311.953
K03271	160.268	85.596	75.109	197.431	656.717	543.295	0	0	0	1552.24	1743.72	204.788
K17320	1678.18	517.403	715.253	778.789	469.116	618.68	5.579	37.818	73.469	0	56.48	0
K12339	131.307	418.133	314.819	185.476	374.874	268.703	0	0	0	1544.25	1492.37	177.355
K21903	1730.61	240.806	1009.89	434.557	399.428	362.114	152.435	64.751	149.927	0	0	0
K09022	266.171	105.914	191.308	155.522	84.881	126.633	0	0	0	1438.14	1755.27	286.92
K02108	121.316	201.353	259.155	189.969	112.878	161.922	0	0	0	1376.08	1672.33	184.685
K01428	340.948	121.667	207.313	389.574	251.895	297.845	0	0	0	1091.51	1363.58	152.51
K07979	1080.89	342.558	603.564	843.793	324.866	587.836	128.791	67.267	175.623	0	0	0
K00060	193.744	61.961	71.636	230.792	550.491	467.4	0	0	0	1001.06	1406.24	171.085
K06959	215.612	52.377	117.229	124.013	89.812	72.378	0	0	0	1415.89	1815.68	226.96
K04488	220.499	88.05	188.965	156.237	138.254	108.101	0	0	15.497	1489.02	1571.09	143.46
K09710	164.367	20.782	40.185	5.908	16.79	37.037	0	0	0	1592.69	1999.96	239.656
K07458	279.454	478.179	350.057	294.567	381.47	461.283	178.748	0	0	602.732	391.162	646.294
K00639	220.516	73.403	115.493	57.002	44.085	35.822	0	0	0	1426.28	1819.26	264.686
K01996	66.081	25.744	21.447	76.733	33.457	50.702	0	0	34.382	1509.37	1799.8	241.135
K01995	6.182	0	3.961	9.863	0	5.628	6.797	42.511	114.671	1511.13	1867.84	264.299
K01998	25.234	8.409	0	6.312	10.516	0	50.699	43.097	102.884	1560.4	1781.74	202.131
K01704	284.885	91.613	191.847	181.509	107.904	150.285	0	0	0	1191.15	1414.47	168.86
K01739	101.277	61.135	69.602	77.232	68.759	163.916	0	0	0	1392.06	1622.16	181.009
K08191	111.848	259.899	193.678	121.789	184.977	142.324	0	0	0	958.688	1572.24	185.326
K00297	170.586	9.845	32.517	39.054	24.797	13.89	0	0	9.562	1406.38	1804.06	213.406
K03387	100.052	231.12	180.265	118.429	181.594	154.43	0	0	0	1126.71	1409.62	172.316
K04068	104.06	41.322	22.039	16.529	0	0	50.732	44.496	110.445	1254.65	1777.87	149.206
K04771	192.902	58.26	58.05	42.641	7.007	16.073	0	0	0	1330.89	1509.35	186.133
K00874	433.796	507.296	449.583	316.991	426.909	344.652	172.327	219.194	512.149	5.747	0	0
K00265	17.931	13.898	14.792	25.006	11.292	18.999	0	0	0	1329.29	1686.89	207.587
K04087	23.036	30.344	18.193	21.217	11.534	22.438	0	0	0	1327.89	1584.84	208.187
K00548	133.433	30.098	47.269	45.939	18.965	28.588	0	0	28.403	1180.15	1545.78	182.226
K03476	32.057	14.122	20.201	18.419	18.251	13.391	0	0	6.891	1296.74	1604.37	187.978
K11071	203.719	99.868	67.015	126.197	63.964	53.542	0	0	0	1086.48	1327.69	141.243
K01912	301.189	62.122	151.81	67.092	59.418	31.944	0	0	0	1102.13	1243.34	131.281
K03556	171.915	63.163	86.6	51.627	10.678	12.435	0	0	0	1159.69	1396.32	154.147
K01878	8.46	7.476	20.745	0	10.802	0	138.36	26.063	120.63	1193.51	1363.52	186.352
K18344	891.724	349.886	450.624	422.884	273.346	397.389	142.092	48.59	93.764	0	0	0
K01952	154.651	68.5	85.801	89.2	28.165	47.307	0	0	0	1069.12	1315.95	173.89
K01759	109.984	81.952	41.889	98.55	51.145	59.803	0	0	30.072	1119.41	1294.59	104.651
K02388	134.958	31.881	76.288	59.253	25.911	35.317	17.874	0	0	938.057	1463.1	142.323
K06940	175.132	84.655	46.844	186.155	503.894	422.763	0	0	0	821.305	543.398	100.866
K09013	118.017	51.252	44.877	67.287	57.17	39.735	0	0	0	1035.82	1331.67	117.253
K03500	82.235	28.545	47.016	0	0	0	180.635	180.447	400.339	940.343	845.189	153.698
K00852	75.926	45.043	14.157	11.583	0	0	350.791	205.022	542.608	802.153	599.724	154.828
K01507	107.655	40.458	89.245	23.73	7.293	16.474	0	0	0	906.482	1391.1	209.974
K06393	202.899	43.07	28.986	5.848	0	0	394.322	196.232	717.3	332.114	654.008	151.899
K03075	152.306	53.043	54.334	28.33	14.391	56.735	0	0	0	687.519	1480.87	174.863
K03320	108.785	76.408	73.009	92.706	107.645	88.02	0	0	0	690.812	1296.4	161.829
K06206	267.427	43.354	66.276	0	0	0	196.132	150.969	476.983	669.68	651.583	161.361
K07461	0	9.633	5.128	4.923	0	7.679	192.401	200.033	590.909	750.763	686.77	207.602
K05515	142.004	52.264	63.153	38.907	13.584	7.619	0	0	0	985.868	1195.21	147.26
K01006	561.719	382.993	355.354	482.355	393.816	345.043	18.959	35.059	46.699	0	0	0
K01625	177.089	90.71	112.291	120.54	89.024	81.793	0	0	0	626.23	1113.82	154.472
K07566	141.488	79.134	94.392	272.017	546.124	384.385	0	0	0	663.338	335.697	47.281
K00937	151.606	26.059	63.557	68.634	23.254	38.987	0	9.537	0	942.598	1091.58	119.833
K01895	92.792	47.619	39.794	43.116	19.389	26.895	0	0	0	948.975	1157.55	126.036
K07571	41.322	27.548	49.587	6.508	0	0	296.217	129.35	509.804	391.273	733.333	207.843
K03465	88.554	20.931	24.155	8.335	0	0	254.929	190.196	523.683	412.03	668.367	187.075
K11189	590.288	307.378	323.331	492.824	248.042	315.183	8.547	17.094	55.556	0	0	0
K07729	622.324	160.546	247.493	434.518	249.21	260.181	0	139.379	175.265	0	40.526	13.378
K04072	93.006	31.415	41.363	39.977	22.841	26.239	0	7.299	0	897.43	1055.24	113.774
K07862	8.678	4.505	8.938	10.731	5.929	11.992	0	0	0	760.958	1309.27	165.722
K19405	99.99	29.998	49.999	6.007	0	0	265.892	204.769	534.135	403.43	524.306	163.194
K00633	0	0	28.182	11.579	11.1	12.671	260.227	218.499	525.386	372.491	629.139	192.053
K02121	151.221	67.086	51.953	46.465	0	0	232.553	169.977	449.664	348.209	577.181	123.043
K01534	168.862	68.154	66.133	88.144	90.148	104.057	0	0	0	507.907	958.419	120.098
K00847	138.205	66.051	79.448	261.671	498.911	391.07	0	0	0	526.808	183.085	24.837
K01711	48.709	11.17	12.645	58.324	28.029	25.821	0	0	0	688.933	1152.26	121.399
K15977	15.995	12.171	9.615	175.72	596.154	370.62	0	0	6.907	587.045	316.872	45.267
K01421	42.977	21.988	32.483	0	0	0	223.592	163.104	522.747	330.347	598.216	192.956
K03312	11.427	7.035	0	18.466	17.94	7.038	0	29.951	46.377	588.536	1247.86	109.212
K06387	97.203	21.825	43.651	0	5.952	0	177.036	145.547	487.5	286.67	591.667	181.25
K07462	86.071	28.166	33.385	0	0	0	221.465	168.752	471.404	260.796	540.823	148.558
K06390	69.761	32.3	36.169	26.354	0	0	213.471	159.127	446.259	299.105	512.925	137.415
K07474	212.826	193.065	193.027	197.347	177.733	502.354	0	0	0	6.213	366.12	2.169
K02066	10.75	33.792	29.186	185.854	537.634	456.221	0	0	0	299.751	222.749	15.798
K04070	104.589	13.947	45.006	23.286	0	0	187.652	172.641	441.684	236.064	439.633	112.861
K06381	47.755	16.666	23.956	0	8.499	0	199.213	154.064	351.665	309.106	492.623	140.893
K06179	62.27	62.164	35.408	5.784	6.06	0	0	7.463	39.801	482.264	911.028	102.757
K00048	231.438	97.39	132.484	109.217	128.361	79.029	0	0	0	267.053	487.488	136.136
K08323	19.81	21.302	18.374	28.956	26.878	18.494	0	10.328	0	512.726	894.837	96.714
K01693	72.729	72.468	68.241	297.816	523.81	415.62	4.535	29.473	40.816	0	0	0
K07722	134.314	38.285	80.49	55.629	26.835	19.172	0	0	0	780.534	369.382	20.033
K09702	513.978	129.823	212.039	164.367	198.291	145.408	15.766	33.779	33.784	0	0	0
K00031	280.198	213.701	183.819	213.895	160.113	159.467	3.6	0	0	83.559	100.817	11.807
K13653	531.471	117.022	269.807	101.659	97.362	68.524	6.199	82.243	87.565	0	32.847	0
K03502	37.644	27.409	26.498	31.239	22.059	68.85	0	0	0	370.394	579.419	92.813
K00528	290.212	106.157	173.339	101.946	85.744	109.768	117.283	94.777	160.909	0	0	0
K14170	95.967	28.785	31.991	23.785	8.433	6.551	0	0	0	330.325	562.809	92.977
K02406	280.441	114.515	76.087	236.417	132.28	115.108	6.763	85.175	109.754	0	0	0
K00928	249.399	103.623	157.207	142.126	14.552	104.108	143.939	69.976	165.926	0	0	0
K00180	253.018	102.758	158.972	163.238	118.598	84.167	118.865	23.288	90.909	0	0	0
K00175	184.631	125.591	159.268	100.502	90.232	82.215	175.598	28.192	111.111	0	0	0
K10112	185.425	191.783	97.751	136.332	317.367	85.001	5.604	12.656	20.042	0	0	0
K01571	301.379	89.506	101.317	127.714	108.6	92.394	0	0	0	85.16	53.704	6.79
K06334	223.332	90.737	95.194	128.216	89.137	106.744	0	27.602	33.356	0	105.235	43.887
K03415	198.833	52.074	97.644	86.009	30.963	63.442	173.355	55.191	174.399	0	0	0
K07160	21.131	19.793	42.28	22.703	20.394	12.667	0	0	0	427.22	260.365	33.167
K04477	85.642	22.654	43.161	0	0	0	5.155	44.659	58.419	370.187	163.265	15.306
K04027	39.493	44.542	45.137	12.517	45.921	33.196	0	0	0	364.338	212.766	7.092
K09779	248.436	25.129	120.173	78.425	47.789	67.57	70.175	17.544	122.807	0	0	0
K07095	267.194	100.077	85.654	34.939	14.082	45.659	41.875	54.546	122.763	0	0	0
K03609	145.316	56.929	94.702	55.809	32.513	11.225	123.44	61.726	156.876	0	0	0
K02371	114.017	62.855	70.83	71.735	35.555	49.113	114.767	35.61	158.152	0	0	0
K08384	162.398	49.638	65.136	83.362	28.291	55.221	135.494	27.386	103.279	0	0	0
K20460	156.912	190.825	92.121	133.421	50.028	41.661	5.959	11.29	23.382	0	0	0
K06373	111.563	41.369	25.287	54.19	2.564	21.713	189.693	57.167	196.464	0	0	0
K09775	153.124	44.307	42.628	71.111	18.675	13.519	175.803	34.014	125.012	0	0	0
K09825	183.504	76.409	129.993	62.05	21.388	57.899	28.439	34.233	38.159	39.997	0	0
K09697	79.69	21.608	77.311	66.931	48.591	39.212	137.299	57.561	141.091	0	0	0
K03411	87.759	65.669	44.747	41.454	9.851	32.985	151.706	38.541	178.15	0	0	0
K06397	121.115	33.097	33.08	30.606	12.836	47.656	135.546	63.02	161.169	0	0	0
K04769	226.207	57.45	84.94	43.722	37.323	37.147	4.747	50.971	54.726	0	0	0
K00174	94.25	25.987	18.563	33.4	39.046	27.989	132.098	59.161	143.701	0	0	0
K06282	12.618	33.648	19.978	49.415	106.204	65.195	106.079	79.83	97.792	0	0	0
K00177	141.219	43.826	31.922	29.809	17.972	6.419	141.096	38.929	77.859	0	0	0
K01678	166.405	64.466	69.366	65.42	37.891	33.967	9.864	42.067	39.506	0	0	0
K06286	63.799	118.631	88.237	0	44.123	54.854	32.2	12.525	19.083	36.972	53.076	0
K15580	195.583	52.555	97.663	40.304	25.847	21.12	10.316	9.671	0	28.398	8.894	0
K04652	18.192	19.939	25.178	53.625	43.276	27.916	102.116	34.523	139.87	0	0	0
K16789	104.902	47.312	30.103	36.996	6.452	19.516	6.327	11.232	28.09	0	0	0
K05337	14.337	21.691	36.443	28.831	14.441	36.285	2.542	22.222	66.667	0	0	0
K05942	41.208	8.925	29.864	27.63	17.683	19.667	4.95	27.225	37.129	0	0	0
K02919	32.275	183.195	0	627.226	2124.66	2819.63	0	0	0	3981.12	4696.97	333.333
K07126	605.503	1067.15	1106.12	830.488	2049.17	1190.5	0	0	0	34.212	23.11	0
K03205	1450.22	922.857	1008.83	1096.4	749.979	1018.5	0	60.22	29.709	0	43.591	0
K03116	0	57.372	7.576	249.606	678.648	515.152	0	0	0	1189.62	2853.57	727.473
K03786	23.81	0	0	0	29.136	26.448	237.566	132.291	550.877	1637.42	1682.51	281.848
K00340	0	29.762	23.81	130.952	565.476	363.095	0	0	0	1342.48	1732.11	189.542
K03292	84.825	35.719	11.792	58.329	10.436	0	0	0	64.934	1242.2	2478.53	293.353
K00677	0	47.614	19.048	215.858	477.783	403.185	0	0	0	1208.39	1317.71	151.8
K08301	0	0	0	98.142	121.947	85.513	0	31.781	55.039	1330.54	1812.12	250
K00254	0	36.784	28.983	153.719	540.692	426.979	0	0	0	1008.84	1368.19	116.144
K06283	1213.02	1034.85	408.381	686.11	148.176	22.336	40.351	0	7.322	0	0	0
K01646	0	16.033	8.065	0	0	11.921	217.786	153.805	551.323	1258.29	939.637	149.038
K00757	31.609	37.797	0	11.471	37.651	21.103	0	0	0	1105.7	1661.77	194.444
K00390	132.166	37.37	73.877	18.821	20.612	0	0	0	0	956.148	1570.98	189.744
K01740	420.814	246.93	308.718	493.03	750.952	708.819	0	30.061	23.873	0	0	0
K03521	295.967	709.52	488.61	319.435	460.382	442.017	0	45.383	189.557	0	23.474	0
K22132	108.15	30.129	19.5	7.092	0	0	0	28.826	54.054	929.139	1408.61	199.239
K02160	114.67	73.424	32.258	0	10.753	0	0	9.174	21.407	923.055	1431.4	162.276
K06200	33.89	0	17.838	16.607	0	0	10.829	35.249	43.355	1069.73	1372.7	154.397
K07107	203.785	133.557	132.114	382.885	973.036	823.695	0	33.32	59.259	0	0	0
K01494	21.28	0	5.519	7.037	24.418	9.292	0	0	0	1137.53	1296.3	141.209
K01639	0	28.65	9.357	13.934	0	0	389.008	270.407	611.721	365.304	622.038	167.364
K03338	10.682	0	13.44	9.115	0	0	220.452	152.021	579.009	356.203	674.624	217.458
K19411	81.406	0	53.429	14.224	0	0	245.969	192.715	534.399	359.004	582.039	164.042
K02018	0	18.727	21.04	31.71	0	33.747	0	30.365	72.358	603.537	1187.86	154.696
K01821	176.292	55.001	92.949	0	3.412	36.667	0	0	0	1154.94	484.46	64.103
K01478	14.017	0	12.529	24.626	0	0	253.645	183.048	469.78	313.926	567.775	165.753
K03975	0	0	8.104	14.124	0	42.208	199.815	161.596	395.401	378.788	543.585	249.671
K03924	354.389	402.4	320.134	222.916	254.81	256.697	0	41.552	50.891	0	0	0
K00077	15.236	46.44	0	0	0	0	225.506	191.39	521.149	316.526	466.667	117.949
K06012	0	0	0	13.506	0	10.53	215.863	169.059	472.224	246.256	571.257	153.383
K00826	370.559	250.808	315.331	259.677	234.684	266.42	0	13.156	30.702	0	0	0
K07387	165.257	210.258	234.004	183.777	391.404	223.79	0	0	0	99.226	160.335	0
K02172	452.885	205.95	259.39	305.324	184.1	180.222	0	33.912	27.616	0	0	0
K00684	0	15.08	18.296	118.758	403.594	317.71	0	0	0	441.386	248.649	23.423
K07137	131.781	69.701	103.408	237.978	528.753	439.55	0	16.99	56.634	0	0	0
K09121	187.335	99.703	114.366	259.456	526.364	352.943	0	10.526	15.789	0	0	0
K00074	203.356	287.281	263.505	165.317	144.261	171.181	0	41.051	79.804	0	0	0
K20459	254.585	315.169	154.252	189.852	109.086	150.302	17.035	0	12.161	0	0	0
K04026	18.965	27.457	8.339	0	0	0	0	7.886	25.641	755.463	311.274	23.228
K01715	166.528	339.465	242.483	127.982	65.779	113.017	0	36.335	33.175	0	0	0
K01628	126.979	41.035	50.704	34.968	0	24.176	0	0	0	539.468	212.851	26.104
K01449	356.939	91.753	148.504	149.772	15.212	60.574	0	39.628	70.398	0	0	0
K03735	10.611	34.491	14.046	0	0	0	0	9.877	41.629	517.912	275.357	24.752
K09927	28.462	0	22.334	16.949	19.644	26.784	0	0	0	558.552	202.778	33.333
K03699	138.401	138.596	103.951	24.696	0	92.205	118.492	26.394	136.896	0	64.148	0
K15770	211.5	85.712	110.328	118.059	51.805	106.784	0	17.448	47.995	0	37.523	0
K02124	247.808	47.191	141.352	61.397	86.124	77.002	60.113	40.148	0	0	0	0
K07791	0	18.668	52.679	98.551	187.075	75.68	119.895	70.57	130.102	0	0	0
K11529	84.316	36.832	58.964	20.335	12.078	0	0	0	0	348.335	156.757	33.333
K19309	155.226	71.769	94.855	117.043	105.386	89.046	0	29.831	29.831	0	0	0
K05832	146.504	52.466	112.1	130.811	75.547	88.763	0	38.22	44.974	0	0	0
K02341	258.257	81.078	117.385	77.223	27.35	55.557	0	26.383	37.736	0	0	0
K03518	180.952	69.612	76.486	150.126	47.014	83.074	0	12.336	24.691	0	0	0
K01677	160.185	86.854	71.783	125.957	17.184	86.369	0	37.572	54.834	0	0	0
K05936	0	0	0	13.9	8.337	13.899	0	31.191	42.693	344.166	149.038	16.026
K00598	105.749	20.826	19.015	15.224	8.305	0	0	0	0	316.607	117.65	14.706
K20488	180.934	72.324	69.798	189.099	5.714	26.732	0	22.686	42.831	0	0	0
K00003	144.308	97.265	83.747	69.546	23.187	66.692	0	40.937	80.749	0	0	0
K09761	110.259	58.722	44.145	42.533	0	10.327	0	0	0	90.83	216.495	22.337
K00104	167.808	32.454	43.7	180.147	27.173	55.746	0	15.151	37.331	0	29.506	0
K05524	0	33.333	44.444	66.636	88.889	72.222	100	55.525	116.667	0	0	0
K10117	179.715	64.835	94.048	102.478	52.431	44.827	7.731	23.116	0	0	5.025	0
K01808	153.393	75.488	133.68	50.424	45.392	18.802	0	24.294	41.667	0	0	0
K00537	40.874	83.653	76.102	87.996	66.894	39.745	0	0	0	117.176	21.978	0
K04061	113.019	87.52	129.144	89.047	3.702	39.203	0	27.027	31.552	0	0	0
K14540	140.686	39.766	102.375	63.194	31.786	58.774	0	24.688	43.898	0	0	0
K00243	127.108	18.245	74.037	94.299	43.423	91.245	0	17.461	21.834	0	0	0
K04024	34.14	76.354	120.429	35.002	91.421	57.52	0	20.105	43.103	0	0	0
K02405	100.31	44.543	50.51	42.953	12.698	42.681	0	29.361	48.359	105.116	0	0
K07444	173.482	32.595	66.545	80.884	30.9	53.884	6.005	15.014	0	0	0	0
K02120	128.452	66.436	70.48	61.35	24.692	15.386	0	33.924	39.92	0	0	0
K20116	75.068	21.797	40.385	56.47	36.535	52.948	0	41.02	93.328	0	0	0
K20117	75.068	21.797	40.385	56.47	36.535	52.948	0	41.02	93.328	0	0	0
K20118	75.068	21.797	40.385	56.47	36.535	52.948	0	41.02	93.328	0	0	0
K06310	114.087	16.567	59.496	74.8	19.724	69.162	0	22.12	37.376	0	0	0
K02385	159.495	16.667	68.281	22.317	1.683	29.945	0	16.667	83.333	0	0	0
K07816	17.549	5.735	7.34	15.91	0	12.833	127.113	26.349	125.581	0	0	0
K07636	89.509	31.335	50.767	60.1	18.704	28.829	0	27.562	31.411	0	0	0
K07699	112.725	35.066	44.465	39.158	8.743	20.084	0	32.734	41.669	0	0	0
K00198	72.355	32.608	36.689	55.523	28.605	37.639	0	26.627	42.112	0	0	0
K12952	110.81	42.31	43.384	35.981	15.061	13.393	0	29.239	35.538	0	0	0
K03429	91	29.435	66.462	36.205	6.135	16.719	0	31.131	45.788	0	0	0
K03523	131.141	32.332	43.305	9.956	19.9	26.27	0	21.868	31.63	0	0	0
K07718	131.928	41.247	43.942	35.005	17.143	24.324	7.752	10.894	0	0	0	0
K09766	49.944	8.736	28.719	43.703	19.981	46.211	0	45.384	36.881	0	0	0
K19118	53.791	35.617	22.477	71.388	36.425	25.351	8.547	7.123	0	0	0	0
K02502	68.83	34.936	40.742	18.127	6.046	9.501	0	25.914	30.384	0	0	0
K09770	38.138	8.57	19.669	19.286	12.495	35.222	0	28.946	68.841	0	0	0
K05825	67.148	28.128	43.771	19.354	13.174	12.749	0	24.915	20.173	0	0	0
K00248	17.89	15.126	6.253	28.171	0	16.012	42.763	37.337	38.437	0	0	0
K06215	43.616	28.984	16.747	7.212	24.409	18.756	0	13.829	43.813	0	0	0
K13015	24.631	15.125	18.384	26.427	15.599	22.367	0	31.704	38.56	0	0	0
K02334	0	48.141	10.52	6.092	22.264	39.949	0	0	18.333	10.56	13	21.154
K06898	19.625	20.594	17.502	11.497	18.325	21.041	0	16.75	41.876	0	0	0
K09817	24.509	27.921	5.235	18.101	8.521	10.464	0	19.845	47.619	0	0	0
K19075	12.705	20.125	18.35	8.611	17.089	22.255	18.912	0	14.021	0	0	0
K04095	857.912	1332.51	1425.93	1246.36	2730.1	1774.25	0	0	0	0	0	0
K00986	1506.17	606.451	925.583	1247.59	1281.68	1042.54	0	0	22.552	0	0	0
K18214	0	0	0	0	0	0	262.311	160.819	483.38	1740.31	2574.13	919.138
K01118	0	0	0	0	0	0	427.623	320.888	966.456	1409.21	2233.52	407.4
K09768	0	0	0	0	0	12.357	306.6	104.166	605.614	1762.99	2302.37	476.149
K00674	0	0	0	0	0	0	201.394	204.836	516.937	1618.54	2261.89	310.311
K01749	0	0	0	0	0	0	218.982	157.116	453.311	1551.19	2392.02	293.347
K09771	0	0	0	0	0	0	263.383	209.649	602.151	1407.67	1985.46	325.055
K05799	0	0	0	19.716	0	0	199.024	29.241	176.596	1838.35	2212.61	267.793
K03758	0	0	0	0	0	0	505.662	405.588	1153.72	720.778	1477.73	447.777
K03072	0	0	0	0	0	0	171.052	176.314	423.135	1554.17	2075.54	301.422
K03769	0	0	0	0	0	0	160.039	46.732	187.502	1836.76	2037.88	318.182
K07300	0	0	0	0	0	0	277.256	176.214	462.469	1237.94	1912	386.853
K03639	0	0	0	0	0	0	207.723	213.691	401.656	1432.25	1794.06	338.301
K01919	0	0	0	0	0	0	155.85	140.784	405.122	1541.73	1830.82	256.416
K07180	0	0	0	0	0	0	188.322	141.556	426.397	1377.65	1798.63	291.235
K09786	0	0	0	0	0	0	187.549	121.46	393.59	1201.57	1630.17	254.598
K06223	1159.1	659.982	425	391.117	845.998	121.921	0	9.923	0	0	171.217	0
K01524	84.768	22.269	35.2	16.772	0	0	0	0	0	1500.09	1844.82	211.31
K03517	0	4.11	0	0	0	0	203.66	177.98	504.712	922.811	1645.88	246.476
K02009	0	0	0	0	0	0	346.173	260.923	810.655	1029.26	1002.81	247.755
K02058	9.215	0	0	11.976	0	0	66.055	54.856	108.781	1245.45	1799.14	243.755
K07404	118.398	21.915	34.601	0	0	0	0	0	0	1346.03	1787.43	196.599
K20487	1202.25	425.9	568.292	578.788	352.412	246.1	0	0	0	0	0	0
K07590	0	0	0	0	0	0	284.993	336.492	822.915	392.568	1073.95	347.138
K08722	108.422	46.177	35.532	11.728	0	0	0	0	0	1229.28	1586.67	211.116
K00334	0	0	0	0	0	0	143.645	31.601	103.448	1225.99	1467.24	148.148
K00558	834.316	412.019	447.018	523.068	433.649	201.646	0	33.566	0	148.848	0	0
K06956	0	0	0	0	0	0	197.555	59.176	246.456	872.71	1436	169.26
K01042	0	0	0	0	0	0	167.863	214.637	521.39	961.27	856.336	192.092
K05606	229.963	847.319	446.274	380.48	516.231	477.646	0	0	0	4.944	0	0
K03753	0	0	0	0	0	0	165.041	140.177	489.106	1000.19	841.157	203.068
K01712	0	6.058	0	18.147	19.703	18.231	0	0	0	1063.48	1454.19	195.582
K07305	0	0	0	0	5.857	0	241.52	200.237	526.474	779.789	712.906	153.061
K00526	0	0	0	0	0	0	108.979	56.541	152.845	1048.11	1117.23	118.247
K03610	0	0	0	0	0	0	189.267	164.504	372.428	826.978	860.463	148.484
K09125	21.945	0	14.377	20.975	0	28.3	0	0	0	747.888	1474.82	182.174
K04088	9.86	4.801	0	10.304	9.432	0	0	0	0	754.988	1471.52	147.119
K01910	0	0	0	0	0	0	173.409	137.372	451.578	500.582	971.162	164.256
K07067	0	0	0	0	0	0	349.633	206.479	663.741	361.724	538.799	216.393
K11031	0	0	0	0	0	0	304.988	194.371	609.756	346.493	601.626	211.383
K06182	0	0	0	0	0	0	228.718	127.523	451.198	672.302	643.603	145.119
K05979	0	0	0	0	0	0	186.593	182.467	639.258	378.714	634.683	218.855
K03892	0	0	0	0	0	9.836	308.22	162.8	522.312	362.693	688.889	185.185
K02227	0	0	0	0	0	0	209.231	184.526	469.789	603.948	627.847	143.621
K14261	0	0	0	0	0	0	134.123	34.779	93.72	845.384	987.688	125.521
K02008	0	0	0	0	0	0	285.003	237.866	557.811	337.81	626.409	170.692
K09118	0	0	0	0	0	0	252.906	232.185	557.74	333.652	628.649	206.221
K02116	0	0	0	0	0	0	239.658	144.904	613.527	340.138	661.859	202.899
K06911	0	0	0	0	0	0	128.575	139.808	407.453	710.894	626.059	109.752
K02006	0	0	0	0	0	0	239.897	179.359	583.335	332.901	586.16	199.153
K02188	0	0	0	0	0	0	214.079	163.94	406.591	561.024	634.299	135.673
K18345	627.637	349.828	242.29	366.526	178.623	313.329	0	0	0	0	0	0
K08986	0	0	0	0	0	0	208.391	198.193	538.596	311.409	603.509	203.512
K03458	0	0	0	0	0	0	212.561	227.252	567.043	329.786	548.387	167.08
K02233	0	0	0	0	0	0	201.003	192.928	409.468	386.004	694.209	165.77
K00634	0	0	0	0	0	0	196.29	202.693	506.897	390.561	552.042	176.548
K00131	0	0	0	0	0	0	231.655	182.998	506.319	369.302	558.892	170.901
K03716	0	0	0	0	0	0	239.346	170.639	554.127	295.497	592.211	154.639
K00385	0	0	0	0	0	0	205.749	197.943	477.358	336.786	607.597	171.21
K09705	0	0	0	0	0	0	159.362	156.505	530.443	305.981	646.377	171.014
K03969	0	0	0	0	0	0	315.282	179.973	536.439	369.591	430.851	132.979
K02821	0	0	5.277	0	0	0	149.089	241.404	561.224	271.994	554.422	173.469
K02664	0	0	0	0	0	0	238.564	154.325	514.047	304.144	582.397	157.304
K07559	0	0	0	0	0	0	233.85	208.611	489.655	333.275	487.605	188.506
K06019	0	0	0	0	0	0	211.689	216.129	494.949	349.414	530.003	131.313
K05770	0	0	0	0	0	0	226.921	146.239	508.621	264.31	637.931	149.425
K06384	0	0	0	0	0	0	208.059	198.818	526.716	341.44	464.973	161.359
K20107	0	0	0	0	0	0	223.009	164.669	505.977	301.337	537.186	168.659
K20108	0	0	0	0	0	0	223.009	164.669	505.977	301.337	537.186	168.659
K00278	0	33.66	0	0	0	0	204.256	163.542	490.398	299.864	559.829	141.026
K02232	0	0	0	0	0	0	185.586	169.943	401.384	439.948	556.493	116.501
K09778	0	0	0	0	0	0	264.972	128.326	440.998	306.384	596.273	124.237
K01486	0	0	0	0	0	23.517	169.544	120.114	394.057	484.668	558.107	110.131
K07079	685.759	259.904	312.15	347.51	100.304	150.678	0	0	0	0	0	0
K06919	661.446	181.319	271.365	440.348	251.941	48.755	0	0	0	0	0	0
K07037	0	0	0	0	0	0	205.685	149.095	497.077	313.282	526.511	159.581
K03752	0	0	0	0	0	0	205.665	169.336	543.119	254.969	510.067	161.074
K08587	0	0	0	0	0	0	200.648	195.77	489.637	283.825	540.522	131.783
K03833	0	0	0	0	0	0	201.782	160.386	431.741	323.529	556.315	159.273
K01590	0	0	0	0	0	0	202.825	183.208	437.886	322.1	537.515	138.991
K16923	0	0	0	0	0	0	183.425	154.328	507.353	361.703	416.667	183.83
K00973	383.504	233.263	258.795	285.628	355.609	262.077	0	0	0	0	6.831	0
K13281	0	0	0	0	0	0	199.037	168.03	434.343	328.601	472.295	134.986
K00812	0	0	0	0	0	0	119.722	117.896	317.149	637.146	435.331	98.279
K15554	0	0	0	0	0	0	134.649	43.676	108.676	548.472	713.253	158.6
K01226	0	0	0	0	0	0	194.252	140.306	432.148	280.454	524.375	131.754
K04034	0	0	0	0	0	0	194.734	179.05	456.209	253.559	492.811	126.145
K03736	0	0	5.34	0	0	0	207.112	152.98	415.989	322.397	455.286	126.016
K05873	0	0	0	0	0	0	231.861	151.222	514.033	250.411	405.809	128.019
K16950	0	0	0	0	0	0	181.078	153.987	470.661	281.127	462.591	122.449
K00209	0	0	0	0	0	0	168.53	137.102	465.686	293.998	494.121	87.255
K08981	0	0	0	0	0	0	200.102	149.657	406.619	266.986	483.847	138.693
K09758	0	0	0	0	0	0	197.54	198.364	472.575	253.086	387.647	126.952
K01048	0	0	0	0	0	0	204.719	131.886	419.666	258.967	474.82	119.906
K13542	0	0	0	0	0	0	177.523	176.433	451.276	237.006	426.637	116.629
K06122	0	0	0	0	0	0	235.468	152.069	340.58	253.571	402.174	170.29
K02012	0	0	0	0	0	0	141.574	87.86	430.952	476.289	336.142	79.121
K05895	0	0	0	0	0	0	195.101	141.329	430.744	242.008	439.024	97.561
K06415	0	0	0	0	0	0	186.575	118.328	416.667	318.211	376.667	120
K00768	0	0	0	0	0	0	196.464	120.72	451.923	240.21	397.44	121.795
K02189	0	0	0	0	0	0	150.748	189.407	409.121	249.567	386.338	130.742
K03399	0	0	0	0	0	0	198.767	219.746	367.626	226.918	385.281	99.567
K08974	0	0	0	0	0	0	199.427	124.648	392.395	278.135	385.827	110.236
K09137	0	0	0	0	0	0	192.681	139.329	447.917	213.434	395.833	93.75
K01387	0	0	0	0	0	0	134.905	131.513	361.502	247.321	458.452	147.236
K00574	0	0	0	0	0	0	160.251	147.994	409.921	233.434	410.629	112.077
K06167	68.348	50.556	66.792	233.556	563.805	474.909	0	0	0	0	0	0
K02818	0	0	0	0	0	0	78.858	65.465	211.31	550.566	459.622	89.818
K06897	0	0	0	0	0	0	148.487	147.306	405.659	215.713	441.964	93.75
K04076	0	0	0	0	0	0	181.899	119.325	403.018	225.929	406.001	102
K01209	398.16	197.825	269.937	168.283	118.338	161.24	0	0	91.448	0	0	0
K02803	0	0	0	0	0	0	111.111	122.245	250	305.556	361.111	194.444
K02022	16.764	48.321	16.763	212.86	523.672	451.678	0	0	0	0	0	0
K02759	0	0	0	0	0	0	78.267	96.23	201.423	539.248	266.45	54.545
K01577	104.234	319.514	201.289	170.213	238.577	185.909	0	0	0	0	0	0
K00372	0	0	0	0	0	0	139.362	135.298	388.769	167.93	283.567	81.908
K06909	244.363	148.39	160.812	142.175	169.571	284.854	0	0	0	0	0	0
K02283	303.72	177.969	129.242	142.816	293.41	38.207	0	0	0	0	56.672	0
K03427	375.554	139.194	160.724	184.046	143.46	97.35	0	0	0	0	39.927	0
K20461	270.636	221.17	149.728	199.6	93.141	180.211	0	0	0	0	0	0
K19956	321.298	114.201	142.317	221.214	203.6	108.271	0	0	0	0	0	0
K03480	0	0	0	0	0	0	66.667	133.17	263.558	151.32	312.91	71.275
K15532	97.606	26.931	51.626	0	0	0	0	0	83.517	240.824	401.012	34.343
K02279	269.775	142.37	92.73	113.032	229.98	43.07	0	0	0	0	16.538	0
K03478	0	0	0	0	0	0	135.715	22.328	61.856	495.512	159.278	26.273
K06041	49.657	202.578	163.1	129.593	194.527	153.483	0	0	0	0	0	0
K19265	0	23.287	33.363	0	25.398	13.764	0	0	0	530.468	240.807	18.98
K02446	0	0	0	0	0	0	4.848	20.606	52.121	531.808	234.611	27.875
K02221	0	0	0	0	0	0	7.937	7.937	87.302	500.632	237.41	14.388
K13747	97.192	203.443	141.701	89.001	172.156	148.258	0	0	0	0	0	0
K03823	75.112	21.105	36.666	9.524	0	0	0	0	0	438.302	189.662	26.148
K03929	438.631	109.001	178.586	35.471	5.59	13.729	0	0	0	0	0	0
K07003	215.958	137.917	89.283	93.106	70.109	102.626	21.86	0	0	0	44.219	0
K03488	0	0	0	0	0	0	5.9	61.072	67.524	376.508	177.152	85.104
K01091	350.101	119.658	125.526	86.008	12.882	16.99	0	0	34.875	0	0	0
K06411	247.488	68.645	131.219	138.009	38.946	117.354	0	0	0	0	0	0
K00179	208.406	60.449	141.469	151.182	68.299	105.615	0	0	0	0	0	0
K02387	116.649	20.833	56.924	50.079	0	0	237.068	30.535	216.034	0	0	0
K01155	174.718	71.407	81.136	124.963	197.185	57.773	0	0	0	0	0	0
K18349	228.973	70.446	122.956	115.485	105.195	60.452	0	0	0	0	0	0
K00169	168.475	65.796	81.261	99.428	94.948	184.753	0	0	0	0	0	0
K10118	251.322	40.377	79.328	126.729	71.905	84.909	0	8.264	0	0	4.905	0
K15342	93.792	99.2	94.256	141.364	107.033	104.739	20.795	0	0	0	0	0
K00008	242.293	32.205	107.184	142.643	48.674	72.952	0	0	8.086	0	0	0
K19119	187.803	64.765	64.107	154.744	84.206	93.547	0	0	0	0	0	0
K00721	55.319	167.334	113.556	81.472	123.723	107.698	0	0	0	0	0	0
K07736	71.315	41.315	41.307	43.024	0	0	219.417	55.618	176.512	0	0	0
K01685	110.695	59.946	84.614	148.468	79.766	103.743	0	0	51.507	0	0	0
K06925	172.712	93.344	108.379	83.049	38.787	78.399	7.266	0	0	51.282	0	0
K07406	196.024	97.83	98.378	108.764	58.496	65.908	0	0	0	0	0	0
K01214	175.075	57.057	115.827	143.71	57.925	75.428	0	0	0	0	0	0
K18014	51.12	191.769	141.629	79.63	64.949	85.478	0	0	0	0	0	0
K02654	174.82	111.767	68.299	65.634	166.564	19.156	0	0	0	0	8.137	0
K01156	195.781	87.704	89.587	135.241	80.173	19.495	0	0	0	0	0	0
K07481	10.234	149.725	48.026	120.767	140.683	138.006	0	0	0	0	0	0
K07658	165.784	96.145	76.412	142.837	38.116	71.865	0	0	0	0	0	0
K00978	106.396	93.466	95.288	110.589	92.599	86.187	0	0	0	0	0	0
K00805	314.354	69.7	111.142	52.542	8.607	13.843	0	13.661	0	0	0	0
K00854	164.718	69.287	103.34	71.279	75.866	87.749	0	0	0	0	0	0
K19310	159.625	43.719	50.879	108.77	133.153	63.454	0	0	0	0	0	0
K00172	152.866	81.236	72.461	101.464	52.85	80.453	0	0	0	0	0	0
K19509	33.578	54.409	32.447	97.287	193.186	125.546	0	0	0	0	0	0
K00176	244.297	34.483	70.175	0	35.088	0	83.333	41.667	20.833	0	0	0
K12257	177.033	37.865	97.018	104.387	33.586	71.222	0	0	0	0	0	0
K12941	148.188	70.576	78.928	82.712	28.067	57.945	0	0	43.382	0	0	0
K01179	241.65	61.138	72.452	48.669	9.152	11.114	0	0	57.293	0	0	0
K10119	101.244	34.322	54.284	141.81	50.448	103.713	5.9	0	0	3.864	0	0
K19157	278.951	94.582	52.811	34.628	10.702	12.841	0	0	0	0	0	0
K02418	70.707	35.328	33.195	0	10.101	0	92.593	65.159	168.734	0	0	0
K18331	142.038	52.934	104.905	102.481	37.164	33.291	0	0	0	0	0	0
K12452	161.286	81.441	70.92	64.312	48.525	42.915	0	0	0	0	0	0
K06306	148.132	58.747	78.33	76.145	44.655	54.629	0	0	0	0	0	0
K07082	85.829	25.828	43.331	23.87	0	0	134.604	28.696	113.687	0	0	0
K07473	232.532	35.917	26.997	88.855	44.022	23.896	0	0	0	0	0	0
K02377	181.007	37.454	81.335	64.901	30.517	49.603	0	0	0	0	0	0
K14534	101.231	89.016	41.894	105.81	47.709	57.318	0	0	0	0	0	0
K05820	185.887	58.906	97.322	61.081	5.619	31.289	0	0	0	0	0	0
K00836	139.385	55.002	84.3	71.973	37.884	40.674	0	0	0	0	0	0
K15533	85.578	45.232	61.88	88.562	41.341	51.214	0	6.448	0	0	45.5	0
K00821	149.503	29.924	67.17	81.671	51.379	43.478	0	0	0	0	0	0
K02663	0	0	0	0	0	0	21.577	39.375	133.469	76.721	117.506	28.777
K19158	108.891	46.121	42.491	101.493	77.031	33.857	0	0	0	0	0	0
K19955	135.473	56.468	72.668	86.047	24.522	14.46	0	0	0	0	0	0
K14654	83.699	43.243	68.748	76.225	43.862	72.175	0	0	0	0	0	0
K06907	68.084	0	11.844	65.666	12.437	21.881	0	79.107	120.784	0	0	0
K07316	152.799	37.414	81.172	53.285	21.096	29.836	0	0	0	0	0	0
K16329	23.382	21.341	0	58.402	0	11.015	115.196	41.347	102.552	0	0	0
K06442	120.274	45.626	41.908	80.227	35.26	49.189	0	0	0	0	0	0
K19689	160.822	77.533	78.404	27.946	11.525	12.398	0	0	0	0	0	0
K07043	0	0	0	0	7.517	0	43.86	21.816	96.491	25.476	130.352	26.316
K00040	91.093	17.904	53.471	81.195	57.37	38.866	0	0	0	0	0	0
K07321	25.072	0	18.032	26.266	8.052	0	136.19	35.254	89.744	0	0	0
K06333	117.655	35.956	109.63	23.832	28.504	9.547	0	6.757	0	0	0	0
K07726	151.265	13.889	86.992	23.87	8.954	44.775	0	0	0	0	0	0
K06416	34.717	68.314	97.816	26.632	45.773	45.57	0	0	9.009	0	0	0
K00603	142.938	20.271	81.328	29.649	26.763	26.118	0	0	0	0	0	0
K01761	70.336	39.575	50.379	94.861	22.755	46.157	0	0	0	0	0	0
K18350	148.298	38.661	55.378	38.84	16.791	14.202	0	0	0	0	0	0
K02203	83.734	55.162	40.687	57.209	40.039	28.919	0	0	0	0	0	0
K18011	60.811	31.816	62.54	90.762	28.169	26.604	0	0	0	0	0	0
K09769	138.765	36.851	55.742	31.822	15.881	19.375	0	0	0	0	0	0
K16248	94.733	20.272	12.765	126.798	20.28	19.525	0	0	0	0	0	0
K18986	112.316	52.404	66.544	45.688	6.552	10.611	0	0	0	0	0	0
K07080	80.39	40.65	58.144	50.764	32.857	27.143	0	0	0	0	0	0
K03856	109.507	35.65	52.364	41.869	15.366	20.853	12.773	0	0	0	0	0
K01218	52.839	25.969	37.773	35.965	49.572	82.624	0	0	0	0	0	0
K05364	92.501	26.667	39.978	36.191	0	10.782	0	28.881	49.18	0	0	0
K19545	104.314	46.343	8.696	86.948	11.594	26.087	0	0	0	0	0	0
K14155	81.597	32.432	44.156	12.132	5.394	0	0	32.231	68.405	0	0	0
K07150	95.853	26.735	40.876	54.995	31.447	25.172	0	0	0	0	0	0
K12940	0	11.911	0	32.329	62.94	31.473	54.415	24.666	55.282	0	0	0
K02413	73.006	34.921	50.784	16.926	9.524	0	0	27.778	59.028	0	0	0
K00620	86.428	41.794	46.559	51.457	5.743	31.449	0	0	0	0	0	0
K01560	118.163	20.036	67.379	9.271	0	7.721	0	20.364	18.519	0	0	0
K01596	87.329	36.899	44.271	48.084	12.915	28.957	0	0	0	0	0	0
K00171	84.421	31.251	37.392	56.77	27.544	19.639	0	0	0	0	0	0
K08744	124.486	36.137	29.759	39.884	18.434	6.706	0	0	0	0	0	0
K00980	111.68	40.73	23.988	42.883	6.922	24.887	0	0	0	0	0	0
K17716	67.854	21.033	26.223	41.372	29.028	44.35	0	0	21.129	0	0	0
K08153	62.994	27.984	31.505	62.987	29.749	34.999	0	0	0	0	0	0
K00702	84.313	30.054	28.35	17.858	61.628	22.967	0	0	0	0	0	0
K07006	51.122	72.924	20.315	43.563	34.833	19.769	0	0	0	0	0	0
K03708	130.789	19.045	30.576	29.857	9.956	14.95	0	0	0	0	0	0
K19294	115.531	40.077	18.082	30.655	13.585	16.423	0	0	0	0	0	0
K02171	106.505	15.873	38.047	46.797	3.809	14.391	0	8.613	0	0	0	0
K06399	67.249	35.868	44.831	11.451	0	13.234	0	19.499	41.783	0	0	0
K19117	46.617	34.704	25.369	53.354	29.146	27.422	0	7.497	0	0	0	0
K00294	85.345	19.545	34.151	39.969	20.532	22.016	0	0	0	0	0	0
K09163	90.192	31.207	44.138	26.583	9.033	19.734	0	0	0	0	0	0
K06902	71.205	29.902	53.766	35.788	11.33	18.614	0	0	0	0	0	0
K07035	75.565	31.913	33.409	28.507	24.484	25.981	0	0	0	0	0	0
K02653	66.345	26.578	27.684	9.98	0	8.982	0	27.855	50.82	0	0	0
K18640	62.791	25.295	42.539	38.576	37.497	6.926	0	0	0	0	0	0
K01299	42.92	63.332	31.81	32.158	23.517	17.639	0	0	0	0	0	0
K16906	76.776	14.783	56.169	41.083	9.489	11.068	0	0	0	0	0	0
K07192	42.175	25.968	21.785	47.733	33.532	36.275	0	0	0	0	0	0
K03707	114.536	32.922	35.088	7.797	5.848	9.807	0	0	0	0	0	0
K16907	57.465	31.607	18.676	74.706	10.057	12.931	0	0	0	0	0	0
K18889	91.438	38.731	28.135	30.886	4.281	11.044	0	0	0	0	0	0
K04517	66.37	28.021	56.036	37.29	6.442	10.301	0	0	0	0	0	0
K10202	59.744	17.172	44.529	24.649	17.999	30.1	0	0	0	0	0	0
K07318	48.278	21.856	24.939	35.145	32.536	29.574	0	0	0	0	0	0
K11184	55.865	14.682	24.51	37.898	21.022	35.389	0	0	0	0	0	0
K00018	69.014	43.658	29.466	19.595	10.35	13.365	0	0	0	0	0	0
K09988	72.304	46.691	26.408	19.428	9.118	10.815	0	0	0	0	0	0
K03407	73.093	15.032	40.917	30.843	13.058	11.34	0	0	0	0	0	0
K01615	42.772	36.075	23.857	28.146	26.588	25.918	0	0	0	0	0	0
K21514	75.888	44.638	22.313	20.757	7.784	11.677	0	0	0	0	0	0
K13626	75.934	36.304	42.904	11.203	8.736	4.963	0	0	0	0	0	0
K19508	51.099	13.672	27.582	20.765	31.697	34.279	0	0	0	0	0	0
K09749	75.97	32.391	38.41	16.141	5.011	10.575	0	0	0	0	0	0
K06295	65.415	29.557	31.15	36.847	5.36	10.003	0	0	0	0	0	0
K10201	31.323	6.684	18.117	11.993	7.633	0	0	6.744	24.291	0	67.48	0
K00184	25.839	50.05	42.316	19.968	23.203	7.051	0	0	0	0	0	0
K15372	26.427	43.506	31.865	17.09	10.882	27.207	0	0	0	0	0	0
K10200	47.591	18.668	23.374	23.204	20.952	7.886	0	0	0	0	0	0
K03337	44.354	5.814	24.624	41.926	13.87	9.408	0	0	0	0	0	0
K22900	47.605	15.238	55.234	6.41	9.626	4.805	0	0	0	0	0	0
K09693	29.968	12.425	19.003	14.74	0	15.708	0	16.885	22.902	0	0	0
K02053	15.375	9.337	8.686	0	5.986	0	6.488	36.247	37.153	9.132	0	0
K09759	19.128	11.971	16.014	11.714	0	18.743	0	15.789	32.566	0	0	0
K07217	23.175	10.948	8.28	20.669	9.502	17.896	0	0	31.027	0	0	0
K07464	35.656	12.056	13.548	27.862	8.742	15.684	0	4.449	0	0	0	0
K13479	16.079	0	24.625	26.406	12.965	18.985	0	5.442	12.245	0	0	0
K11358	33.268	9.605	29.266	22.242	13.07	9.033	0	0	0	0	0	0
K04835	37.29	5.822	12.025	14.928	17.823	18.19	0	0	0	0	0	0
K03388	28.662	18.688	10.73	20.526	14.161	11.643	0	0	0	0	0	0
K10548	29.166	6.11	4.473	11.894	0	19.835	13.674	12.959	0	0	0	0
K17734	19.252	6.998	6.128	13.617	6.122	16.626	0	0	0	0	0	0
K21011	28.1	2.899	9.006	17.235	3.575	7.894	0	0	0	0	0	0
K01679	7.412	10.959	8.294	10.815	7.705	6.007	0	0	0	0	0	0
K08963	0	0	0	0	0	0	0	31.033	35.556	1606.3	2797.87	386.41
K03688	0	0	0	0	0	0	0	38.645	56.591	1339.56	1717.64	199.867
K07322	0	0	0	0	0	0	0	23.673	51.002	1363.14	1563.38	159.844
K00382	0	0	0	0	0	0	0	43.553	58.073	1327.84	1540.55	181.961
K02778	0	0	0	0	0	0	4.464	3.72	0	1324.45	1564.99	211.209
K02100	0	0	0	0	0	0	0	4.796	69.187	1251.23	1584.67	194.16
K01902	0	0	0	0	0	0	6.831	0	4.552	1281.38	1513.89	198.613
K02779	0	0	0	0	0	0	4.464	3.72	0	1232.15	1518.83	195.824
K06518	0	0	0	0	0	0	0	33.333	28.571	1206.66	1454.95	193.687
K11085	0	268.708	0	39.015	0	17.321	0	0	0	1053.47	1358.35	179.487
K03778	0	0	0	0	0	0	0	39.762	38.596	896.815	1675.47	190.385
K02042	0	0	0	0	0	0	0	5.3	6.623	883.601	1692.06	146.032
K02777	0	0	0	0	0	0	0	18.182	48.485	1073.97	1350.03	141.667
K03976	68.992	0	0	54.471	24.18	0	0	0	0	1040.8	1121.78	114.946
K02445	0	0	0	0	0	0	0	21.018	21.044	964.456	1197.14	136.443
K01673	0	0	0	0	0	0	0	37.879	25.253	653.119	1318.73	138.071
K05846	0	0	0	0	0	0	0	18.207	21.709	645.527	1190.76	142.57
K02478	0	0	0	0	0	0	0	14.815	32.997	593.367	1121.93	151.694
K00336	0	0	0	0	0	0	0	29.038	33.46	771.242	868.473	99.051
K10537	0	0	0	0	0	0	0	13.201	11.107	493.859	994.048	121.429
K18234	32.608	45.007	404.087	303.038	814.765	0	0	0	0	0	0	0
K02020	0	0	0	0	0	0	0	21.019	18.018	469.975	987.241	89.314
K04031	0	0	0	6.006	0	0	15.79	38.312	52.632	994.164	439.672	0
K07051	0	35.822	18.018	218.904	666.671	525.535	0	0	0	0	0	0
K14445	0	42.749	23.857	235.203	623.271	440.252	0	0	0	0	0	0
K02477	0	0	0	0	0	0	42.72	0	63.846	653.657	512.682	63.755
K03642	0	26.882	16.129	209.383	500	508.072	0	0	0	0	0	0
K01447	0	30.928	29.21	243.593	534.37	410.656	0	0	0	0	0	0
K09007	0	66.669	23.253	164.329	508.527	444.968	0	0	0	0	0	0
K21977	0	40.972	11.236	198.209	531.846	415.737	0	0	0	0	0	0
K03818	0	27.993	15.385	166.067	494.878	394.872	0	0	0	0	0	0
K02032	0	20.01	35.63	195.542	424.201	373.316	0	0	23.199	0	25.641	0
K00333	0	32.876	25.57	140.413	436.531	415.526	0	0	0	0	0	0
K00970	0	21.544	8.835	222.402	408.835	324.499	0	0	0	0	0	0
K09819	0	25.249	8.401	180.385	449.632	313.644	0	0	0	0	0	0
K03118	0	31.719	9.009	157.116	376.381	350.35	0	0	0	0	0	0
K05845	0	0	0	0	0	0	0	18.207	21.709	551.918	278.237	15.152
K00335	0	0	0	0	0	0	0	14.316	26.919	573.765	228.956	29.461
K07588	92.097	240.349	0	0	226.774	0	122.915	21.476	97.592	0	0	0
K21417	0	0	0	0	0	0	0	15.814	25.547	499.44	213.793	22.989
K15555	24.412	0	0	0	0	0	0	26.738	53.476	334.026	282.805	42.436
K11927	0	0	0	0	0	0	0	29.253	47.872	399.65	203.151	20.73
K07139	16.093	0	0	0	0	0	0	20.428	26.82	425.922	180.662	24.173
K02588	0	0	0	0	0	0	0	36.667	58.009	361.86	170.765	10.929
K06317	185.185	37.037	185.185	7.752	0	0	0	9.009	99.099	0	0	0
K13280	54.244	12.92	0	0	9.283	0	0	0	114.667	90.646	194.681	42.667
K06042	0	0	0	0	0	0	0	13.898	40.956	284.847	152.263	22.634
K22129	0	0	0	0	0	0	0	14.309	30.304	146.067	192.449	24.862
K02398	174.565	63.887	44.025	29.989	0	23.278	0	0	0	0	0	0
K11104	0	19.237	43.784	0	0	20.023	0	0	0	161.657	73.209	6.074
K22024	25.381	13.127	0	18.322	0	0	0	33.915	44.444	109.882	59.737	0
K08309	131.096	37.374	46.296	19.033	0	0	0	15.152	53.03	0	0	0
K06391	94.55	51.253	55.037	6.116	0	0	0	18.963	51.491	0	0	0
K01183	75.115	34.035	21.127	0	9.39	0	0	22.222	0	22.222	88.889	0
K06016	29.381	14.289	9.139	12.311	0	0	0	12.067	0	120.171	64.269	0
K02401	121.664	33.455	28.036	59.891	9.748	0	0	0	0	0	0	0
K01267	99.396	61.878	22.685	44.099	0	8.839	0	14.95	0	0	0	0
K03789	93.312	38.012	55.539	0	0	0	0	29.126	32.362	0	0	0
K02411	97.44	32.476	38.136	11.157	0	0	0	28.768	36.753	0	0	0
K06402	114.785	17.646	39.721	0	0	0	0	29.807	42.735	0	0	0
K00613	36.922	70.618	82.935	25.958	26.443	0	0	0	0	0	0	0
K09765	116.087	30.99	45.125	30.947	18.197	0	0	0	0	0	0	0
K02409	93.437	43.94	46.693	0	0	0	0	23.759	21.664	0	0	0
K02226	81.192	51.264	55.537	33.525	6.41	0	0	0	0	0	0	0
K01222	11.526	0	8.232	9.054	9.883	0	0	44.964	136.554	5.611	0	0
K02119	110.697	38.127	33.207	30.162	0	13.164	0	0	0	0	0	0
K03660	109.109	37.245	47.83	22.139	7.474	0	0	0	0	0	0	0
K00756	101.895	38.857	46.631	18.704	0	12.751	4.372	0	0	0	0	0
K12527	51.79	0	47.845	53.283	32.518	37.293	0	0	0	0	0	0
K18104	86.026	33.825	22.139	0	7.727	0	0	20.794	48.93	0	0	0
K02389	101.01	70.701	20.202	12.62	0	10.105	0	0	0	0	0	0
K06923	89.773	25.999	43.937	38.414	0	13.967	0	0	0	0	0	0
K01273	101.773	39.44	15.266	10.168	0	0	0	26.85	18.315	0	0	0
K06396	100.105	46.545	19.614	0	0	0	0	6.706	31.32	0	0	0
K01246	47.329	27.955	56.115	67.786	2.896	0	0	0	0	0	0	0
K08316	116.204	26.301	39.474	9.016	0	7.21	0	0	0	0	0	0
K03412	82.474	35.672	34.591	27.129	0	15.807	0	0	0	0	0	0
K03546	76.024	28.417	39.158	0	0	0	0	19.52	32.535	0	0	0
K00728	88.682	27.207	34.668	24.02	0	10.202	0	0	0	0	0	0
K21993	71.726	31.646	44.308	22.715	0	13.968	0	0	0	0	0	0
K01633	48.748	44.699	48.78	19.758	16.26	0	0	0	0	0	0	0
K09809	90.25	34.872	38.912	5.589	8.205	0	0	0	0	0	0	0
K02007	0	0	0	19.014	53.691	30.201	0	17.96	49.9	0	0	0
K01523	74.68	17.241	22.989	48.178	0	7.326	0	0	0	0	0	0
K06394	45.974	24.029	33.401	7.581	0	0	0	27.611	27.613	0	0	0
K12506	81.392	22.287	43.601	12.382	0	6.188	0	0	0	0	0	0
K02421	51.279	36.856	28.844	34.603	10.392	0	0	0	0	0	0	0
K04750	69.584	29.304	25.641	21.978	10.989	0	0	0	0	0	0	0
K06297	69.333	23.11	26.639	22.815	0	10.654	0	0	0	0	0	0
K10670	29.051	27.934	0	18.117	7.26	18.103	0	49.793	0	0	0	0
K03442	68.353	28.919	25.875	16.747	7.61	0	0	0	0	0	0	0
K21672	95.687	21.688	14.839	5.633	9.132	0	0	0	0	0	0	0
K20534	31.501	0	26.238	25.44	35.047	24.255	0	0	0	0	0	0
K06410	63.883	8.333	41.661	21.993	5.556	0	0	0	0	0	0	0
K21472	70.772	12.557	30.822	17.438	0	8.72	0	0	0	0	0	0
K18013	16.27	50.713	43.06	7.548	0	22.287	0	0	0	0	0	0
K00793	0	0	0	0	0	0	0	29.45	43.651	16.817	12.145	31.515
K06378	35.679	23.81	44.743	14.968	0	11.264	0	0	0	0	0	0
K14623	40.766	30.367	11.05	0	10.223	27.766	8.782	0	0	0	0	0
K00641	42.838	0	0	43.727	14.901	13.037	5.746	0	6.255	0	0	0
K15921	0	30.772	20.113	18.233	25.109	28.821	0	0	0	0	0	0
K20492	10.097	12.958	59.176	11.548	21.653	0	0	0	7.042	0	0	0
K05995	60.135	17.011	30.919	8.806	0	4.407	0	0	0	0	0	0
K01034	26.487	14.685	32.982	0	7.795	23.374	0	0	8.233	0	0	0
K01709	18.327	0	16.883	30.223	15.408	21.349	0	5.873	0	0	0	0
K12251	19.723	13.279	28.448	26.111	12.112	0	0	0	0	0	0	0
K17398	30.201	8.451	18.109	21.719	0	20.529	0	0	0	0	0	0
K20444	28.274	15.455	13.714	31.346	0	7.851	0	0	0	0	0	0
K02589	14.085	28.095	17.606	17.532	7.005	0	0	0	0	0	0	0
K02473	12.219	0	17.209	24.169	14.864	14.6	0	0	0	0	0	0
K20904	9.101	8.645	13.629	29.739	0	13.23	0	0	0	0	0	0
K19268	28.592	13.209	7.683	8.569	13.566	0	0	0	0	0	0	0
K08217	17.524	7.264	11.969	19.237	0	5.559	0	5.516	0	0	0	0
K02610	0	0	0	0	0	0	0	0	0	6100.72	9523.54	897.204
K17247	0	0	0	0	0	0	0	0	0	3429.11	5034.92	878.73
K18918	0	0	0	0	0	0	0	0	0	2396.08	3711.24	433.333
K01545	0	0	0	0	0	0	0	0	0	1509.52	4666.67	333.333
K01999	0	0	0	0	0	0	0	0	0	2762.25	3325.54	409.827
K02048	0	0	0	0	0	0	0	0	0	2615.4	3188.33	403.528
K15634	0	0	0	0	0	0	0	0	0	2965.3	2295.98	449.317
K04044	0	0	0	0	0	0	0	0	0	2086.54	3197.1	347.562
K08484	0	0	0	0	0	0	0	0	0	1367.87	3815.23	232.094
K06176	0	0	0	0	0	0	0	0	0	2010.96	2834.62	351.349
K06218	0	0	0	0	0	0	0	0	0	1740.56	3043.64	318.841
K11745	0	0	0	0	0	0	0	0	0	1834.6	2762.42	383.567
K05396	0	0	0	0	0	0	0	0	0	1982.42	2501.13	296.026
K08485	0	0	0	0	0	0	0	0	0	1884.55	2498.16	243.902
K00246	0	0	0	0	0	0	0	0	0	1742.54	2593.53	245.257
K08348	0	0	0	0	0	0	0	0	0	1772.59	2438.46	277.325
K07497	0	0	0	0	0	1.857	0	10.115	0	2357.35	2006.62	108.578
K04080	0	0	0	0	0	0	0	0	0	1862.59	2183.54	337.653
K09892	0	0	0	0	0	0	0	0	0	1879.39	2120.83	297.917
K04085	0	0	0	0	0	0	0	0	0	1770.21	2286.49	197.863
K22015	0	0	0	0	0	0	0	0	0	1896.5	1997.31	259.971
K09913	0	0	0	0	0	0	0	0	0	1757.23	2109.39	283.253
K02302	0	0	0	0	0	0	0	0	0	1917.39	1978.85	243.225
K02046	0	0	0	0	0	0	0	0	0	1705.54	2172.06	245.266
K02439	0	0	0	0	0	0	0	0	0	1750.75	2103.98	262.842
K00851	0	0	0	0	0	0	0	0	0	2061.31	1808.4	245.511
K06202	0	0	0	0	0	0	0	0	0	1670.56	2093.37	263.158
K09920	0	0	0	0	0	0	0	0	0	1729.13	2084.25	208.791
K00247	0	0	0	0	0	0	0	0	0	1613.88	2176.19	214.286
K03591	0	0	0	0	0	0	0	0	0	1400	2200	400
K07708	0	0	0	0	0	0	0	0	0	1633.02	2081.12	250
K03071	0	0	0	0	0	0	0	0	0	1722.13	1900.56	242.138
K05939	0	0	0	0	0	0	0	0	0	1555.07	2083.45	207.885
K01419	0	0	4.149	0	0	0	0	0	0	1585.19	1955.27	296.588
K01480	0	0	0	0	0	0	0	0	0	1656.73	1914.94	246.858
K04047	0	0	0	0	0	0	0	0	0	1542.49	1977.13	278.809
K03720	0	0	0	0	0	0	0	0	0	1724.44	1905.56	157.721
K05982	0	0	0	0	0	0	0	0	0	1493.9	2090.04	174.33
K05368	0	0	0	0	0	0	0	0	0	1622.33	1894.93	221.014
K06195	0	0	0	0	0	0	0	0	0	1586.97	1889.71	226.399
K02380	0	0	0	0	0	0	0	0	0	1587.56	1885.9	229.487
K02742	0	0	0	0	0	0	0	0	0	1685.93	1777.58	238.798
K07319	0	0	0	0	0	0	0	0	0	1168.11	2331.06	183.611
K02521	0	0	0	0	0	0	0	0	0	1683.28	1781.38	213.225
K12266	0	0	0	0	0	0	0	0	0	1615.94	1850.83	208.177
K03764	0	0	0	0	0	0	0	0	0	1454.33	2065.48	154.762
K06145	0	0	0	0	0	0	0	0	0	1585.15	1853.28	205.462
K00322	0	0	0	0	0	0	0	0	0	1627.62	1810.55	203.838
K12068	0	0	0	0	0	0	0	0	0	1126.3	2366.01	143.791
K03586	0	0	0	0	0	0	0	0	0	1387.93	2027.82	208.333
K07397	0	0	0	0	0	0	0	0	0	1573.69	1839.14	184.314
K03425	0	0	0	0	0	0	0	0	0	1639.44	1854.78	92.593
K11746	0	0	0	0	0	0	0	0	0	1202.03	2134.24	239.484
K02686	0	0	0	0	0	0	0	0	0	1185.64	2147.75	221.13
K03435	0	0	0	0	0	0	0	0	0	1517.05	1777.79	253.801
K05501	0	0	0	0	0	0	0	0	0	1613.85	1724.84	199.105
K13288	0	0	0	0	0	0	0	0	0	1372.67	1994.96	161.616
K10110	0	0	0	0	0	0	0	0	0	1438.22	1839.41	232.119
K00549	0	0	0	0	0	0	0	0	0	1446.74	1823.44	235.152
K06149	4.981	0	0	0	0	0	0	0	0	1457.45	1815.97	215.278
K07000	0	0	0	0	0	0	0	0	0	1735.08	1573.74	182.597
K06861	0	0	0	0	0	0	0	0	0	1437.1	1861.14	189.236
K02798	0	0	0	0	0	0	0	6.427	0	1493.79	1795.22	189.989
K02799	0	0	0	0	0	0	0	6.427	0	1493.79	1795.22	189.989
K02800	0	0	0	0	0	0	0	6.427	0	1493.79	1795.22	189.989
K22105	0	0	0	0	0	0	0	0	0	1515.75	1767	199.328
K03732	0	0	0	0	0	0	0	0	0	1480.81	1773.79	211.932
K07277	0	0	0	0	0	0	0	0	0	1243.74	2013.92	205.895
K06866	0	0	0	0	0	0	0	0	0	1500.73	1777.78	183.761
K01438	0	0	0	0	0	0	0	0	0	1428.51	1827.35	204.591
K03078	0	0	0	0	0	0	0	0	0	1399.34	1786.43	257.497
K10111	0	0	0	0	0	0	0	0	0	1407.97	1851.77	176.042
K06204	14.49	0	0	0	0	0	0	0	0	1396.99	1846.49	176.471
K02855	0	0	0	0	0	0	0	0	0	1129.32	2063.1	234.038
K00009	0	0	0	0	0	7.96	0	0	0	1533.9	1680.78	197.108
K04568	0	0	0	0	0	0	0	0	0	1365.23	1821.26	225.845
K00371	0	0	0	0	0	0	0	0	0	1206.58	2004.55	200.037
K02441	0	0	0	0	0	0	0	0	0	1348.74	1855.55	201.266
K02858	0	0	0	0	0	0	0	0	0	1445.96	1716.27	224.206
K07659	0	0	0	0	0	0	0	0	0	1395.54	1775.44	212.281
K10558	0	0	0	0	0	0	0	0	0	1460.97	1734.68	186.099
K05596	0	0	0	0	0	0	0	0	0	1420.98	1778.23	178.763
K03182	0	0	0	0	0	0	0	0	0	1447.79	1752.63	177.403
K11103	0	0	0	0	0	0	0	0	0	1408.01	1768.69	200.528
K00853	0	0	0	0	0	0	0	0	42.214	1424.94	1707.7	200.643
K09889	0	0	8.502	0	0	0	0	0	0	1355.08	1758.72	243.781
K09908	0	0	0	0	0	0	0	0	0	1543.8	1594.38	224.916
K15548	0	0	0	0	0	0	0	0	0	1491.95	1699.88	171.137
K08227	0	0	0	0	0	0	0	0	0	1326.57	1823.92	201.682
K19776	0	0	0	0	0	0	0	0	0	1339.26	1771.97	238.892
K10555	0	0	0	0	0	0	0	0	0	1452.21	1718.07	170.991
K02523	0	0	0	0	0	0	0	0	0	1493.44	1656.94	187.348
K10557	0	0	0	0	0	0	0	0	0	1371.2	1788.46	171.569
K09904	0	0	0	0	0	0	0	0	0	1667.06	1463.87	184.885
K15509	0	0	0	0	0	0	0	0	0	1035.77	1988.84	288.168
K02856	0	0	0	0	0	0	0	0	0	1310.69	1769.5	213.559
K12961	0	0	0	0	0	0	0	0	0	1411.17	1652.72	228.854
K11734	0	0	0	0	0	0	0	0	0	1450.91	1622.97	197.44
K00123	0	0	0	0	0	0	0	0	0	1515.47	1594.33	160.537
K07640	0	0	0	0	0	0	0	0	0	1417.91	1657.84	191.627
K03321	0	0	0	0	0	0	0	0	0	1544.05	1532.84	187.422
K01525	0	0	0	0	0	0	0	0	0	1482.78	1585.74	185.98
K09131	0	0	0	0	0	0	0	0	0	1261.55	1671.59	313.504
K09767	0	0	0	0	0	0	0	0	0	1343.1	1655.45	247.118
K03181	0	0	0	0	0	0	0	0	0	1315.56	1790.23	137.931
K09891	0	0	0	0	0	0	0	0	0	1288.31	1727.9	226.757
K03767	0	0	0	0	0	0	0	0	0	1318.52	1722.95	201.114
K11391	0	0	0	0	0	0	0	0	0	1451.26	1586.44	199.781
K01920	0	0	0	0	0	0	0	0	0	1330.05	1678.04	212.906
K03835	0	0	0	0	0	0	0	0	0	1309.62	1704.54	206.395
K04082	0	4.251	0	0	4.255	0	0	0	0	1430.93	1603.86	172.131
K11742	0	0	0	0	0	0	0	0	0	1426.06	1488.98	300.062
K00137	0	0	0	0	0	0	0	0	0	854.029	2262.75	97.255
K11750	0	0	0	0	0	0	0	0	0	1364.47	1636.54	205.479
K05786	0	0	0	0	0	0	0	6.043	0	1375.76	1674.54	144.713
K11903	0	0	0	0	0	0	0	0	0	1369.45	1606.35	214.071
K03472	0	0	0	0	0	0	0	0	0	1386.69	1593.3	206.89
K07662	0	0	0	0	0	0	0	0	0	1347	1659.38	178.52
K02167	0	0	0	0	0	0	0	0	0	1333	1662.14	187.215
K00855	0	0	0	0	0	0	0	0	0	1313.71	1634.73	212.5
K09982	0	0	0	0	0	0	0	0	0	1161.78	1796.3	194.444
K13628	0	0	0	0	0	0	0	0	0	1283.87	1643.68	224.138
K07784	0	0	0	0	0	0	0	0	0	1236.8	1723.84	189.211
K06156	0	0	0	0	0	0	0	0	0	1292.29	1646.53	207.389
K01684	0	0	0	0	0	0	0	0	0	1230.1	1687.69	226.226
K08311	0	0	0	0	0	0	0	0	0	1329.44	1679.82	133.858
K11747	0	0	0	0	0	0	0	0	0	1312.59	1663.65	166.063
K08321	0	0	0	0	0	0	0	0	0	1329.47	1636.87	174.797
K12060	0	0	0	0	0	0	0	0	0	967.293	1994.1	179.669
K15724	0	0	0	0	0	0	0	0	0	1237.57	1676.95	225.641
K03179	0	0	0	0	0	0	0	0	0	1341.27	1588.25	208.763
K01414	0	0	0	0	0	0	0	0	0	1367.13	1564.19	201.268
K00631	0	0	0	0	0	0	0	0	0	1336.47	1612.56	181.386
K01139	0	0	0	0	0	0	0	0	0	1257.08	1673.53	199.372
K13771	0	0	0	0	0	0	0	0	17.553	1386.79	1532.61	192.029
K03712	0	0	0	0	0	0	0	0	0	1084.99	1909.57	127.664
K02510	0	0	0	0	0	0	0	0	0	972.252	1949.45	198.501
K06929	0	0	0	0	0	0	0	0	0	1421.16	1556.83	140.152
K00381	0	0	0	0	0	0	0	0	0	1310.98	1597.17	207.121
K01637	0	0	0	0	0	0	0	0	0	1286.36	1629.54	195.282
K08967	0	0	0	0	0	0	0	0	0	1245.1	1661.58	203.562
K00769	0	0	0	0	0	0	0	0	0	1475.44	1459.57	168.285
K00127	0	0	0	0	0	0	0	0	0	1272.17	1627.57	193.416
K07638	0	0	0	0	0	0	0	0	0	1284.8	1614.21	193.644
K03272	0	0	0	0	0	0	0	0	0	1311.08	1573.08	203.675
K14187	0	0	0	0	0	0	0	0	0	1352.35	1568.2	161.662
K12370	0	0	0	0	0	0	0	0	0	1316.6	1600.27	156.707
K01706	0	0	0	0	0	0	0	0	0	1064.66	1864.9	140.572
K06186	0	0	0	0	0	0	0	0	0	1379.8	1524.88	163.525
K00124	0	0	0	0	0	0	0	0	0	1223.26	1664.02	179.283
K05540	0	0	0	0	0	0	0	0	0	1271.57	1594.37	192.402
K09251	0	0	0	0	0	0	0	0	0	1227.49	1660.82	161.562
K03640	0	0	0	0	0	0	0	0	0	1358.06	1527.28	160.903
K09910	0	0	0	0	0	0	0	0	0	1434.71	1450.7	150.235
K11216	0	0	0	0	0	0	0	0	0	1170.09	1640.09	217.896
K03557	0	0	0	0	0	0	0	0	0	1334.01	1462.59	231.293
K12524	0	0	0	0	0	0	0	0	0	1260.39	1574.58	186.338
K03554	0	0	0	0	0	0	0	0	0	1260.95	1555.3	201.333
K00101	0	0	0	0	0	0	0	0	0	1023.22	1785.21	207.208
K03809	0	0	0	0	0	0	0	0	0	1138.26	1731.58	143.177
K00068	0	0	0	0	0	0	0	0	0	1226.99	1582.55	198.413
K03269	0	0	0	0	0	0	0	0	0	1337.02	1441.54	228.621
K07773	0	0	0	0	0	0	0	0	0	1258.87	1562.61	185.185
K05839	0	0	0	0	0	0	0	0	0	798.029	2014.49	188.619
K06891	0	0	0	0	0	0	0	0	0	1263.61	1617.72	117.69
K01716	0	0	0	0	0	0	0	0	0	1336.34	1516.33	145.871
K03475	0	0	12.738	0	0	10.597	0	0	15.306	1208.11	1565.95	179.058
K06895	0	0	0	0	0	0	0	0	0	1381.72	1442.41	164.609
K00090	0	0	0	0	0	0	0	0	0	1273.91	1528.17	181.946
K09911	0	0	0	0	0	0	0	0	0	1276.64	1567.66	138.614
K03788	0	0	0	0	0	0	0	0	0	1409.53	1397.17	173.759
K11736	0	0	0	0	0	0	0	0	0	1249.48	1564.23	165.015
K08349	0	0	0	0	0	0	0	0	0	1259.21	1549.17	168.447
K12372	0	0	0	0	0	0	0	0	0	1122.94	1689.78	163.211
K09024	0	0	0	0	0	0	0	0	0	1067.94	1730.01	176.812
K02000	0	0	0	0	0	0	0	0	0	1226.91	1549.84	197.531
K00351	0	0	0	0	0	0	0	0	0	1260.75	1525.14	187.151
K06968	0	0	0	0	0	0	0	0	0	1298.88	1525.77	146.162
K07751	0	0	0	0	0	0	0	0	0	1212.04	1573.13	179.56
K00681	0	0	0	0	0	0	0	0	0	1125.02	1637.39	199.586
K05851	0	0	0	0	0	0	0	0	0	1186.27	1570.64	204.167
K02535	0	0	0	0	0	0	0	0	0	1274.35	1502.34	182.292
K15256	0	0	0	0	0	0	0	0	0	1396.25	1394.22	163.3
K16235	0	0	0	0	0	0	0	0	0	1233.88	1512.49	205.184
K05844	0	0	0	0	0	0	0	0	0	1256.93	1550.67	141.053
K06141	0	0	0	0	0	0	0	0	0	1253.79	1529.81	163.238
K07400	0	0	0	0	0	0	0	0	0	1321.87	1444.43	169.935
K00427	0	0	0	0	0	0	0	0	0	1342.19	1424.31	167.995
K03841	0	0	0	0	0	0	0	0	0	1150.07	1557.13	216.726
K03455	0	0	0	0	0	0	0	0	0	1201.27	1523.25	197.119
K05816	0	0	0	0	0	0	0	0	0	1083.83	1644.96	191.761
K01630	0	0	0	0	0	0	0	0	0	1254.85	1460.56	194.847
K00658	0	0	0	0	0	0	0	0	0	1170.89	1558.04	180.13
K08306	0	0	0	0	0	0	0	0	0	1260.76	1486.63	160.45
K07657	0	0	0	0	0	0	0	0	0	1284	1464.82	157.418
K01772	0	0	0	0	0	5.208	0	0	0	1226.39	1479.71	185.732
K00892	0	0	0	0	0	0	0	0	0	1210.9	1501.31	182.684
K03772	0	0	0	0	0	0	0	0	0	1180.76	1519.54	190.754
K06445	0	0	0	0	0	0	0	0	0	1225.82	1473.2	179.085
K02566	0	0	0	0	0	0	0	0	0	1190.58	1467.68	182.421
K05787	2.174	0	0	0	0	0	0	0	0	1031.19	1691.88	114.942
K03838	0	0	0	0	0	0	0	0	0	1120.22	1551.61	163.283
K03649	0	0	0	0	0	0	0	0	0	1146.41	1504.22	173.669
K00990	0	0	0	0	0	0	0	0	0	1241.09	1422.72	160.483
K01825	0	0	0	0	0	0	0	0	0	1307.43	1347.06	165.197
K21698	0	0	0	0	0	0	0	0	0	910.036	1718.64	187.822
K10003	0	0	0	0	0	0	0	0	0	1158.06	1447.55	206.43
K06078	0	0	0	0	0	0	0	0	0	1282.54	1356.32	172.414
K11202	0	0	0	0	0	0	0	0	0	793.194	1771.93	239.766
K10015	0	0	0	0	0	0	0	0	0	1093	1502.6	203.798
K03748	0	0	0	0	0	0	0	0	0	1133.98	1471.36	188.048
K03800	0	0	0	0	0	0	0	0	0	1223.32	1383.47	185.771
K06211	0	0	0	0	0	0	0	0	0	1195.02	1455.23	133.889
K00163	0	0	0	0	0	0	0	0	0	1222.77	1374.31	186.158
[truncated: 612 more rows]
