# Supplementary material for: Rapid intestinal and systemic metabolic reprogramming in an immunosuppressed environment
Source: BMC Microbiol. 2023 Dec 9;23:394. doi: 10.1186/s12866-023-03141-z (PMC10709923; doi:10.1186/s12866-023-03141-z)
Supplement: Supplementary file 3 — Supplementary Material 3 [file 12866_2023_3141_MOESM3_ESM.xlsx]

## Sheet: A. Lumen
	Compound name	PubChem CID	HMDB ID	m/z	MT/RT	ctl_1	ctl_3	ctl_2	abx_1	abx_2	abx_3	tac_1	tac_2	tac_3	abxtac_1	abxtac_2	abxtac_3
ID	Compound name					ctl	ctl	ctl	abx	abx	abx	tac	tac	tac	abxtac	abxtac	abxtac	KEGG_ID	KEGG_name	KEGG_module	KEGG_module_ann	KEGG_pathway	KEGG_path_ann	KEGG_system	KEGG_class
A_0043	Isovalerylalanine N-Acetylleucine	129285 70912	HMDB0000747 HMDB0011756	172.098	7.12546	0	0	0	0	0	0	3.38381e-05	3.09394e-05	3.12181e-05	0	2.0762e-05	0
A_0053	Homocysteic acid	177491	HMDB0002205	182.014	8.12009	0	0	0	0	1.83243e-05	1.99831e-05	1.93214e-05	2.03378e-05	2.37699e-05	3.66356e-05	2.17289e-05	0
A_0045	Shikimic acid	8742	HMDB0003070	173.046	7.28044	0	0	0	0	5.94456e-05	3.0272e-05	8.13238e-05	3.62943e-05	5.82523e-05	8.75348e-05	4.34068e-05	2.14145e-05	C00493	Shikimic acid	M00022	Shikimate pathway, phosphoenolpyruvate + erythrose-4P => chorismate	map00400	Phenylalanine, tyrosine and tryptophan biosynthesis	Metabolism	Amino Acid Metabolism
C_0145	Cystine	595	HMDB0000192	241.031	8.74522	0.00502639	0.00431492	0.00431468	0.00108417	0.00245383	0.00108367	0.000177819	0.000987144	0.000533696	0.000541433	0.000322913	0.00137512
C_0067	4-Guanidinobutyric acid	500	HMDB0003464	146.093	6.62358	0.00014255	0.000171112	0.000175011	0.000119678	0.000374815	0.000183557	0.000305763	0.00029045	0.000425446	0.000436503	0.000170764	0.0003202	C01035	gamma-Guanidinobutyric acid			map00330	Arginine and proline metabolism	Metabolism	Amino Acid Metabolism
C_0188	XC0132			325.16	6.91925	0	0	0	7.47194e-05	4.45823e-05	4.82779e-05	4.35653e-05	4.42869e-05	2.91442e-05	7.07703e-05	2.68381e-05	6.55929e-05
A_0066	Galacturonic acid Glucuronic acid	439215 94715	HMDB0002545 HMDB0000127	193.036	7.1906	0.00044887	0.000382038	0.0005162	0.000390079	0.000308915	0.000284462	0.00021959	0.000217279	0.000206481	0.000287107	0.000153832	0.000275384
C_0083	Imidazolelactic acid	793		157.06	7.04184	0	0	0	0	0	0	4.19543e-05	2.49153e-05	2.5635e-05	0	2.25624e-05	0
C_0075	Isoglutamic acid	73064		148.06	7.30296	0.000137571	9.66326e-05	0.000185421	0.000255608	0.000128624	0	0	0	0	0	0	8.92128e-05	C05574	3-Aminoglutaric acid	5.4.3.9	L-Glutamate <=> 3-Aminopentanedioate
C_0097	1-Methylhistidine 3-Methylhistidine	92105 64969	HMDB0000001 HMDB0000479	170.092	6.00742	0.00015457	0.000126488	0.000126878	9.73041e-05	9.27601e-05	7.42848e-05	6.05484e-05	8.55217e-05	6.88756e-05	6.60918e-05	9.23547e-05	0.000141774
C_0127	γ-Glu-Gly	165527	HMDB0011667	205.082	9.53177	0.000523937	0.00056159	0.000802187	0.000167169	0.000250236	0.000376166	0.000228902	0.000145381	0.000197348	0.000149486	0.000120443	0.000461702
C_0013	Cadaverine	273	HMDB0002322	103.123	4.01983	7.75888e-05	6.21301e-05	0	5.17126e-05	0.000199093	0.000125867	0.00029227	0.000160891	0.000228931	0.00026162	0.000226414	0.000160996	C01672	Cadaverine			map00310	Lysine degradation	Metabolism	Amino Acid Metabolism
C_0126	O-Acetylcarnitine	439756	HMDB0000201	204.123	7.19616	0.00130043	0.00155854	0.001199	0.000874154	0.00078873	0.000868644	0.000436123	0.000798909	0.000320468	0.000606485	0.000354421	0.000791784
C_0022	Creatinine	588	HMDB0000562	114.066	5.85178	0.00162864	0.00393972	0.000290964	0.00365207	0.0135514	0.00952088	0.0251799	0.0112284	0.0192205	0.0315314	0.0203665	0.00992206	C00791	Creatinine	M00047	Creatine pathway	map00330	Arginine and proline metabolism	Metabolism	Amino Acid Metabolism
C_0136	N-Acetylgalactosamine N-Acetylglucosamine N-Acetylmannosamine	35717 439174 439281	HMDB0000853 HMDB0000215 HMDB0001129	222.097	17.0593	0.00146909	0.00113254	0.00144833	0.000539183	0.00068851	0.000396138	0.000584943	0.000245603	0.000741394	0.00102034	0.00101413	0.00129144
C_0081	4-(β-Acetylaminoethyl)imidazole	69602		154.098	6.72752	0	5.13719e-05	0	7.46139e-05	7.85584e-05	5.86951e-05	0.000112974	7.63031e-05	8.01169e-05	0.000129139	0.000103011	0	C05135	N-Acetylhistamine			map00340	Histidine metabolism	Metabolism	Amino Acid Metabolism
A_0059	N-Acetylglutamic acid	70914	HMDB0001138	188.057	11.4113	4.91792e-05	3.68021e-05	4.6262e-05	5.8433e-05	5.55499e-05	3.1283e-05	2.92888e-05	3.34276e-05	2.58388e-05	3.37355e-05	0	2.6747e-05	C00624	N-Acetyl-L-glutamic acid	M00028	Ornithine biosynthesis, glutamate => ornithine	map00220	Arginine biosynthesis	Metabolism	Amino Acid Metabolism
C_0184	XC0126			310.115	11.7509	0	0	0	0.00025413	0.000179678	5.88388e-05	0.000194064	8.32171e-05	0.000161067	0.00030172	0.000250884	8.79639e-05
A_0079	Ethyl glucuronide	18392195	HMDB0010325	221.066	6.89715	0	2.27376e-05	0	0	0	0	4.21698e-05	3.72679e-05	4.61145e-05	0	0	0
C_0098	XC0040			174.088	9.51599	0	0	0	0	0.000179318	9.92859e-05	0.000273139	0.000110935	0.000220009	0.00022189	8.75528e-05	9.36653e-05
A_0010	Glyceric acid	439194	HMDB0000139,HMDB0006372	105.019	9.11699	0.000616326	0.000618978	0.000543992	0.000248278	0.00040335	0.000239381	0.0008413	0.00100953	0.000796452	0.000354223	0.000418548	0.000318298
C_0121	N-Acetylhistidine	75619		198.087	7.78729	5.20901e-05	4.66612e-05	0	0.000114718	9.78834e-05	8.48456e-05	0.000221787	0.000121151	0.00016755	0.000270085	0.000125837	7.86788e-05
C_0020	Histamine	774	HMDB0000870	112.087	3.86352	0	0	0	0	0	8.94435e-05	0.000272803	9.01311e-05	0.000146851	0.000345831	7.30155e-05	0	C00388	Histamine			map00340	Histidine metabolism	Metabolism	Amino Acid Metabolism
A_0017	Citraconic acid	643798	HMDB0000634	129.02	14.1982	0	0	0	0	0.000118386	0.000311462	0.000669554	0.000183257	0.00042418	0.000334515	8.90527e-05	8.92132e-05	C02226	2-Methylmaleate	M00535	Isoleucine biosynthesis, pyruvate => 2-oxobutanoate	map00290	Valine, leucine and isoleucine biosynthesis	Metabolism	Amino Acid Metabolism
C_0042	N-Acetylputrescine	122356	HMDB0002064	131.118	6.73146	0	4.13776e-05	0	0.000205478	9.08725e-05	6.63822e-05	0.000134052	0.00021396	7.43475e-05	9.2083e-05	9.4657e-05	4.09412e-05	C02714	N-Acetylputrescine	M00135	GABA biosynthesis, eukaryotes, putrescine => GABA	map00330	Arginine and proline metabolism	Metabolism	Amino Acid Metabolism
A_0027	XA0004			144.03	8.05437	0	0	0	0	0	0	4.19142e-05	1.73088e-05	2.5471e-05	0	0	0
C_0008	Putrescine	1045	HMDB0001414	89.1074	3.80714	0.000170841	0	0	0.000186693	0.00016224	0.000120192	0.000266292	0.000413345	0.000205735	0.000117703	0.000170369	4.6534e-05	C00134	Putrescine	M00133	Polyamine biosynthesis, arginine => agmatine => putrescine => spermidine	map00330	Arginine and proline metabolism	Metabolism	Amino Acid Metabolism
C_0062	1-Methyl-4-imidazoleacetic acid	75810	HMDB0002820	141.066	6.62081	0	0.000114139	0	0	0	0	0.000253001	0.000137221	0.000157379	0.000200726	0.000153793	9.43169e-05	C05828	Methylimidazoleacetic acid			map00340	Histidine metabolism	Metabolism	Amino Acid Metabolism
C_0116	Nω-Methylarginine	132862		189.134	5.95826	8.76668e-05	0.000126297	0.000160582	0	7.12778e-05	5.52466e-05	0	4.49721e-05	4.03261e-05	6.02252e-05	4.13096e-05	0.000144706	C03884	NG-monomethyl-L-argine
C_0045	Creatine	586	HMDB0000064	132.077	7.05533	0.0349531	0.0401766	0.0972087	0.0236536	0.0246411	0.0171893	0.00683707	0.0152645	0.0100487	0.0166466	0.0188772	0.0407742	C00300	Creatine	M00047	Creatine pathway	map00260	Glycine, serine and threonine metabolism	Metabolism	Amino Acid Metabolism
C_0072	2-Methylthiazolidine-4-carboxylic acid	160736		148.043	11.1904	7.32176e-05	0.000142403	8.70935e-05	0	6.1121e-05	2.76592e-05	0	3.65632e-05	0	0	0	5.9077e-05
C_0004	XC0001			72.0808	5.12316	0	2.15164e-05	0	0	3.70321e-05	0	6.77981e-05	3.77467e-05	4.31811e-05	5.74033e-05	4.44671e-05	0
A_0032	o-Coumaric acid p-Coumaric acid	637540 637542	HMDB0002641 HMDB0002035	163.04	7.64384	0	2.0581e-05	0	2.5767e-05	4.32135e-05	8.37981e-05	0.000123238	8.22708e-05	5.17696e-05	5.97178e-05	2.47312e-05	3.57191e-05
A_0031	Cysteinesulfinic acid	1549098	HMDB0000996	152.002	8.30843	4.28335e-05	2.21281e-05	0	2.5102e-05	8.59942e-05	3.39593e-05	0.000177982	4.82482e-05	9.95852e-05	0.000106829	4.00483e-05	3.29682e-05	C00606	3-Sulfinato-L-alaninate			map00270	Cysteine and methionine metabolism	Metabolism	Amino Acid Metabolism
C_0026	Betaine	247	HMDB0000043	118.086	8.92402	0.011095	0.0146598	0.0313017	0.00698764	0.00936652	0.00592023	0.00260318	0.00585864	0.00709627	0.00676743	0.00780002	0.0141302	C00719	Betaine	M00555	Betaine biosynthesis, choline => betaine	map00260	Glycine, serine and threonine metabolism	Metabolism	Amino Acid Metabolism
C_0015	GABA	119	HMDB0000112	104.071	6.15814	0.00208203	0.00103368	0.00247026	0	0	0	0.000804045	0.000983967	0.00112883	0	0	0.00106301	C00334	4-Aminobutanoic acid	M00027	GABA (gamma-Aminobutyrate) shunt	map00250	Alanine, aspartate and glutamate metabolism	Metabolism	Amino Acid Metabolism
C_0044	Hydroxyproline	5810	HMDB0000725	132.066	9.51221	0.000305013	0.000303712	0	0.000239039	0.00056483	0.000395204	0.000289921	0.000428668	0.00049456	0.000564899	0.000349882	0.00102625	C01157	4-Hydroxy-2-pyrrolidinecarboxylic acid			map00330	Arginine and proline metabolism	Metabolism	Amino Acid Metabolism
A_0065	Quinic acid	6508	HMDB0003072	191.056	7.31153	0	2.4144e-05	0	0.00021129	0.000169608	0.000145353	0.000239115	7.68618e-05	0.000227768	0.000387248	0.000132765	8.168e-05
C_0061	Urocanic acid	736715	HMDB0000301	139.05	6.62738	0.000168413	0.000427208	0	0	0.000299942	9.03056e-05	0.000738059	0.000315054	0.000312795	0.000723149	0.000572152	0.000241901	C00785	Urocanic acid	M00045	Histidine degradation, histidine => N-formiminoglutamate => glutamate	map00340	Histidine metabolism	Metabolism	Amino Acid Metabolism
C_0043	Agmatine	199	HMDB0001432	131.129	4.17135	4.12836e-05	0	0	3.546e-05	0	4.1884e-05	5.16876e-05	0.000117226	8.9217e-06	1.41837e-05	0	9.50227e-06	C00179	Agmatine	M00133	Polyamine biosynthesis, arginine => agmatine => putrescine => spermidine	map00330	Arginine and proline metabolism	Metabolism	Amino Acid Metabolism
A_0035	XA0012			166.018	8.29542	3.31387e-05	4.35061e-05	3.38035e-05	9.66679e-05	0.00012827	6.45882e-05	0.000148744	6.69633e-05	0.000115033	0.000205609	9.65331e-05	6.71215e-05
C_0028	Thr	6288	HMDB0000167	120.065	8.37278	0.046052	0.0700419	0.0122515	0.0217054	0.0421546	0.0228003	0.0191772	0.0264466	0.0160566	0.0272598	0.0138577	0.0602542	C00188	L-Threonine	M00018	Threonine biosynthesis, aspartate => homoserine => threonine	map00260	Glycine, serine and threonine metabolism	Metabolism	Amino Acid Metabolism
C_0064	Ectoine	126041		143.081	7.47148	0	0.00010389	7.41067e-05	0	0.000102647	3.98724e-05	0.000344293	0.000145443	0.000332542	0.000157878	0.000125508	8.10137e-05
C_0183	Glutathione (GSH)	124886	HMDB0000125	308.093	10.4387	0.000363052	4.46878e-05	4.19492e-05	0	4.46722e-05	0.000106255	0	2.27352e-05	5.57309e-05	0	0.000165831	6.23349e-05	C00051	Glutathione	M00118	Glutathione biosynthesis, glutamate => glutathione	map00270	Cysteine and methionine metabolism	Metabolism	Amino Acid Metabolism
A_0054	4-Pyridoxic acid	6723	HMDB0000017	182.045	7.75869	2.51184e-05	0	0	2.18604e-05	3.10935e-05	2.49788e-05	7.23276e-05	3.40225e-05	4.41835e-05	8.19714e-05	4.40684e-05	2.56044e-05
C_0175	Argininosuccinic acid	16950	HMDB0000052	291.129	7.51487	0.000141093	0.000107518	0.00013533	7.97851e-05	0.000176082	8.43427e-05	0.000101496	0.00014046	8.80275e-05	8.62164e-05	9.43281e-05	8.76924e-05	C03406	Argininosuccinic acid	M00029	Urea cycle	map00220	Arginine biosynthesis	Metabolism	Amino Acid Metabolism
C_0063	1H-Imidazole-4-propionic acid	10105257		141.066	6.47663	0	0.000109746	0	0.000196824	0.000465778	0.000381482	0.000322276	0.000821021	0.000369121	0.000164041	0.000109984	0
A_0052	Homovanillic acid Hydroxyphenyllactic acid	1738 9378	HMDB0000118 HMDB0000755	181.052	7.32735	0.000172039	5.59298e-05	0	5.71861e-05	4.61713e-05	8.64149e-05	8.97067e-05	0.000256494	8.45049e-05	4.77032e-05	1.89301e-05	8.1553e-05	C05582	Homovanillic acid			map00350	Tyrosine metabolism	Metabolism	Amino Acid Metabolism
C_0123	ADMA	123831	HMDB0001539	203.149	6.12325	0.000267615	0.000496277	0.000768484	0.000100154	0.000188486	0.000112217	9.71325e-05	0.0001323	8.43399e-05	9.78753e-05	7.88699e-05	0.000538752
A_0038	Cysteic acid	72886	HMDB0002757	167.996	9.40456	2.27388e-05	0	0	0	0	1.73662e-05	2.63242e-05	0	2.49193e-05	1.85841e-05	1.09408e-05	2.47579e-05	C00506	L-Alanine, 3-sulfo-			map00270	Cysteine and methionine metabolism	Metabolism	Amino Acid Metabolism
C_0158	γ-Glu-Asn	131801686	HMDB0029144	262.103	10.0593	0.000191361	0.000259024	7.84356e-05	0	0.000132129	0.000157334	2.61123e-05	0	5.19243e-05	4.91604e-05	5.78861e-05	0.000157466
A_0074	Glucaric acid	33037	HMDB0000663	209.03	12.4146	0.000121273	0.000399994	0	0.000964102	0.00193617	0.00103805	0.0046743	0.00134711	0.00255317	0.00250886	0.00217497	0.000809944
C_0102	Arg	6322	HMDB0000517,HMDB0003416	176.122	5.69982	0.00628712	0.00911663	0.000795179	0.00352553	0.00712005	0.00335912	0.00384764	0.00390018	0.00247084	0.00382115	0.00277985	0.0066277	C00062	L-Arginine	M00029	Urea cycle	map00220	Arginine biosynthesis	Metabolism	Amino Acid Metabolism
C_0172	γ-Glu-His	7017195	HMDB0029151	285.118	6.94972	0.000294449	0.000239608	0.000120797	7.95741e-05	0.000115321	0.000126945	9.33734e-05	7.89192e-05	6.16787e-05	4.05462e-05	8.08433e-05	0.000143729
C_0060	γ-Glu-Lys_divalent	65254		138.581	6.84131	0.000559271	0.0006178	0.000214487	0.00024115	0.000282505	0.000332845	0.000154459	0.000133421	9.31426e-05	0.000106712	0.000107024	0.000295385
C_0161	Thiamine	1130	HMDB0011741			0.00011098	0.000143421	0.000227989	0.000120311	0.000604828	0.000303174	0.00172677	0.000563522	0.000932021	0.00231849	0.000734101	0.00023886
C_0099	N-Acetylornithine	439232	HMDB0003357	175.108	7.5618	0.00149119	0.000958878	0	0.000950245	0.00104688	0.000806572	0.000284014	0.000776361	0.000355084	0.000204216	0.000291272	0.000482716	C00437	N-acetylornithine	M00028	Ornithine biosynthesis, glutamate => ornithine	map00220	Arginine biosynthesis	Metabolism	Amino Acid Metabolism
C_0066	XC0029 Stachydrine	0 115244	HMDB0004827	144.102	9.06762	0.000187233	0.000318162	0.000228195	0.000148489	0.000210867	0.000119114	0.000669389	0.000342398	0.000752932	0.000490936	0.000371721	0.000440906
A_0072	6,8-Thioctic acid	864	HMDB0001451	205.035	7.27604	0	0	0	3.5492e-05	6.44956e-05	2.19457e-05	9.27735e-05	2.03378e-05	4.64823e-05	7.75326e-05	6.33038e-05	3.40686e-05
C_0086	N6-Methyllysine	164795	HMDB0002038	161.128	5.68367	0.000137571	0.000183589	7.79203e-05	6.6171e-05	0.000119995	8.29777e-05	5.43056e-05	6.29734e-05	5.03779e-05	6.1859e-05	0	0.000187656	C02728	Epsilon-N-methyllysine
C_0160	γ-Glu-Asp	161197	HMDB0030419	263.089	10.2562	0.000272229	0.000173277	5.31837e-05	0.000411696	0.00102764	0.000546288	0.000553461	0.000327761	0.000334802	0.000565791	0.000322781	0.00053077
A_0060	5-Hydroxyindoleacetic acid	1826	HMDB0000763	190.052	7.45841	0	0	0	1.6042e-05	0	1.4571e-05	2.8471e-05	7.29132e-05	1.954e-05	2.67517e-05	0	1.34582e-05
C_0103	Serotonin	5202	HMDB0000259	177.103	6.97631	0.000106852	2.21529e-05	0	6.58544e-05	4.10769e-05	4.84935e-05	0	5.71183e-05	0	0	2.82853e-05	0	C00780	Serotonin	M00037	Melatonin biosynthesis, animals, tryptophan => serotonin => melatonin	map00380	Tryptophan metabolism	Metabolism	Amino Acid Metabolism
C_0041	XC0017			130.098	6.23826	0.000271621	0.000166338	0	0.000206006	0.000589907	0.000418337	0.000946824	0.00037865	0.000486292	0.00076169	0.000363104	0.00030581
A_0070	S-Sulfocysteine	115015	HMDB0000731	199.97	9.26754	0.00626533	0.0023355	6.24668e-05	0.00430334	0.00293758	0.00381373	0.00353541	0.00524559	0.00314668	0.00441314	0.00215579	0.00321197	C05824	S-Sulphocysteine			map00270	Cysteine and methionine metabolism	Metabolism	Amino Acid Metabolism
A_0034	Quinolinic acid	1066	HMDB0000232	166.014	13.2004	0	0.000107218	0	0.000189845	0.000105112	4.67461e-05	0.000107086	0	5.80224e-05	7.56386e-05	4.83938e-05	0	C03722	Quinolinic acid	M00115	NAD biosynthesis, aspartate => quinolinate => NAD	map00380	Tryptophan metabolism	Metabolism	Amino Acid Metabolism
C_0031	Cys	594	HMDB0000574,HMDB0003417	122.027	8.97591	0.00279696	0.0216087	0.0204973	0.00331615	0.00883396	0.00450027	0.00016681	0.00127043	0.000936363	0.00122805	0.00250219	0.020029	C00736	DL-Cysteine
C_0157	γ-Glu-Ile γ-Glu-Leu	22885096 151023	HMDB0011170 HMDB0011171	261.144	10.1756	0.00201099	0.00194284	0.000433921	0.000660549	0.00083538	0.000953633	0.000212255	0.000407552	0.000171059	0.000278774	0.000278906	0.000931929
C_0002	Urea	1176	HMDB0000294	61.0395	16.4025	0.00705451	0.00810785	0.0220163	0	0.0212991	0.0190337	0.0192004	0	0.0293816	0.0292848	0.0171747	0.0418856	C00086	Urea	M00029	Urea cycle	map00220	Arginine biosynthesis	Metabolism	Amino Acid Metabolism
A_0009	3-Hydroxybutyric acid	441	HMDB0000011,HMDB0000357,HMDB0000442	103.04	8.44088	0.000209673	0.00024655	0.000206567	0	0	0	0	0.000133169	0.000167355	0	0	0
A_0018	4-Methyl-2-oxovaleric acid 3-Methyl-2-oxovaleric acid 2-Oxohexanoic acid	70 47 159664	HMDB0000695 HMDB0000491 HMDB0001864	129.056	8.44907	0.000217252	0.000283868	0	0	0	0	0.000157843	0.000156698	0.000126482	0.000108486	0	0.000162387	C00233	alpha-Ketoisocaproic acid	M00036	Leucine degradation, leucine => acetoacetate + acetyl-CoA	map00280	Valine, leucine and isoleucine degradation	Metabolism	Amino Acid Metabolism
C_0091	Methionine sulfoxide	158980	HMDB0002005	166.053	9.4039	0.00202666	0.00127042	0.000109563	0.0012086	0.00156901	0.00113741	0.00127467	0.0011732	0.00130899	0.00136253	0.00106366	0.00150266	C02989	Methionine sulfoxide			map00270	Cysteine and methionine metabolism	Metabolism	Amino Acid Metabolism
A_0013	Hexanoic acid	8892	HMDB0000535	115.076	7.92111	4.87386e-05	4.28967e-05	6.46448e-05	3.45777e-05	0	0	4.66679e-05	0	0	0	0	0	C01585	Hexanoic acid
C_0069	γ-Butyrobetaine	134	HMDB0001161	146.118	6.47068	0.000668186	0.00141244	0.00222372	0.000433964	0.00093614	0.000573157	0.000304957	0.000615657	0.000438532	0.00030677	0.00028134	0.00212786
C_0151	γ-Glu-Thr	53861142	HMDB0029159	249.107	10.0394	0.000197554	0.00017264	6.42121e-05	4.93908e-05	9.36589e-05	0.000104674	6.00114e-05	6.73959e-05	4.76419e-05	4.38879e-05	4.40724e-05	0.000133412
C_0122	Hercynine	440727		198.124	6.74407	0	0.000101152	0	0	0.000502001	0.000209276	0.000446326	5.55611e-05	0.000503779	0.000803498	0.000572218	0.000295711
C_0016	Choline	305	HMDB0000097	104.107	5.50803	0.0491864	0.0503672	0.0710516	0.047404	0.0545897	0.0399538	0.0794425	0.0385716	0.0582672	0.0485553	0.048289	0.0515246	C00114	Choline ion	M00090	Phosphatidylcholine (PC) biosynthesis, choline => PC	map00260	Glycine, serine and threonine metabolism	Metabolism	Amino Acid Metabolism
A_0084	Ascorbate 2-sulfate	54676864		254.981	12.2395	0	0	0	0	0	1.92099e-05	3.42981e-05	0	3.7287e-05	6.2026e-05	0	0
C_0108	Mannosamine	440049		180.088	7.25627	0	0	0	0	0	0.000121844	0.000212255	0	0.000186166	0.000382441	0.000240162	0.000145412
C_0169	N-(1-Deoxy-1-fructosyl)valine	131752247	HMDB0037844	280.138	10.9937	0	0	0	0	0	0	0.000119687	0	9.8793e-05	0.000176072	0.000164383	0
C_0107	Glucosamine	439213	HMDB0001514	180.087	7.34509	0	0	0	0	0.000363041	0	0.000379468	0	0.000302922	0.000736218	0.000570376	0.000134389
C_0100	Guanidinosuccinic acid	439918	HMDB0003157	176.067	8.03404	0	0	0	0	2.45383e-05	0	3.08112e-05	0	2.44455e-05	4.21057e-05	0	0
C_0070	Spermidine	1102	HMDB0001257	146.165	3.66322	0.000622653	0.000498696	0.00024716	0.000316186	0.000560875	0.000259925	0.000312274	0.000838524	0.000183549	9.44593e-05	0.000103274	0.000290009	C00315	Spermidine	M00133	Polyamine biosynthesis, arginine => agmatine => putrescine => spermidine	map00330	Arginine and proline metabolism	Metabolism	Amino Acid Metabolism
C_0150	γ-Glu-Val	7015683	HMDB0011172	247.128	10.0005	0.000297363	0.000303712	0.00010647	0.00013287	0.000239091	0.000197566	0.00012405	0.000121649	8.57673e-05	0.000136936	9.62357e-05	0.000225883
A_0081	Ribulose 5-phosphate	439184	HMDB0000618	229.012	9.5756	3.01421e-05	0.000408948	0.000284803	0	6.18263e-05	0	1.20631e-05	5.15477e-05	2.34021e-05	1.83474e-05	4.61039e-05	0.000336327
A_0093	Orotidine	92751	HMDB0000788	287.055	6.71504	0	0	0	0	2.71257e-05	1.56415e-05	3.59849e-05	0	2.37239e-05	1.68086e-05	2.80898e-05	1.20615e-05
C_0092	7-Methylguanine	11361	HMDB0000897	166.072	6.58852	0	0	0	0.000111763	0.000110737	7.07645e-05	0.000140161	0	9.15367e-05	0.00010597	7.79489e-05	0	C02242	7-Methylguanine
C_0079	γ-Glu-Arg_divalent	20719180		152.585	6.94508	0.00111891	0.00140327	0.000200779	0.000411062	0.000658668	0.000588818	0.000188224	0.000309946	0.000181943	0.000224786	0.000243845	0.000723476
C_0088	Carnitine	85	HMDB0000062	162.112	6.79498	0.00321514	0.00548304	0.0151415	0.00176878	0.00255719	0.00186754	0.000749269	0.00167537	0.000917627	0.00103512	0.00187577	0.00426815
C_0194	S-Adenosylmethionine	34755	HMDB0001185	399.142	5.71522	3.42411e-05	2.158e-05	0.000116571	0	1.79768e-05	0	1.57748e-05	1.98077e-05	9.33805e-06	0	0	1.46607e-05	C00019	S-Adenosylmethionine	M00034	Methionine salvage pathway	map00261	Monobactam biosynthesis	Metabolism	Biosynthesis of other secondary metabolites
C_0007	Piperidine	8082		86.0963	5.82218	0.000158335	0	0	9.4138e-05	7.0379e-05	0.000115163	0	5.7056e-05	0	0	0	0	C01746	Piperidine			map00960	Tropane, piperidine and pyridine alkaloid biosynthesis	Metabolism	Biosynthesis of Other Secondary Metabolites
C_0109	Theobromine	5429	HMDB0000679			0.000645359	0.000612962	0.000522973	0	0.000630804	0.000419486	0.000688922	0.000353735	0.00063469	0.000811073	0.000648785	0.000646915	C07480	Theobromine	M00915	Caffeine degradation, caffeine => xanthine	map00232	Caffeine metabolism	Metabolism	Biosynthesis of Other Secondary Metabolites
C_0133	β-Ala-Lys	440638		218.15	5.42209	0.000920987	0.000762239	0	0	0	0	0.000114653	0	0	0.000283155	0	0.000475005
A_0023	Threonic acid	5460407	HMDB0000943	135.03	8.17272	5.87859e-05	9.5029e-05	3.51103e-05	9.10157e-05	0.000265125	0.000167775	0.000602287	0.000264932	0.000508501	0.000481826	0.00029596	0.000129926	C01620	Threonate			map00053	Ascorbate and aldarate metabolism	Metabolism	Carbohydrate Metabolism
C_0032	2-Amino-2-(hydroxymethyl)-1,3-propanediol	6503		122.081	6.61911	0.00154194	0	0.000885467	0.00166831	0	0.000545498	0	0	0	0	0	0	C07182	Tromethamine
A_0118	Sucrose 6'-phosphate	439762		421.077	7.90326	0	0	0	0	1.70978e-05	1.39763e-05	4.0023e-05	0	2.29423e-05	3.22559e-05	1.28236e-05	9.69157e-06
A_0067	Gluconic acid	10690	HMDB0000625	195.051	7.21945	0.000344871	0.000694504	0.000154729	0.001296	0.00348161	0.00179764	0.00487002	0.00208728	0.00361955	0.00538934	0.00348761	0.00134692	C00257	D-Gluconic acid	M00308	Semi-phosphorylative Entner-Doudoroff pathway, gluconate => glycerate-3P	map00030	Pentose phosphate pathway	Metabolism	Carbohydrate Metabolism
C_0159	γ-Glu-Ornitine	189156	HMDB0002248	262.139	6.79222	0.000110494	8.95666e-05	0.00012626	0.000184055	0.000292751	0.000234708	0.000140765	0.000124514	0.000124131	0.000278625	0.000131625	0.00056487
C_0141	Thr-Asp	3280446		235.092	8.40162	0.000631031	0.00039226	4.12277e-05	0.000279037	0.00032502	0	0.000139087	0	0	0.000124832	0.000104261	0.00020134
C_0178	XC0120			298.053	7.47628	8.40242e-05	8.12274e-05	0	4.29531e-05	5.41999e-05	0	1.08074e-05	0	1.05276e-05	0	0	1.34661e-05
A_0062	Citric acid	311	HMDB0000094	191.02	18.9757	0.00111746	0.00125802	0	0.000818643	0.00213434	0.00101658	0.00229071	0.00206786	0.00243975	0.00258314	0.00276196	0.000904067	C00158	Citric acid	M00009	Citrate cycle (TCA cycle, Krebs cycle)	map00020	Citrate cycle (TCA cycle)	Metabolism	Carbohydrate Metabolism
A_0101	CMP	6131	HMDB0000095	322.045	8.41068	0.000225449	0.000332297	0.000162135	0.000136898	0.000287705	9.43249e-05	6.16446e-05	0.000225879	4.708e-05	9.29207e-05	6.50339e-05	0.000245167
C_0143	γ-Glu-Ser	22844748	HMDB0029158	235.093	9.94495	0.000810372	0.000691261	0.000125229	0.000258457	0.000413286	0.000407417	0.000204871	0.000217324	0.000122346	0.000244465	0.000156556	0.000546299
C_0105	Gluconolactone	7027	HMDB0000150	179.055	17.6297	0	0.000656695	0.000518026	0.00104744	0.00224638	0.00121068	0.0029366	0.00128775	0.00191097	0.00313602	0.00202187	0.000984544	C00198	Gluconolactone			map00030	Pentose phosphate pathway	Metabolism	Carbohydrate Metabolism
C_0111	Phosphorylcholine	1014	HMDB0001565	184.074	15.7999	0.00274961	0.0117997	0.0264683	0.00205542	0.00819614	0.00243825	0.00135395	0.00410741	0.00141219	0.00274964	0.00219046	0.0141341
A_0075	Mucic acid	3037582	HMDB0000639	209.03	12.0225	3.71929e-05	8.18084e-05	4.9834e-05	0.000310035	0.000400464	0.000220765	0.00107193	0.000261471	0.000546156	0.000588774	0.000459308	0.000167423	C00879	Mucic acid			map00053	Ascorbate and aldarate metabolism	Metabolism	Carbohydrate Metabolism
C_0012	Glycerol	753	HMDB0000131	93.0546	17.0491	0.0322171	0.0216255	0.0489578	0.020153	0.0231611	0.0105899	0.0177435	0.0154176	0.0123596	0.0188227	0.0157531	0.013601	C00116	Glycerol	M00098	Acylglycerol degradation	map00040	Pentose and glucuronate interconversions	Metabolism	Carbohydrate Metabolism
C_0084	Allantoin	204	HMDB0000462	159.051	17.0408	0.00135604	0.00122452	0.00198192	0.00177205	0.00140596	0.00122699	0.0023299	0.00163544	0.00204604	0.00298141	0.00131073	0.00101734	C01551	Allantoin
A_0082	XA0033			242.08	6.76262	0.000315787	0.00121194	0.00307211	0.000232485	0.000912173	0.000298497	0.000168781	0.000444998	0.00019278	0.000337	0.000244157	0.00137074
C_0129	Carboxymethyllysine	123800		205.118	7.35829	0.00024843	0.000366096	0.00047721	0.000373808	0.000667567	0.000487952	0.000434982	0.000444676	0.00064837	0.000393729	0.000272394	0.0011539
C_0191	NMN	14180	HMDB0000229	335.065	15.8975	0	0	0	0.000111446	0.00010076	8.08943e-05	0	0.000231276	7.63698e-05	0	4.88085e-05	0
A_0046	N-Acetylasparagine	99715	HMDB0006028	173.057	7.43811	0	1.50021e-05	0	0	4.48728e-05	0	3.58316e-05	0	3.7333e-05	0	0	0
C_0156	Glycerophosphocholine	439285	HMDB0000086	258.108	16.7278	0.0076224	0.0202967	0.00293325	0.00140405	0.00214975	0.00087784	0.00243341	0.00225888	0.00332048	0.00189268	0.00185157	0.00774474
C_0047	Asn	236	HMDB0000168,HMDB0033780	133.061	8.37557	0.0204575	0.0387207	0.00673217	0.00694025	0.0345507	0.018716	0.00633811	0.0053505	0.0124975	0.0224276	0.00984064	0.037196
C_0074	Glu	611	HMDB0000148,HMDB0003339	148.06	8.70631	0.105444	0.141179	0.0494497	0.0535698	0.108748	0.0617461	0.0615801	0.0663255	0.0500451	0.0557618	0.0435297	0.121528
C_0040	4-Oxopyrrolidine-2-carboxylic acid	107541		130.051	8.70351	0.00100319	0.00128901	0.00053864	0.000559129	0.001084	0.000602253	0.000671738	0.00065384	0.00053667	0.000592153	0.000452564	0.00111524
A_0098	N-Acetylneuraminic acid	439197	HMDB0000230	308.099	6.41175	0.000208086	0.000142895	0.000118399	0.000412106	0.000135556	0.000106874	0.000315583	0.000349691	0.000126895	0.000119376	7.54658e-05	0.000159086
C_0049	Ornithine	389	HMDB0000214,HMDB0003374	133.097	5.47652	0.00433781	0.00794259	0.00229958	0.00172688	0.00445662	0.00231899	0.00144887	0.00345631	0.00217422	0.00178389	0.00203246	0.00412306
A_0011	Fumaric acid	444972	HMDB0000134	115.003	18.7056	0.000422606	0.000446313	0.000640437	0.000331065	0.00030603	0.000213212	0.000298358	0.000474585	0.000154941	0	0.000208129	0.000323419	C00122	Fumaric acid	M00009	Citrate cycle (TCA cycle, Krebs cycle)	map00020	Citrate cycle (TCA cycle)	Metabolism	Carbohydrate Metabolism
A_0092	Xanthosine	64959	HMDB0000299	283.067	6.76263	3.63115e-05	5.06321e-05	0.000162483	0	2.07771e-05	1.6712e-05	4.47767e-05	0	2.62066e-05	1.92352e-05	1.81668e-05	5.26053e-05
C_0017	Ser	617	HMDB0000187,HMDB0003406	106.05	7.98183	0.0495577	0.0887546	0.0203349	0.0230145	0.0532423	0.0265157	0.0248309	0.0287615	0.0201127	0.0357064	0.0184	0.0752825
C_0170	1-Methyladenosine	27476	HMDB0003331	282.118	7.8965	9.6045e-05	5.0226e-05	0	8.13682e-05	0.000148398	8.06788e-05	0.000129152	5.73675e-05	0.000107655	0.0001933	0.000101432	0.000120489
C_0024	Pro	614	HMDB0000162,HMDB0003411	116.07	8.56733	0.0822971	0.0968187	0.0224376	0.0399825	0.069547	0.0431812	0.0302186	0.0426064	0.0312028	0.0456805	0.0290492	0.0863068	C16435	Proline
C_0134	γ-Glu-Ala	440103	HMDB0006248	219.098	9.72629	0.000821178	0.000469413	4.55566e-05	0.000218987	0.000207811	0.000267181	0.000110021	0.000188484	9.17151e-05	0.000119411	0.000119851	0.000351639
C_0113	N1-Acetylspermidine	496	HMDB0001276	188.176	5.07533	9.2038e-05	6.16208e-05	7.12208e-05	5.99444e-05	6.957e-05	4.10219e-05	9.18295e-05	0.000172663	8.43399e-05	7.22554e-05	2.12468e-05	5.73395e-05	C00612	N(1)-Acetylspermidine
C_0090	S-Methylmethionine	145692		164.074	5.88269	0.000127493	7.77263e-05	0	5.21347e-05	5.97727e-05	4.30335e-05	0	4.03628e-05	0	3.83184e-05	2.9272e-05	5.85883e-05
A_0014	Succinic acid	1110	HMDB0000254	117.019	16.4714	0.00327192	0.0016816	0.000398324	0.00408499	0.00321389	0.00316541	0.00257282	0.00785624	0.00279234	0.00134871	0.00203595	0.00189197	C00042	Butanedioic acid	M00009	Citrate cycle (TCA cycle, Krebs cycle)	map00020	Citrate cycle (TCA cycle)	Metabolism	Carbohydrate Metabolism
A_0005	Butyric acid Isobutyric acid	264 6590	HMDB0000039 HMDB0001873	87.045	8.71791	0	9.95297e-05	0.000110297	0	0	7.02382e-05	0.00014624	9.61719e-05	0.000109516	0	0	0	C00246	Butanoic acid			map00650	Butanoate metabolism	Metabolism	Carbohydrate Metabolism
A_0048	Ascorbic acid	54670067	HMDB0000044	175.025	7.51739	0	0.000877108	0.00694531	7.46412e-05	0	5.92355e-05	0	5.07363e-05	0	0	5.76553e-05	0.000481954	C00072	L-Ascorbic acid	M00114	Ascorbate biosynthesis, plants, fructose-6P => ascorbate	map00053	Ascorbate and aldarate metabolism	Metabolism	Carbohydrate Metabolism
A_0089	myo-Inositol 1-phosphate myo-Inositol 3-phosphate	107737 440194	HMDB0000213 HMDB0006814	259.022	9.02036	7.73823e-05	0.000483115	0.000383339	6.98203e-05	0.000372184	4.83519e-05	0.00010499	0.000172439	0.00016386	0.000168323	6.59499e-05	0.00033984
C_0039	XC0016			129.066	6.97772	0	9.12217e-05	0.000136464	0	0	0	0	0	5.26975e-05	0	0	0
A_0022	Malic acid	525	HMDB0000156,HMDB0000744	133.014	16.7266	0.00507048	0.00579724	0.00875258	0.00316726	0.00459535	0.00283629	0.00284158	0.00708773	0.00189456	0.00219571	0.00263291	0.0044825	C00711	Malic acid
A_0090	myo-Inositol 2-phosphate	160886		259.023	9.20249	0.000371841	0.000655733	8.67739e-05	0.000202894	0.000660106	0.00015243	0.0010615	0.000245893	0.00108606	0.00080841	0.00103321	0.000689075
A_0029	2-Hydroxyglutaric acid	43	HMDB0000606,HMDB0000694	147.029	14.1488	0	7.17289e-05	0.000161525	0	4.82635e-05	3.02125e-05	0	0	4.01375e-05	2.92375e-05	3.27205e-05	5.79378e-05
A_0004	Pyruvic acid	1060	HMDB0000243	87.0083	11.1399	0.000900297	0	0	0	0	0	0	0.00123055	0.000681832	0	0	0.000421223	C00022	Pyruvic acid	M00001	Glycolysis (Embden-Meyerhof pathway), glucose => pyruvate	map00010	Glycolysis / Gluconeogenesis	Metabolism	Carbohydrate Metabolism
C_0082	His	773	HMDB0000177	156.077	5.8629	0.0282178	0.038016	0.00675041	0.0135623	0.0210549	0.0124746	0.0125246	0.0140241	0.00968975	0.0141671	0.00814043	0.0321844
C_0166	γ-Glu-Glu	92865	HMDB0011737	277.103	10.3303	0.00251368	0.000661978	0.000245408	0.000398187	0.000310279	0.000840625	0.000231587	0.000296367	0.000145543	0.000161591	0.000279958	0.000450191
A_0028	2-Oxoglutaric acid	51	HMDB0000208	145.014	16.6981	0.000448254	0.00023183	0	0.000175548	0.000270968	0	0.000168526	0.000251031	0.000218067	0.000164653	0	0.000237507	C00026	alpha-Ketoglutaric acid	M00009	Citrate cycle (TCA cycle, Krebs cycle)	map00020	Citrate cycle (TCA cycle)	Metabolism	Carbohydrate Metabolism
C_0165	γ-Glu-Gln	150914	HMDB0011738	276.119	10.2534	0.00252388	0.00113114	4.7618e-05	0.000515332	0.00059557	0.000788109	0.000290055	0.000412722	0.00023934	0.000446008	0.000419872	0.000757304	C05283	gamma-L-Glutamyl-L-glutamine
C_0173	His-Glu	7010583		285.118	6.04357	0.000909938	0.000826661	1.96862e-05	0.000403147	0.000567077	0.000344555	0.000118814	0.000343769	0.000190389	0.000310929	0.000190432	0.000691766
C_0168	γ-Glu-Met	7009567	HMDB0034367	279.099	10.2169	0.00110179	0.000409829	0	0.000260463	0.000260843	0.000335575	5.49097e-05	0.000190166	5.61473e-05	0.000155427	0.00011393	0.0002141
C_0001	Trimethylamine	1146	HMDB0000906	60.0809	4.74309	0	0.000160672	0	0	0.0001626	0.000192178	0.000367184	0.000161015	0.000131625	0	0	0	C00565	Trimethylamine	M00563	Methanogenesis, methylamine/dimethylamine/trimethylamine => methane	map00680	Methane metabolism	Metabolism	Energy Metabolism
C_0048	Gly-Gly	11163	HMDB0011733	133.061	6.69121	0.00109426	0.00125005	0.000288594	0.000521453	0.000795561	0.000455264	0.000534397	0.000479183	0.000513831	0.000460266	0.000311862	0.000938879
C_0077	Met	876	HMDB0000696	150.058	8.5201	0.0359734	0.0667469	0.00679659	0.0183026	0.0399091	0.0185831	0.0132114	0.0217191	0.0101936	0.0200087	0.0119623	0.0452523	C01733	(+/-)-Methionine
C_0006	Gly	750	HMDB0000123	76.0393	6.68565	0.042917	0.0586713	0.0399321	0.0186172	0.0342259	0.0216133	0.0185042	0.0231892	0.0177118	0.0236086	0.0153305	0.0549887	C00037	Glycine	M00346	Formaldehyde assimilation, serine pathway	map00120	Primary bile acid biosynthesis	Metabolism	Lipid Metabolism
C_0003	Ethanolamine	700	HMDB0000149	62.0599	5.10874	0.00535812	0.00632963	0.00997741	0.00531078	0.00478757	0.00402517	0	0.00336151	0.00291425	0.00282569	0.00281563	0.00645682	C00189	Ethanolamine	M00092	Phosphatidylethanolamine (PE) biosynthesis, ethanolamine => PE	map00564	Glycerophospholipid metabolism	Metabolism	Lipid Metabolism
C_0190	γ-Glu-Trp	3038501	HMDB0029160	334.14	10.3413	0.000596304	0.000218028	0	0.00011419	0.000104715	0.000159921	6.20923e-05	9.19374e-05	4.42517e-05	6.36412e-05	4.41382e-05	0.00011495
C_0035	Taurine	1123				0.0337897	0.029134	0.0449223	0.0411519	0.025653	0.0182534	0.0140432	0.0346811	0.00981019	0.00872219	0.00716676	0.0139816	C00245	l-Taurine			map00120	Primary bile acid biosynthesis	Metabolism	Lipid Metabolism
C_0192	Thiamine phosphate	1131				0	4.68522e-05	4.60719e-05	0	3.14593e-05	0	0	2.32335e-05	1.07655e-05	0	0	5.24526e-05
A_0025	Ethanolamine phosphate	1015	HMDB0000224	140.012	7.0864	5.78164e-05	0.000386445	0.00101158	9.51717e-05	0.000398877	0.000130068	4.9837e-05	0.00018515	6.93327e-05	0.000112038	6.39144e-05	0.000463883	C00346	Ethanol, 2-amino-, dihydrogen phosphate (ester)	M00092	Phosphatidylethanolamine (PE) biosynthesis, ethanolamine => PE	map00564	Glycerophospholipid metabolism	Metabolism	Lipid Metabolism
C_0176	γ-Glu-Phe	111299	HMDB0000594	295.129	10.2646	0.000665272	0.000748553	0.000116468	0.000220781	0.000577953	0.000684512	0.00147444	0.00052291	0.000731996	0.000359049	0.000987222	0.000293485
A_0069	Lauric acid	3893	HMDB0000638	199.171	6.82067	0	2.38159e-05	0	2.36059e-05	0	0	2.56086e-05	2.25555e-05	0	1.95903e-05	0	0	C02679	Dodecanoic acid	M00838	Undecylprodigiosin biosynthesis, L-proline => undecylprodigiosin	map00061	Fatty acid biosynthesis	Metabolism	Lipid Metabolism
A_0041	Glycerol 3-phosphate	439162	HMDB0000126	171.007	10.4841	0.00022871	0.000910347	0.000226605	0.000135069	0.000433362	0.000151419	0.000200728	0.000374194	0.000308503	0.000184362	0.000129813	0.00141497	C00093	sn-Glycerol 3-phosphate	M00089	Triacylglycerol biosynthesis	map00561	Glycerolipid metabolism	Metabolism	Lipid Metabolism
C_0027	Val	1182	HMDB0000883	119.089	7.93456	0.00646464	0.00812675	0.0013501	0.00322729	0.00585629	0.00326444	0.00344629	0.00351206	0.00230543	0.00416304	0.0022321	0.00614439
A_0122	Glycocholic acid	10140	HMDB0000138	464.304	6.03524	0.00180932	0.00108953	0	0.0106937	0.00878677	0.00756829	0.000492492	0.000822167	0.000547995	0.000314332	0.00101708	0.000111093	C01921	Glycocholic acid	M00106	Conjugated bile acid biosynthesis, cholate => taurocholate/glycocholate	map00120	Primary bile acid biosynthesis	Metabolism	Lipid Metabolism
C_0076	Lys	866	HMDB0000182,HMDB0003405	148.116	5.51266	0.00593876	0.00813847	0.000729524	0.00316164	0.00509803	0.00291859	0.00243872	0.00335105	0.0018531	0.00288754	0.00194708	0.00622546
C_0118	Gly-Asp	97363		191.066	7.85767	0.000593147	0.000326374	6.79226e-05	0.000207906	0.000272528	0.00015561	0.000136603	0.00020088	0.00017665	0.00016716	0.000109984	0.000256996
A_0085	XA0035			254.982	11.6645	7.13892e-05	4.46782e-05	4.15574e-05	6.09265e-05	4.12657e-05	3.67546e-05	5.35173e-05	5.80926e-05	0.000100735	0.000175543	6.8138e-05	3.07675e-05
C_0138	2'-Deoxycytidine	13711	HMDB0000014	228.098	7.50005	0.00398313	0.00151786	2.80348e-05	0.00193975	0.0030636	0.00193299	0.000244543	0.00121935	0.000457208	0.00101685	0.00046822	0.000887187
A_0117	Cholic acid	221493	HMDB0000619	407.28	6.15015	0.134565	0.0875686	2.44814e-05	0.283819	0.178362	0.127855	0.075501	0.187536	0.0378921	0.0264292	0.0654899	0.0127651	C00695	Cholic acid	M00104	Bile acid biosynthesis, cholesterol => cholate/chenodeoxycholate	map00120	Primary bile acid biosynthesis	Metabolism	Lipid Metabolism
C_0130	Lipoamide	863	HMDB0000962	206.069	17.0905	0	0	0	0	7.20868e-05	0	0	0	6.5069e-05	8.90383e-05	5.13739e-05	6.30951e-05	C00248	alpha-Lipoic acid amide
A_0077	2-Deoxyribose 1-phosphate	5460448	HMDB0001351	213.017	9.44907	0	0.000308575	0	0	6.79585e-05	0	0	0	0	0	1.30271e-05	9.08637e-05
A_0049	Glucurone	92283	HMDB0006355	175.026	4.7037	0	0	6.2641e-05	0	0	5.2634e-05	0	0	0	4.04827e-05	1.81159e-05	0
A_0047	N-Acetylaspartic acid	65065	HMDB0000812	174.041	12.4474	0	0	0	4.81261e-05	3.10214e-05	0	0	3.80252e-05	0	0	0	0
C_0065	4-Methyl-5-thiazoleethanol	1136		144.048	6.42941	0	0	0	0	0	2.30613e-05	4.15515e-05	2.26106e-05	2.36128e-05	5.06457e-05	2.03259e-05	0	C04294	Thiamine thiozole	M00899	Thiamine salvage pathway, HMP/HET => TMP	map00730	Thiamine metabolism	Metabolism	Metabolism of Cofactors and Vitamins
A_0096	N-Acetylglucosamine 1-phosphate	440272	HMDB0001367	300.048	8.4079	6.19587e-05	0.000119032	0.000189143	2.11954e-05	0.000151211	2.12915e-05	3.58316e-05	0.00014442	3.99996e-05	5.21421e-05	3.57738e-05	0.000118838
C_0056	1-Methylnicotinamide	457	HMDB0000699	137.071	5.90273	0.000121908	0.000100898	9.86372e-05	0.000154188	0.000113343	0.000125867	0.000530906	0.000238564	0.000466665	0.000534304	9.80775e-05	0.000143077	C02918	N(1)-Methylnicotinamide			map00760	Nicotinate and nicotinamide metabolism	Metabolism	Metabolism of Cofactors and Vitamins
A_0105	Ascorbate 2-glucoside	54693473		337.081	6.36617	4.00132e-05	1.66899e-05	0	0	2.21478e-05	0	3.99718e-05	2.11491e-05	3.24135e-05	4.98339e-05	6.91049e-05	2.58583e-05
C_0057	Trigonelline	5570	HMDB0000875	138.055	8.32443	0.000103452	0.000140493	0	0	0.000167903	8.21875e-05	0.000653681	0.00020088	0.000568372	0.000317167	0.000240293	0.000153937	C01004	Trigonelline			map00760	Nicotinate and nicotinamide metabolism	Metabolism	Metabolism of Cofactors and Vitamins
A_0102	UMP	6030	HMDB0000288	323.026	8.54639	7.94976e-05	0.00014477	0.000185919	5.31133e-05	0.000134041	4.49025e-05	5.23417e-05	0.000176766	1.71952e-05	5.2734e-05	3.48578e-05	0.000130773
C_0148	Cytidine	6175	HMDB0000089	244.093	7.68441	0.00379481	0.000637152	0.000604913	0.00125735	0.000888142	0.000602037	0.000502578	0.00106338	0.000456078	0.00100452	0.000393428	0.0008343
C_0131	Kynurenine	846	HMDB0000684	209.092	7.98998	0	3.13197e-05	0.000143163	0	3.85602e-05	0	2.30916e-05	0	2.75978e-05	2.9927e-05	0	4.25702e-05
A_0019	N-Acetylalanine	88064	HMDB0000766	130.051	7.86121	0.000416789	0.000589771	0.000142532	0.000273297	0.000568196	0.00036487	0.000250974	0.00029836	0.000239676	0.000213954	0.000161465	0.000415468
C_0050	Leu	857	HMDB0000687	133.105	8.16988	0.0196036	0.0261975	0.0022467	0.00999942	0.0189514	0.0100686	0.0101449	0.0111018	0.00703613	0.0110892	0.00680044	0.0193471
C_0128	Trp	1148	HMDB0000929	205.097	8.72946	0.0273584	0.0287154	0.00207932	0.0140685	0.0226459	0.0125126	0.0119291	0.013753	0.00849525	0.0135713	0.00679465	0.0210287	C00806	dl-Tryptophan
C_0051	Ile	791	HMDB0000172	133.105	8.08094	0.00884294	0.0116603	0.00103904	0.00453741	0.00845456	0.0045854	0.00473996	0.00479165	0.0032732	0.00561313	0.00294581	0.00918191	C16434	DL-Isoleucine
C_0149	Uridine	6029	HMDB0000296	245.077	17.088	0.00120208	0.000526387	0.00025994	0.000474806	0.000472609	0.000345417	0.000464652	0.000421691	0.0003464	0.000526433	0.000447039	0.000567747
C_0033	Nicotinamide	936	HMDB0001406	123.055	5.96314	0.000669158	0.0022708	0.00518964	0	0.000763653	5.05769e-05	6.67912e-05	9.82285e-05	0.000212693	0.000359718	0.000317847	0.00201372	C00153	Niacinamide			map00760	Nicotinate and nicotinamide metabolism	Metabolism	Metabolism of Cofactors and Vitamins
A_0006	Lactic acid	612	HMDB0000190,HMDB0001311	89.0241	9.46815	0.0339291	0.0446511	0.0407268	0.0407129	0.0554882	0.0333188	0.0280106	0.0972547	0.0492711	0.0161237	0.0247404	0.0347901	C01432	Lactic acid
C_0053	Asp	424	HMDB0000191,HMDB0006483	134.044	9.20843	0.0578385	0.0648531	0.0140559	0.029678	0.0429706	0.0253186	0.034147	0.0395873	0.0204425	0.0221104	0.0147255	0.0510711
C_0101	Citrulline	9750	HMDB0000904	176.103	8.77115	0.00176851	0.00129792	0.00193719	0.000916263	0.00111474	0.000932368	0.00120459	0.00171529	0.00147785	0.00098915	0.0010676	0.00128384
A_0051	p-Hydroxyphenylpyruvic acid	979	HMDB0000707	179.035	7.71036	4.60945e-05	0	0	0	0	5.29908e-05	5.6942e-05	4.0297e-05	3.77927e-05	9.42228e-05	3.50613e-05	0	C01179	4-Hydroxyphenylpyruvic acid	M00025	Tyrosine biosynthesis, chorismate => HPP => tyrosine	map00130	Ubiquinone and other terpenoid-quinone biosynthesis	Metabolism	Metabolism of Cofactors and Vitamins
C_0110	Tyr	1153	HMDB0000158	182.081	8.98516	0.0641477	0.0962514	0.00785789	0.0342314	0.0713661	0.0335556	0.0395439	0.0398248	0.0244895	0.0401901	0.0265094	0.0679175
C_0112	N8-Acetylspermidine	123689	HMDB0002189	188.176	5.13561	3.41196e-05	3.28475e-05	0	3.58822e-05	3.46952e-05	1.76013e-05	2.42328e-05	4.5595e-05	2.8371e-05	2.06444e-05	0	2.24254e-05	C01029	N(8)-Acetylspermidine
C_0096	Pyridoxine	1054	HMDB0000239	170.082	6.86523	0	0	0	0	0	0	0	6.3098e-05	0	0.000101069	0.000138269	0	C00314	Pyridoxine			map00750	Vitamin B6 metabolism	Metabolism	Metabolism of Cofactors and Vitamins
C_0186	Tyr-Glu			311.123	8.80546	0.000633824	0.000669681	0	0.000386156	0.000586851	0.000332414	0.000220109	0.000362829	0.000191519	0.000276323	0.00021214	0.000411584
C_0179	N1-Methylguanosine	96373	HMDB0001563	298.115	9.54457	0.000166713	6.37215e-05	0	0.000124638	0.000130871	0.000115738	0.000176074	7.79226e-05	0.000105157	0.000207781	0.000131099	0.000102516
C_0034	Nicotinic acid	938	HMDB0001488	124.039	7.98859	0.000402636	0.000400344	0	0	0.000683926	0.000650459	0.000193124	0.000730205	0.000125499	0.000218846	6.19645e-05	0.000286154	C00253	Nicotinic acid	M00622	Nicotinate degradation, nicotinate => fumarate	map00760	Nicotinate and nicotinamide metabolism	Metabolism	Metabolism of Cofactors and Vitamins
A_0078	Pantothenic acid	6613	HMDB0000210	218.103	6.81658	0.000375895	0.000360379	0.000374452	0.000146124	0.000125528	0.00015249	8.56174e-05	0.000136361	6.70798e-05	8.07286e-05	6.29984e-05	0.00018177	C00864	Pantothenic acid	M00119	Pantothenate biosynthesis, valine/L-aspartate => pantothenate	map00410	beta-Alanine metabolism	Metabolism	Metabolism of Other Amino Acids
C_0153	2'-Deoxyinosine	135398593	HMDB0000071	253.093	14.2508	0.00227752	0.000961743	0	0.00113799	0.00209097	0.001178	0.000141638	0.00116834	0.000330995	0.000557548	0.00027338	0.0005381
C_0124	SDMA	169148	HMDB0003334	203.15	6.22009	0	3.46935e-05	8.67843e-05	0	0	0	3.69869e-05	0	2.46834e-05	0	0	3.44797e-05
C_0152	γ-Glu-Cys	123938	HMDB0001049	251.069	10.0993	0.000624474	0.000611052	0.000253653	0.000139624	0.000191273	0.000253316	0	7.91683e-05	2.93227e-05	6.86167e-05	7.51204e-05	0.000479512	C00669	gamma-Glutamylcysteine	M00118	Glutathione biosynthesis, glutamate => glutathione	map00480	Glutathione metabolism	Metabolism	Metabolism of Other Amino Acids
A_0061	N-Acetylmethionine	448580	HMDB0011745	190.055	7.21281	0.00028776	0.000241159	0	0.000140472	0.000148037	0.000111572	0.000109539	0.000136847	8.80451e-05	9.67677e-05	8.09616e-05	0.000107073
A_0015	Isethionic acid	7866	HMDB0003903	124.991	10.0774	0.0003454	0.000140551	4.80916e-05	0.000217025	0.000120262	7.93376e-05	0.000389496	0.000409677	0.000351905	0.000463183	0.000124063	0.000143469	C05123	2-Hydroxyethanesulfonic acid			map00430	Taurine and hypotaurine metabolism	Metabolism	Metabolism of Other Amino Acids
C_0025	Guanidoacetic acid	763	HMDB0000128	118.061	6.58598	8.43884e-05	8.4665e-05	0.000206241	8.17903e-05	5.77054e-05	6.54482e-05	8.14919e-05	9.60485e-05	0.000109618	7.65626e-05	0	0.000110118
A_0087	Glucose 6-phosphate	5958	HMDB0001401	259.022	8.63798	0	3.3661e-05	0.000713881	0	4.37907e-05	0	6.23091e-05	0.000147665	4.1195e-05	3.65764e-05	3.19572e-05	0.000119854
C_0146	5-Methyl-2'-deoxycytidine	440055	HMDB0002224	242.113	7.74583	0.000316426	0.000122541	0	0.000174767	0.000214103	0.000137075	6.07498e-05	0.000119407	6.15003e-05	0.000108272	8.95262e-05	7.24345e-05
C_0093	Phe	994	HMDB0000159	166.086	8.77486	0.138317	0.197152	0.0153031	0.0743902	0.15399	0.0765409	0.0956468	0.0856024	0.0552869	0.0913544	0.0540108	0.147389	C02057	Phenylalanine
A_0016	5-Oxoproline	7405	HMDB0000267	128.035	8.37536	0.000518497	0.00249654	0.00629442	0.000355086	0.000822788	0.000460919	0.00031359	0.000572488	0.000272779	0.00021206	0.000164722	0.00154117	C01879	Pidolic acid			map00480	Glutathione metabolism	Metabolism	Metabolism of Other Amino Acids
C_0174	Ophthalmic acid	7018721	HMDB0005765	290.133	10.4101	0.00051313	4.97804e-05	0	0.000146906	8.79962e-05	0.000196704	5.60509e-05	9.98481e-05	7.38717e-05	8.93354e-05	8.16984e-05	9.54572e-05
A_0086	Fructose 6-phosphate	603	HMDB0000124	259.022	8.72733	0	0	0.000135562	0	1.25528e-05	0	2.24394e-05	2.1636e-05	0	0	0	1.98487e-05
C_0171	Guanosine	6802	HMDB0000133	284.099	10.0248	0.0044001	0.000271501	0	0.00156246	0.000492653	0.000665402	0.000411017	0.00103205	0.000386786	0.000685424	0.00028555	0.000192109
A_0099	dTMP	9700	HMDB0001227	321.049	8.3692	0.000441908	0.001314	0	0.000211539	0.00193689	0.000269653	8.49018e-05	0.000696191	0.00013747	0.00035807	0.00018925	0.00057248
C_0018	Hypotaurine	107812	HMDB0000965	110.027	13.9135	0.000102359	0.000203323	0.000540495	0	0.000131949	0.000123209	7.05503e-05	6.32226e-05	8.06522e-05	5.72548e-05	4.13754e-05	0.000214208	C00519	Hypotaurine			map00430	Taurine and hypotaurine metabolism	Metabolism	Metabolism of Other Amino Acids
C_0011	Ala	602	HMDB0000161,HMDB0001310	91.058	7.20728	0.00326565	0.00406755	0.00118942	0.0016052	0.00299061	0.00162205	0.00172241	0.00210341	0.00163588	0.00203771	0.00163476	0.00363372	C01401	DL-Alanine			map00460	Cyanoamino acid metabolism	Metabolism	Metabolism of Other Amino Acids
C_0071	Gln	738	HMDB0000641,HMDB0003423	147.076	8.55345	0.0608747	0.0923357	0.0139471	0.0267938	0.0661019	0.0319014	0.054254	0.0350222	0.0330808	0.0574313	0.0328293	0.079042	C00303	Glutamine
C_0181	Arg-Glu			304.161	5.99964	0.000364509	0.000463175	0	0.000198724	0.00037931	0.000216389	0.000170368	0.000230903	0.000161899	0.000204439	0.000251936	0.000335077
A_0097	dCMP	13945	HMDB0001202	306.052	8.53838	0.000464647	0.001005	0	0.000200733	0.0014031	0.000249372	0.000108568	0.000545335	0.0002314	0.000335461	0.00015373	0.000478653
A_0083	γ-Glu-Taurine	68759	HMDB0004195	253.05	7.12364	0.000140399	9.33882e-05	7.41411e-05	0.000124097	8.04392e-05	0.000104257	5.06037e-05	0.000121432	4.5011e-05	4.44481e-05	2.73265e-05	3.90625e-05	C05844	Glutaurine			map00430	Taurine and hypotaurine metabolism	Metabolism	Metabolism of Other Amino Acids
C_0180	γ-Glu-Val-Gly			304.149	10.55	0.000207875	0.000120122	6.40059e-05	0	0.000192172	0.000179534	0.000104852	0.000118846	9.31426e-05	0.000110574	8.05801e-05	0.000152688
C_0187	Val-Pro-Pro			312.19	8.52033	0.000439427	0.000282259	0	0.000126854	0.00023199	0.000119186	0.000213866	0.000123206	0.000157081	0.000263773	0.000168264	0.000160833
C_0135	XC0065			221.092	10.316	0.000110737	6.98327e-05	0	0.000149967	0.000110108	8.11817e-05	8.66607e-05	7.14446e-05	7.863e-05	0.000151714	8.66319e-05	7.38462e-05
C_0036	3-Hydroxy-2-methyl-4-pyrone	8369	HMDB0030776	127.039	17.0816	0.00753073	0.00409626	0.000745087	0.00253181	0.00470694	0.00210289	0.00820773	0.00202792	0.00870342	0.0130572	0.0116991	0.0071841	C11918	Maltol			map00523	Polyketide sugar unit biosynthesis	Metabolism	Metabolism of Terpenoids and Polyketides
C_0162	2'-Deoxyguanosine	187790	HMDB0000085	268.102	9.20182	0.00524277	0.00109383	0	0.00261402	0.00459351	0.00246297	0.000341206	0.00242158	0.000800455	0.00122775	0.000430989	0.000652834
A_0057	N-Acetylglutamine	25561	HMDB0006029	187.074	7.12083	5.27927e-05	2.56442e-05	0	0	3.1815e-05	1.8972e-05	2.08549e-05	3.05608e-05	0	0	0	2.36999e-05
C_0139	2'-Deoxyuridine	13712	HMDB0000012	229.08	17.0791	0.000190147	0.000153734	0	0	0.000106333	0.000142248	5.55139e-05	0.000137408	5.37682e-05	6.20075e-05	0	8.03621e-05
C_0114	N6-Acetyllysine	92832	HMDB0000206	189.123	9.04508	0.000248187	0.000385257	0	0.000135403	0.000248888	0.00012831	0.000161843	0.00015597	0.000150123	0.000157135	0.000119061	0.000380145
C_0167	Glu-Glu	439500		277.104	8.63682	0.00221341	0.00137928	0.000110387	0.00103678	0.00179318	0.000915988	0.00232024	0.00120602	0.001208	0.00150184	0.00108398	0.000784074
C_0073	N-Acetylserine	65249	HMDB0002931	148.06	17.7999	0	0.000317971	0	0	0	0	0.000257364	0.000248779	0	0	0	0.000230932
A_0104	dAMP	12599	HMDB0000905	330.06	8.22939	0.000132026	0.000630698	0	6.53318e-05	0.000897744	6.47071e-05	4.96326e-05	0.000289435	0.000154021	0.000155539	6.89014e-05	0.000335692
A_0020	3-Ureidopropionic acid	111	HMDB0000026	131.046	8.15532	0	0	0	0	0	0	8.58219e-05	5.96071e-05	7.68728e-05	4.77032e-05	0	0	C02642	N-Carbamoyl-beta-alanine	M00046	Pyrimidine degradation, uracil => beta-alanine, thymine => 3-aminoisobutanoate	map00240	Pyrimidine metabolism	Metabolism	Nucleotide Metabolism
C_0115	Gly-Leu			189.123	7.69003	0.00607075	0.00344669	0	0.00382388	0.0050441	0	0.0021496	0.00351673	0.00151859	0.00180282	0.00135125	0.00165171
C_0021	Uracil	1174	HMDB0000300	113.034	17.0574	0.00119285	0.00154294	0.00225031	0	0	0.000504188	0	0.00039497	0	0	0	0.00114027	C00106	Uracil	M00046	Pyrimidine degradation, uracil => beta-alanine, thymine => 3-aminoisobutanoate	map00240	Pyrimidine metabolism	Metabolism	Nucleotide Metabolism
C_0144	N’-Formylkynurenine	910	HMDB0001200	237.087	9.61328	5.75541e-05	5.49367e-05	0	0	9.49173e-05	3.31192e-05	3.05427e-05	3.7809e-05	2.03415e-05	3.1932e-05	2.70354e-05	9.524e-05
A_0037	Uric acid	1175	HMDB0000289	167.021	7.86307	0.00235531	0.00560709	0.00341886	0.00117606	0.00189699	0.000980539	0.000767899	0.00164022	0.00112803	0.000686311	0.000711913	0.00173166	C00366	Uric acid	M00546	Purine degradation, xanthine => urea	map00230	Purine metabolism	Metabolism	Nucleotide Metabolism
A_0108	AMP	6083	HMDB0000045	346.054	8.12809	7.66772e-05	0.00025077	0.000280273	4.84586e-05	0.000300691	2.64657e-05	2.95444e-05	0.000134792	5.4896e-05	6.27363e-05	3.76057e-05	0.000150367	C00020	Adenosine 5'-phosphate	M00049	Adenine ribonucleotide biosynthesis, IMP => ADP,ATP	map00230	Purine metabolism	Metabolism	Nucleotide Metabolism
C_0089	5-Hydroxylysine	3032849	HMDB0000450	163.108	5.72381	0.000137207	0.000107454	0	0	0	0	7.4108e-05	5.14501e-05	7.49423e-05	0.000116737	8.82764e-05	0.000134389
C_0080	Xanthine	1188	HMDB0000292	153.041	15.2617	0	0.00199555	0.00867069	0.00046478	0.00169233	0.00113942	0.000247765	0.000575606	0.000416941	0.000639903	0.00101827	0.00354381	C00385	Xanthine	M00546	Purine degradation, xanthine => urea	map00230	Purine metabolism	Metabolism	Nucleotide Metabolism
A_0088	Glucose 1-phosphate	65533	HMDB0001586	259.022	8.86821	0	0	0.000155339	0	0	0	3.09245e-05	5.77139e-05	1.7747e-05	0	0	3.52113e-05
A_0129	Taurocholic acid	46783527	HMDB0000036	515.29	6.06262	0.139018	0.0771054	0.000730086	0.307175	0.187049	0.188682	0.0647103	0.055099	0.0608008	0.2007	0.194138	0.093562
C_0117	N6,N6,N6-Trimethyllysine	440120	HMDB0001325	189.159	5.75171	0.000985463	0.00125368	8.42075e-05	0.000482932	0.000886614	0.00044499	0.000792298	0.00058607	0.000657887	0.000683791	0.000526172	0.00134433
C_0085	Daminozide Ala-Ala	15331 5460362	HMDB0003459	161.092	7.35757	0.00273637	0.000563372	0	0.00203674	0.00128327	0.00175819	0.000406386	0.00161831	0.000566231	0.000188473	0.000583729	0.00019238	C10996	Daminozide
A_0076	3-Indoxylsulfuric acid	10258	HMDB0000682	212.002	8.42178	7.0596e-05	2.08623e-05	0	2.36059e-05	1.79635e-05	3.24725e-05	2.51485e-05	2.48273e-05	2.63905e-05	1.9176e-05	0	0
C_0087	O-Acetylhomoserine 2-Aminoadipic acid	439389 92136	HMDB0000510	162.076	8.70175	0	0	0.000144194	0	0	0	0	7.649e-05	0.000108607	0	0	0.000128905
C_0164	Inosine	6021	HMDB0000195	269.088	15.2405	0.00635694	0.0017399	0.00215445	0.00299986	0.00258632	0.00223946	0.000880167	0.00298772	0.000978414	0.00162482	0.000881579	0.0028774	C00294	Inosine			map00230	Purine metabolism	Metabolism	Nucleotide Metabolism
C_0185	γ-Glu-Tyr	94340	HMDB0011741	311.121	10.4257	0.00071032	0.0006453	0.000143988	0	0.000458857	0.000639826	0.000843784	0.000399517	0.000411053	0.000258352	0.000732128	0.000265412
C_0189	Ile-Pro-Pro			326.206	8.67804	0.000533044	0.000296264	0	0.000173607	0.00034767	0.000139086	0.000336641	0.000153291	0.000234046	0.000410141	0.000224309	0.000164254
A_0110	GMP	6804	HMDB0001397	362.049	8.01092	7.08604e-05	4.00369e-05	4.4868e-05	4.58819e-05	2.83521e-05	2.77741e-05	2.11616e-05	6.15002e-05	1.83906e-05	2.76395e-05	0	3.44495e-05	C00144	5'-Guanylic acid	M00050	Guanine ribonucleotide biosynthesis IMP => GDP,GTP	map00230	Purine metabolism	Metabolism	Nucleotide Metabolism
C_0155	Dyphylline	3182		255.108	17.0519	0.00227193	0.00111751	9.01855e-05	0.000457815	0.00090522	0.000289165	0.00129045	0.00029126	0.00145168	0.00217851	0.00197615	0.00162174	C07819	Dyphylline
C_0177	Aspartame	134601	HMDB0001894	295.129	8.6265	0.000824093	0.000604368	0	0.000556913	0.00107303	0.000559579	0.000512715	0.000667605	0.000403915	0.000405091	0.000305744	0.000222462	C11045	Aspartame			map04742	Taste transduction	Organismal Systems	Sensory System
A_0100	3'-CMP	66535		322.044	8.60338	5.71114e-05	4.14433e-05	0	2.85931e-05	2.36628e-05	0	2.95955e-05	4.56519e-05	3.1494e-05	2.7817e-05	9.61769e-06	3.22065e-05
A_0064	XA0019			191.02	7.37602	0.000394139	0.000484334	0	0.00028352	0.000326446	0.000236466	0.000292479	0.000451975	0.000208504	0.000257278	0.000249297	0.000283002
C_0055	Hypoxanthine	790	HMDB0000157	137.046	9.0481	0	0.00065313	0.00520819	0.00019292	0.000896411	0.000695432	0.000113042	0.0002499	0.000253376	0.000655349	0.0010874	0.00304084	C00262	Hypoxanthine			map00230	Purine metabolism	Metabolism	Nucleotide Metabolism
C_0142	Ser-Glu			235.093	8.23196	0.00235802	0.00149099	6.15323e-05	0.00121261	0.00183462	0.00111578	0.00182773	0.00135433	0.000965448	0.00115676	0.000780081	0.00071468
C_0147	Thymidine	5789	HMDB0000273	243.099	17.0759	0.00191459	0.00110287	6.66857e-05	0.000805872	0.00143014	0.000960817	0.00025535	0.000737742	0.000464405	0.000642056	0.000311204	0.000708273	C00214	Thymidine			map00240	Pyrimidine metabolism	Metabolism	Nucleotide Metabolism
C_0095	Tyr-Arg_divalent	123804		169.594	6.15435	4.18907e-05	4.99714e-05	0	4.69635e-05	0.000141387	4.7344e-05	2.71192e-05	4.41001e-05	2.50402e-05	2.58427e-05	5.42025e-05	2.28598e-05	C02993	Kyotorphin
A_0033	Terephthalic acid	7489				0.000135728	7.69327e-05	0.000126415	0.000114123	0.000132093	9.87854e-05	8.23461e-05	8.40557e-05	6.73557e-05	8.20306e-05	7.98421e-05	7.22424e-05	C06337	Terephthalic acid	M00624	Terephthalate degradation, terephthalate => 3,4-dihydroxybenzoate	map00624	Polycyclic aromatic hydrocarbon degradation	Metabolism	Xenobiotics Biodegradation and Metabolism

## Sheet: B. serum
						ctl_1	ctl_3	ctl_2	abx_1	abx_2	abx_3	tac_1	tac_2	tac_3	abxtac_1	abxtac_2	abxtac_3
ID	Compound name	PubChem CID	HMDB ID	m/z	MT/RT	Ctl	Ctl	Ctl	Abx	Abx	Abx	Tac	Tac	Tac	AbxTac	AbxTac	AbxTac	name (KEGG)	KEGG_name	KEGG_module	KEGG_module_ann	KEGG_pathway	KEGG_path_ann	KEGG_system	KEGG_class
A_0003	Pyruvic acid	1060	HMDB0000243	87.0086	11.1081	0.0128851	0.0118831	0.0107232	0.0228258	0.017936	0.0219093	0.0184846	0.0216303	0.0135465	0.0166515	0.0198713	0.0199334	C00022	Pyruvic acid	M00001	Glycolysis (Embden-Meyerhof pathway), glucose => pyruvate	map00010	Glycolysis / Gluconeogenesis	Metabolism	Carbohydrate Metabolism
A_0052	Dihydroxyacetone phosphate	668	HMDB0001473	168.991	11.0081	0.00130232	0.00203325	0.000680102	0.00076	0.000758574	0.00123107	0.000366344	0.000958434	0.000523357	0.000981442	0.00064927	0.00119901	C00111	2-Propanone, 1-hydroxy-3-(phosphonooxy)-	M00001	Glycolysis (Embden-Meyerhof pathway), glucose => pyruvate	map00010	Glycolysis / Gluconeogenesis	Metabolism	Carbohydrate Metabolism
A_0036	2-Oxoglutaric acid	51	HMDB0000208	145.014	16.7177	0.00356992	0.00390218	0.00574403	0.00309356	0.00298147	0.00362664	0.00406485	0.00502091	0.00753264	0.00385208	0.00350248	0.00576615	C00026	alpha-Ketoglutaric acid	M00009	Citrate cycle (TCA cycle, Krebs cycle)	map00020	Citrate cycle (TCA cycle)	Metabolism	Carbohydrate Metabolism
A_0016	Succinic acid	1110	HMDB0000254	117.019	16.4892	0.00298449	0.00378963	0.00402022	0.00376	0.0039324	0.0039764	0.00387674	0.00435298	0.00462677	0.0041746	0.003357	0.00383366	C00042	Butanedioic acid	M00009	Citrate cycle (TCA cycle, Krebs cycle)	map00020	Citrate cycle (TCA cycle)	Metabolism	Carbohydrate Metabolism
A_0012	Fumaric acid	444972	HMDB0000134	115.004	18.6823	0.000978467	0	0.00113667	0.000909492	0.00106001	0.00112871	0	0.00156722	0.00130054	0.00118698	0	0.00111249	C00122	Fumaric acid	M00009	Citrate cycle (TCA cycle, Krebs cycle)	map00020	Citrate cycle (TCA cycle)	Metabolism	Carbohydrate Metabolism
A_0075	Citric acid	311	HMDB0000094	191.02	18.9719	0.0582728	0.0696189	0.0664609	0.0597217	0.0590712	0.0659464	0.0748629	0.0922979	0.0870037	0.0559333	0.0471458	0.0657911	C00158	Citric acid	M00009	Citrate cycle (TCA cycle, Krebs cycle)	map00020	Citrate cycle (TCA cycle)	Metabolism	Carbohydrate Metabolism
C_0105	Gluconolactone	7027	HMDB0000150	179.055	17.6759	0.00045591	0.000573789	0.00051849	0.000574988	0.000567463	0.00053404	0.00069004	0.000716625	0.000658283	0.000475796	0.000470318	0.000583901	C00198	Gluconolactone			map00030	Pentose phosphate pathway	Metabolism	Carbohydrate Metabolism
A_0081	Gluconic acid	10690	HMDB0000625	195.052	7.22811	0.000382821	0.000559522	0	0	0.000428854	0	0	0	0.000470638	0.000496008	0.000386633	0	C00257	D-Gluconic acid	M00308	Semi-phosphorylative Entner-Doudoroff pathway, gluconate => glycerate-3P	map00030	Pentose phosphate pathway	Metabolism	Carbohydrate Metabolism
C_0011	Glycerol	753	HMDB0000131	93.0546	17.0568	0.0331539	0.0399226	0.0340619	0.0451017	0.0236538	0.0453795	0.0560962	0.0687868	0.0424449	0.0583689	0.0480631	0.0186746	C00116	Glycerol	M00098	Acylglycerol degradation	map00040	Pentose and glucuronate interconversions	Metabolism	Carbohydrate Metabolism
A_0088	Mucic acid	3037582	HMDB0000639	209.03	12.0701	0.000505706	0.000424143	0.000421783	0.000643729	0.000894688	0.000889785	0.000715151	0.000815633	0.000640318	0.000842983	0.000618027	0.000826134	C00879	Mucic acid			map00053	Ascorbate and aldarate metabolism	Metabolism	Carbohydrate Metabolism
A_0030	Threonic acid	5460407	HMDB0000943	135.03	8.16675	0.00255555	0.00285903	0.00205864	0.00314	0.00286182	0.00330012	0.00274104	0.00326515	0.00301934	0.00378863	0.00255998	0.00351341	C01620	Threonate			map00053	Ascorbate and aldarate metabolism	Metabolism	Carbohydrate Metabolism
A_0055	Decanoic acid	2969	HMDB0000511	171.14	7.08171	0.000198988	0	0.000175796	0	0.000252029	0.000166717	0.000206287	0.000282988	0.000208435	0	0	0	C01571	Decanoic acid			map00061	Fatty acid biosynthesis	Metabolism	Lipid Metabolism
A_0083	Lauric acid	3893	HMDB0000638	199.171	6.81982	0.00112046	0.00106888	0.000798986	0.000942712	0.00103888	0.0009598	0.000944076	0.00118979	0.00100063	0.000908082	0.000995222	0.000847764	C02679	Dodecanoic acid	M00838	Undecylprodigiosin biosynthesis, L-proline => undecylprodigiosin	map00061	Fatty acid biosynthesis	Metabolism	Lipid Metabolism
A_0096	Myristic acid	11005	HMDB0000806	227.202	6.6284	0.0013547	0.00183099	0.000892891	0.000727119	0.00105597	0.000862784	0.00105918	0.00198222	0.00103449	0.000596135	0.000814598	0.00055463	C06424	Tetradecanoic acid			map00061	Fatty acid biosynthesis	Metabolism	Lipid Metabolism
A_0006	Acetoacetic acid	96	HMDB0000060	101.025	9.56165	0.000446076	0.000667567	0	0	0	0	0	0.000485916	0	0	0	0	C00164	Acetoacetic acid	M00036	Leucine degradation, leucine => acetoacetate + acetyl-CoA	map00072	Synthesis and degradation of ketone bodies	Metabolism	Lipid Metabolism
C_0005	Gly	750	HMDB0000123	76.0392	6.70399	0.085917	0.0721454	0.0591268	0.0857103	0.0836566	0.10151	0.0897783	0.0735727	0.066102	0.103741	0.102077	0.115992	C00037	Glycine	M00346	Formaldehyde assimilation, serine pathway	map00120	Primary bile acid biosynthesis	Metabolism	Lipid Metabolism
C_0039	Taurine	1123	HMDB0000251	126.022	17.0594	0.0530751	0.066697	0.0453716	0.0634083	0.0591032	0.0593574	0.0466901	0.0583054	0.0516519	0.0563751	0.0509132	0.059958	C00245	l-Taurine			map00120	Primary bile acid biosynthesis	Metabolism	Lipid Metabolism
A_0133	Cholic acid	221493	HMDB0000619	407.28	6.11164	0.00126838	0.00120265	0.00156035	0.000743051	0.000234627	0.00240028	0.00879798	0.00704464	0.00266113	0.00727886	0.000310804	0.000521055	C00695	Cholic acid	M00104	Bile acid biosynthesis, cholesterol => cholate/chenodeoxycholate	map00120	Primary bile acid biosynthesis	Metabolism	Lipid Metabolism
A_0137	Glycocholic acid	10140	HMDB0000138	464.303	5.9968	0	0	0	0	0	0	0.000397271	0.000194759	8.16982e-05	0	0	0	C01921	Glycocholic acid	M00106	Conjugated bile acid biosynthesis, cholate => taurocholate/glycocholate	map00120	Primary bile acid biosynthesis	Metabolism	Lipid Metabolism
A_0064	p-Hydroxyphenylpyruvic acid	979	HMDB0000707	179.035	7.69842	0	0	0	0.000589492	0.000580196	0.000415065	0	0	0.000315271	0.000331443	0	0.000427433	C01179	4-Hydroxyphenylpyruvic acid	M00025	Tyrosine biosynthesis, chorismate => HPP => tyrosine	map00130	Ubiquinone and other terpenoid-quinone biosynthesis	Metabolism	Metabolism of Cofactors and Vitamins
C_0101	Arg	6322	HMDB0000517,HMDB0003416	175.119	5.7235	0.0684144	0.0619291	0.0516035	0.13408	0.129474	0.132169	0.0713184	0.0696081	0.0631232	0.146746	0.134491	0.159475	C00062	L-Arginine	M00029	Urea cycle	map00220	Arginine biosynthesis	Metabolism	Amino Acid Metabolism
C_0001	Urea	1176	HMDB0000294	62.0412	16.4104	0.0126386	0.0122103	0.0131902	0.0159028	0.0184245	0.0143185	0.0134796	0.0112412	0.0147767	0.00973065	0.0149415	0.0132398	C00086	Urea	M00029	Urea cycle	map00220	Arginine biosynthesis	Metabolism	Amino Acid Metabolism
A_0071	N-Acetylglutamic acid	70914	HMDB0001138	188.057	11.4477	0	0	0	0.000158983	0.000132385	0	0.000165476	0	0.000126039	0	0	0.000180142	C00624	N-Acetyl-L-glutamic acid	M00028	Ornithine biosynthesis, glutamate => ornithine	map00220	Arginine biosynthesis	Metabolism	Amino Acid Metabolism
C_0171	Argininosuccinic acid	16950	HMDB0000052	291.13	7.53882	0.000170841	0.000167528	0.000157041	0.000275966	0.000303431	0.000456357	0.000214353	0.000352672	0.000260051	0.000498457	0.000282856	0.000490261	C03406	Argininosuccinic acid	M00029	Urea cycle	map00220	Arginine biosynthesis	Metabolism	Amino Acid Metabolism
C_0060	Hypoxanthine	790	HMDB0000157	137.046	9.05988	0.0224114	0.03162	0.00683863	0.000873835	0.00277814	0.00823057	0	0	0.0106482	0.00256599	0.000642242	0.00661368	C00262	Hypoxanthine			map00230	Purine metabolism	Metabolism	Nucleotide Metabolism
C_0161	Inosine	6021	HMDB0000195	269.088	15.2602	0.0306101	0.0248005	0.00645735	0.000600653	0.00530499	0.0153279	0	0	0.0196282	0.00255117	0.000684371	0.0144387	C00294	Inosine			map00230	Purine metabolism	Metabolism	Nucleotide Metabolism
A_0051	Uric acid	1175	HMDB0000289	167.021	7.86901	0.0164577	0.0140118	0.014696	0.0218285	0.01817	0.0151781	0.0138806	0.0221616	0.0163529	0.0136255	0.0147991	0.0139697	C00366	Uric acid	M00546	Purine degradation, xanthine => urea	map00230	Purine metabolism	Metabolism	Nucleotide Metabolism
C_0083	Xanthine	1188	HMDB0000292	153.041	15.2855	0.0234117	0.0275337	0.0144477	0.00404527	0.00688604	0.0137757	0	0	0.0159208	0.00774322	0.00305832	0.0128333	C00385	Xanthine	M00546	Purine degradation, xanthine => urea	map00230	Purine metabolism	Metabolism	Nucleotide Metabolism
C_0106	Theobromine	5429	HMDB0002825	181.071	17.0732	0.00104024	0.00119514	0.00104513	0.00123941	0.00121248	0.00113848	0.000953792	0.000997564	0.00113962	0.00110289	0.00114663	0.00122341	C07480	Theobromine	M00915	Caffeine degradation, caffeine => xanthine	map00232	Caffeine metabolism	Metabolism	Biosynthesis of Other Secondary Metabolites
C_0024	Uracil	1174	HMDB0000300	113.03	17.0482	0.00106563	0.00142357	0.000843893	0.00104827	0.000734325	0.000937994	0.000700576	0.000805189	0.00111335	0.00175997	0.000577677	0.000983841	C00106	Uracil	M00046	Pyrimidine degradation, uracil => beta-alanine, thymine => 3-aminoisobutanoate	map00240	Pyrimidine metabolism	Metabolism	Nucleotide Metabolism
C_0145	Thymidine	5789	HMDB0000273	243.099	17.0962	0.0006012	0.000684739	0.000561599	0.000764475	0.000629209	0.000695464	0.00051645	0.000525043	0.000569613	0.000771231	0.000537709	0.000733149	C00214	Thymidine			map00240	Pyrimidine metabolism	Metabolism	Nucleotide Metabolism
A_0025	3-Ureidopropionic acid	111	HMDB0000026	130.051	7.92218	0	0	0	0	0.000180243	0.000180845	0.000183331	0	0	0.000194967	0.000158168	0	C02642	N-Carbamoyl-beta-alanine	M00046	Pyrimidine degradation, uracil => beta-alanine, thymine => 3-aminoisobutanoate	map00240	Pyrimidine metabolism	Metabolism	Nucleotide Metabolism
C_0018	Choline	305	HMDB0000097	104.107	5.52124	0.109233	0.117831	0.107753	0.082039	0.0760174	0.0836623	0.0819231	0.0921159	0.0884495	0.0677925	0.0651597	0.0663507	C00114	Choline ion	M00090	Phosphatidylcholine (PC) biosynthesis, choline => PC	map00260	Glycine, serine and threonine metabolism	Metabolism	Amino Acid Metabolism
C_0032	Thr	6288	HMDB0000167	120.065	8.39423	0.0499025	0.0432469	0.0434886	0.148722	0.148365	0.136944	0.0792302	0.0703118	0.0690162	0.127737	0.117269	0.160048	C00188	L-Threonine	M00018	Threonine biosynthesis, aspartate => homoserine => threonine	map00260	Glycine, serine and threonine metabolism	Metabolism	Amino Acid Metabolism
C_0049	Creatine	586	HMDB0000064	132.077	7.0734	0.0634549	0.0901269	0.051143	0.109043	0.0966397	0.100378	0.0515368	0.0783831	0.0652385	0.101304	0.0643734	0.103319	C00300	Creatine	M00047	Creatine pathway	map00260	Glycine, serine and threonine metabolism	Metabolism	Amino Acid Metabolism
C_0029	Betaine	247	HMDB0000043	118.086	8.95052	0.0574067	0.0537902	0.0615652	0.0759724	0.0604934	0.0728762	0.072954	0.0764191	0.0569314	0.0900545	0.0552065	0.074877	C00719	Betaine	M00555	Betaine biosynthesis, choline => betaine	map00260	Glycine, serine and threonine metabolism	Metabolism	Amino Acid Metabolism
C_0017	N,N-Dimethylglycine	673	HMDB0000092	104.071	8.71567	0.00260579	0.00286895	0.00296893	0.00356216	0.00311616	0.00327367	0.00236859	0.00285046	0.00237103	0.00324271	0.00299176	0.00327729	C01026	Glycine, N,N-dimethyl-			map00260	Glycine, serine and threonine metabolism	Metabolism	Amino Acid Metabolism
C_0004	Aminoacetone	215	HMDB0002134	74.0599	5.53082	0.00182681	0.00142928	0.00158536	0.00434186	0.00396065	0.00341666	0.00155851	0.00168493	0	0.00347589	0.00359735	0.00421637	C01888	Aminoacetone			map00260	Glycine, serine and threonine metabolism	Metabolism	Amino Acid Metabolism
C_0186	S-Adenosylmethionine	34755	HMDB0001185	399.144	5.73521	0	0	0	4.38484e-05	2.74793e-05	3.20389e-05	3.7827e-05	0	3.62295e-05	4.82704e-05	3.74759e-05	4.97795e-05	C00019	S-Adenosylmethionine	M00034	Methionine salvage pathway	map00261	Monobactam biosynthesis	Metabolism	Biosynthesis of other secondary metabolites
C_0094	Methionine sulfoxide	158980	HMDB0002005	166.053	9.38255	0.00159794	0.00141262	0.00163589	0.00352214	0.0040272	0.00324207	0.00281448	0.00148339	0.00316349	0.00338617	0.00430724	0.00479085	C02989	Methionine sulfoxide			map00270	Cysteine and methionine metabolism	Metabolism	Amino Acid Metabolism
A_0084	S-Sulfocysteine	115015	HMDB0000731	199.97	9.62787	0.0005034	0.000505499	0	0.000408475	0.000541039	0.000601876	0.00118129	0.00131985	0	0	0.00102614	0	C05824	S-Sulphocysteine			map00270	Cysteine and methionine metabolism	Metabolism	Amino Acid Metabolism
A_0013	2-Oxoisovaleric acid	49	HMDB0000019	115.04	9.00071	0.00185316	0.00158853	0.00139182	0.00163322	0.00184469	0.00177769	0.00164456	0.00220476	0.00141191	0.00122003	0.00133043	0.00129715	C00141	2-Ketoisovaleric acid	M00019	Valine/isoleucine biosynthesis, pyruvate => valine / 2-oxobutanoate => isoleucine	map00280	Valine, leucine and isoleucine degradation	Metabolism	Amino Acid Metabolism
A_0023	4-Methyl-2-oxovaleric acid 3-Methyl-2-oxovaleric acid 2-Oxohexanoic acid	70 47 159664	HMDB0000695 HMDB0000491 HMDB0001864	129.056	8.48327	0.00501621	0.00406232	0.00455868	0.00582644	0.0061988	0.00590825	0.00456861	0.00562382	0.00408561	0.00363728	0.00425492	0.00402833	C00233	alpha-Ketoisocaproic acid	M00036	Leucine degradation, leucine => acetoacetate + acetyl-CoA	map00280	Valine, leucine and isoleucine degradation	Metabolism	Amino Acid Metabolism
A_0041	2-Oxoadipic acid	71	HMDB0000225	159.03	14.5661	0	0.000406457	0.000559638	0.000720678	0.00169615	0.000594027	0	0	0.000654633	0.000430579	0	0.000975607	C00322	alpha-Ketoadipic acid	M00030	Lysine biosynthesis, AAA pathway, 2-oxoglutarate => 2-aminoadipate => lysine	map00300	Lysine biosynthesis	Metabolism	Amino Acid Metabolism
C_0030	5-Aminovaleric acid	138	HMDB0003355	118.086	6.45404	0	0	0	0	0	0	0.00168753	0.00295286	0	0	0	0	C00431	5-Aminovaleric acid			map00310	Lysine degradation	Metabolism	Amino Acid Metabolism
C_0007	Putrescine	1045	HMDB0001414	89.1072	3.81317	0.00024524	0.000287309	0.000241902	0.000308331	0.000244996	0.000245427	0.000156403	0.000218988	0.000230658	0.000271763	0.00024189	0.000234995	C00134	Putrescine	M00133	Polyamine biosynthesis, arginine => agmatine => putrescine => spermidine	map00330	Arginine and proline metabolism	Metabolism	Amino Acid Metabolism
C_0073	Spermidine	1102	HMDB0001257	146.165	3.6889	0.000422844	0.00069311	0.000319426	0.000478417	0.000476997	0.000573014	0.000249157	0.000425639	0.000303019	0.00079069	0.000487353	0.000652964	C00315	Spermidine	M00133	Polyamine biosynthesis, arginine => agmatine => putrescine => spermidine	map00330	Arginine and proline metabolism	Metabolism	Amino Acid Metabolism
C_0025	Creatinine	588	HMDB0000562	114.066	5.87006	0.00538358	0.00537073	0.00597463	0.00877098	0.00831546	0.00952302	0.00895186	0.00775668	0.00877417	0.00995818	0.0110241	0.0148254	C00791	Creatinine	M00047	Creatine pathway	map00330	Arginine and proline metabolism	Metabolism	Amino Acid Metabolism
C_0071	4-Guanidinobutyric acid	500	HMDB0003464	146.093	6.64142	0.000206496	0.000193103	0.000214732	0.000509998	0.000388931	0.000319336	0.000627513	0.000346768	0.000331729	0.000203612	0.0005407	0.000543808	C01035	gamma-Guanidinobutyric acid			map00330	Arginine and proline metabolism	Metabolism	Amino Acid Metabolism
C_0048	Hydroxyproline	5810	HMDB0000725	132.066	9.53941	0.00565538	0.00462758	0.00447586	0.00759925	0.0069304	0.00807459	0.00798702	0.00741687	0.0064049	0.00920203	0.0107476	0.0132004	C01157	4-Hydroxy-2-pyrrolidinecarboxylic acid			map00330	Arginine and proline metabolism	Metabolism	Amino Acid Metabolism
A_0090	Phosphocreatine	9548602	HMDB0001511	210.028	10.6683	0.000147923	0.000208374	0.000169156	0.000215593	0.000176514	0.00023422	0.000168346	0.000216652	0	0.000229334	0.000198524	0.000259559	C02305	Glycine, N-[imino(phosphonoamino)methyl]-N-methyl-	M00047	Creatine pathway	map00330	Arginine and proline metabolism	Metabolism	Amino Acid Metabolism
A_0035	4-Acetamidobutanoic acid	18189	HMDB0003681	144.066	7.62416	0.000218426	0.000218985	0.000223539	0.000152542	0.000172785	0.000129983	0	7.18907e-05	0	0	0	0	C02946	4-Acetamidobutyric acid	M00135	GABA biosynthesis, eukaryotes, putrescine => GABA	map00330	Arginine and proline metabolism	Metabolism	Amino Acid Metabolism
C_0023	Histamine	774	HMDB0000870	112.087	3.87059	0.000797259	0.000916389	0.000533071	0.000597608	0.00108551	0.000597679	0.000277311	0.00066754	0.00079783	0.00111022	0.00152837	0.000878003	C00388	Histamine			map00340	Histidine metabolism	Metabolism	Amino Acid Metabolism
C_0066	Urocanic acid	736715	HMDB0000301	139.05	6.64571	0.000721106	0.000726138	0.000197434	0.000955007	0.000614559	0.000970559	0.000303048	0.000344565	0.000311906	0.000789258	0.00114763	0.00151123	C00785	Urocanic acid	M00045	Histidine degradation, histidine => N-formiminoglutamate => glutamate	map00340	Histidine metabolism	Metabolism	Amino Acid Metabolism
C_0043	Imidazole-4-acetic acid	96215	HMDB0002024	127.05	6.43743	4.80125e-05	4.78388e-05	4.38339e-05	9.47438e-05	7.27538e-05	8.83923e-05	0.000128681	8.33654e-05	8.9353e-05	5.18927e-05	0.000120488	0.000152298	C02835	Imidazole-4-acetic acid			map00340	Histidine metabolism	Metabolism	Amino Acid Metabolism
C_0040	1-Methylhistamine	3614	HMDB0000898	126.102	3.98887	0.000495155	0.000493384	0.000408452	0.000425259	0.000483453	0.000443278	0.000426115	0.000633083	0.000385146	0.000421797	0.000511284	0.000484431	C05127	Tele-methylhistamine			map00340	Histidine metabolism	Metabolism	Amino Acid Metabolism
C_0067	1-Methyl-4-imidazoleacetic acid	75810	HMDB0002820	141.066	6.60199	0.000284652	0.000354927	0.000256573	0.000438484	0.000334055	0.000360591	0.000349424	0.000368711	0.000273137	0.000380097	0.000454447	0.000566141	C05828	Methylimidazoleacetic acid			map00340	Histidine metabolism	Metabolism	Amino Acid Metabolism
C_0079	5,6-Dihydroxyindole	114683	HMDB0004058	150.055	17.0079	0.000114479	0.000157224	0.000121358	6.85566e-05	5.82693e-05	9.44489e-05	9.24947e-05	0.000130335	9.68724e-05	6.39393e-05	5.65878e-05	0	C05578	5,6-Dihydroxyindole			map00350	Tyrosine metabolism	Metabolism	Amino Acid Metabolism
A_0065	Homovanillic acid Hydroxyphenyllactic acid	1738 9378	HMDB0000118 HMDB0000755	181.051	7.33086	0.00034757	0.000272043	0.000310804	0.000394915	0.000426057	0.000373936	0.000324895	0.000241487	0.00039662	0.000370767	0.00035181	0.000348662	C05582	Homovanillic acid			map00350	Tyrosine metabolism	Metabolism	Amino Acid Metabolism
A_0044	Phenylpyruvic acid	997	HMDB0000205	163.041	8.12982	0	0	0	0.000157288	0.000160976	0	0	0	0	0	0.000122043	0.000166583	C00166	Phenylpyruvic acid	M00024	Phenylalanine biosynthesis, chorismate => phenylpyruvate => phenylalanine	map00360	Phenylalanine metabolism	Metabolism	Amino Acid Metabolism
A_0031	o-Hydroxybenzoic acid	338	HMDB0001895	137.025	9.1782	0	0	0	0.00044678	0.000357378	0.000327154	0.000215853	0.000169597	0.000231129	0.000199262	0.000390539	0.000383851	C00805	Salicylic acid	M00534	Naphthalene degradation, naphthalene => salicylate	map00360	Phenylalanine metabolism	Metabolism	Amino Acid Metabolism
A_0063	Hippuric acid	464	HMDB0000714	178.051	7.48089	9.02694e-05	0	0	0.000161017	0.000149167	0.000149135	0.000955235	0.00127214	0.00110956	6.44381e-05	8.9173e-05	0.000151732	C01586	Hippuric acid			map00360	Phenylalanine metabolism	Metabolism	Amino Acid Metabolism
A_0078	Phenaceturic acid	68144	HMDB0000821	192.066	7.2869	0.000331756	0.000500997	0.000559322	0.000298305	0.000295847	0.000459963	0.000388024	0.000424482	0.000452482	0.000443466	0.000181275	0.000338976	C05598	Phenylacetylglycine			map00360	Phenylalanine metabolism	Metabolism	Amino Acid Metabolism
A_0039	3-Phenylpropionic acid	107	HMDB0000764	149.06	7.80061	0.000113001	0	0.000132163	0.000192542	0.000185526	0.000190264	0.000426604	0.00045814	0.000468543	0.000170844	0.000201453	0.000213071	C05629	Hydrocinnamic acid			map00360	Phenylalanine metabolism	Metabolism	Amino Acid Metabolism
C_0104	Serotonin	5202	HMDB0000259	177.103	6.99969	0.00523554	0.00461736	0.00533596	0.00480505	0.0039374	0.00415619	0.00568588	0.00472556	0.00517417	0.00344842	0.00388578	0.00421359	C00780	Serotonin	M00037	Melatonin biosynthesis, animals, tryptophan => serotonin => melatonin	map00380	Tryptophan metabolism	Metabolism	Amino Acid Metabolism
A_0062	Indole-3-acetic acid	802	HMDB0000197	174.057	7.5942	0	0	0	8.30509e-05	0.000100687	0	7.17383e-05	8.82295e-05	7.05258e-05	0.000121276	0.000139618	7.13465e-05	C00954	Indole-3-acetic acid			map00380	Tryptophan metabolism	Metabolism	Amino Acid Metabolism
C_0038	Picolinic acid	1018	HMDB0002243	124.04	14.5793	0	0	0	0	0.000235477	0.000143166	0.000166594	0	0	0	0	0.000157859	C10164	Picolinic acid			map00380	Tryptophan metabolism	Metabolism	Amino Acid Metabolism
A_0093	Pantothenic acid	6613	HMDB0000210	218.103	6.81636	0.00051526	0.000494566	0.000453085	0.000671864	0.000629296	0.000903599	0.000530545	0.000520227	0.000676978	0.000906429	0.000496635	0.00100046	C00864	Pantothenic acid	M00119	Pantothenate biosynthesis, valine/L-aspartate => pantothenate	map00410	beta-Alanine metabolism	Metabolism	Metabolism of Other Amino Acids
A_0026	N-Acetyl-beta-alanine	76406		131.046	8.1519	0.000370632	0	0.000363606	0.00051017	0.000633647	0.000439555	0.00023562	0.000373178	0.000391383	0.000268327	0	0.000300559	C01073	N-Acetyl-beta-alanine			map00410	beta-Alanine metabolism	Metabolism	Metabolism of Other Amino Acids
C_0021	Hypotaurine	107812	HMDB0000965	110.027	13.9285	0.00177221	0.00146479	0.000829041	0.00169242	0.0013397	0.00157956	0.00214733	0.00194305	0.00186196	0.00141121	0.000950525	0.00131499	C00519	Hypotaurine			map00430	Taurine and hypotaurine metabolism	Metabolism	Metabolism of Other Amino Acids
A_0020	Isethionic acid	7866	HMDB0003903	124.992	10.0918	0.000660218	0.00105923	0.000635521	0.000847458	0.000995065	0.000867493	0.00080315	0.00112019	0.000988758	0.000857853	0.00116641	0.00106858	C05123	2-Hydroxyethanesulfonic acid			map00430	Taurine and hypotaurine metabolism	Metabolism	Metabolism of Other Amino Acids
C_0010	Ala	602	HMDB0000161,HMDB0001310	91.0581	7.22597	0.00321575	0.00279093	0.00288887	0.00633826	0.00596929	0.00660309	0.0043989	0.00423471	0.00444099	0.00828262	0.00563435	0.00973392	C01401	DL-Alanine			map00460	Cyanoamino acid metabolism	Metabolism	Metabolism of Other Amino Acids
C_0177	Oxiglutatione	65359		307.084	9.65428	0.00519663	0.00783323	0.00520374	0.00696093	0.00556745	0.00542792	0.00493141	0.00739061	0.0066424	0.00656376	0.00447933	0.00615786	C00127	Oxiglutatione			map00480	Glutathione metabolism	Metabolism	Metabolism of Other Amino Acids
A_0021	5-Oxoproline	7405	HMDB0000267	128.035	8.38094	0.00366415	0.00438613	0.00293826	0.00369254	0.00295567	0.00415128	0.00249075	0.00347788	0.00336534	0.00403349	0.00322617	0.00473857	C01879	Pidolic acid			map00480	Glutathione metabolism	Metabolism	Metabolism of Other Amino Acids
C_0041	3-Hydroxy-2-methyl-4-pyrone	8369	HMDB0030776	127.04	17.0791	0.0214722	0.0223613	0.0276536	0.0189585	0.0182477	0.023633	0.0195566	0.0205172	0.0201806	0.0312707	0.0197833	0.0244978	C11918	Maltol			map00523	Polyketide sugar unit biosynthesis	Metabolism	Metabolism of Terpenoids and Polyketides
A_0054	Glycerol 3-phosphate	439162	HMDB0000126	171.007	10.5395	0.00371752	0.00385395	0.00312196	0.00259627	0.00270799	0.00240939	0.00205363	0.00286256	0.00234341	0.0019989	0.00195041	0.00199576	C00093	sn-Glycerol 3-phosphate	M00089	Triacylglycerol biosynthesis	map00561	Glycerolipid metabolism	Metabolism	Lipid Metabolism
C_0002	Ethanolamine	700	HMDB0000149	62.0599	5.1331	0.00761863	0.00847529	0	0.00606003	0.00578819	0.00728328	0	0.00565959	0	0.00463404	0	0.00580645	C00189	Ethanolamine	M00092	Phosphatidylethanolamine (PE) biosynthesis, ethanolamine => PE	map00564	Glycerophospholipid metabolism	Metabolism	Lipid Metabolism
A_0033	Ethanolamine phosphate	1015	HMDB0000224	140.012	7.09821	0.00114649	0.00156473	0.000774324	0.00108949	0.00100439	0.000948497	0.000809846	0.00109666	0.000764262	0.0010168	0.000930458	0.00100466	C00346	Ethanol, 2-amino-, dihydrogen phosphate (ester)	M00092	Phosphatidylethanolamine (PE) biosynthesis, ethanolamine => PE	map00564	Glycerophospholipid metabolism	Metabolism	Lipid Metabolism
A_0046	Terephthalic acid	7489	HMDB0002428	165.019	13.9396	0.000474079	0.000488134	0.000394908	0.000538305	0.000384104	0.000512395	0.000430111	0.00054735	0.000474129	0.000511209	0.000528203	0.000527189	C06337	Terephthalic acid	M00624	Terephthalate degradation, terephthalate => 3,4-dihydroxybenzoate	map00624	Polycyclic aromatic hydrocarbon degradation	Metabolism	Xenobiotics Biodegradation and Metabolism
C_0006	Trimethylamine N-oxide	1145	HMDB0000925	76.0756	5.33144	0.00779607	0.00906895	0.00838731	0.00834432	0.010704	0.0059207	0.00726537	0.00360392	0.00441697	0.00437432	0	0.00247301	C01104	N,N-Dimethyl-methanamine-N-oxide			map00680	Methane metabolism	Metabolism	Energy Metabolism
C_0185	Riboflavin	493570	HMDB0000244	377.148	16.982	7.78221e-05	0	0	7.08186e-05	0	0	6.6154e-05	0	0	7.71652e-05	7.6863e-05	9.20249e-05	C00255	Riboflavin	M00125	Riboflavin biosynthesis, plants and bacteria, GTP => riboflavin/FMN/FAD	map00740	Riboflavin metabolism	Metabolism	Metabolism of Cofactors and Vitamins
C_0096	Pyridoxal	1050	HMDB0001545	168.064	7.00993	7.82396e-05	7.36901e-05	0	8.38687e-05	7.61473e-05	0.00010428	9.46538e-05	8.29247e-05	9.85325e-05	0.000176233	0.000172173	0.000150325	C06051	Pyridoxal			map00750	Vitamin B6 metabolism	Metabolism	Metabolism of Cofactors and Vitamins
C_0037	Nicotinamide	936	HMDB0001406	123.055	5.98319	0.00196342	0.00204097	0.0012787	0.0019857	0.00199407	0.00156947	0.00198281	0.00337991	0.00226693	0.00120912	0.00176228	0.00173125	C00153	Niacinamide			map00760	Nicotinate and nicotinamide metabolism	Metabolism	Metabolism of Cofactors and Vitamins
C_0063	Trigonelline	5570	HMDB0000875	138.055	8.34538	0.00323746	0.00263564	0.00334243	0.00850066	0.0100299	0.00777395	0.00657369	0.00637507	0.00734218	0.00551158	0.00598759	0.00749375	C01004	Trigonelline			map00760	Nicotinate and nicotinamide metabolism	Metabolism	Metabolism of Cofactors and Vitamins
C_0061	1-Methylnicotinamide	457	HMDB0000699	137.071	5.92234	0.000569554	0.000539474	0.000494852	0.000533401	0.000525582	0.000489186	0.000753171	0.00102145	0.000651056	0.000226778	0.000831034	0.000494835	C02918	N(1)-Methylnicotinamide			map00760	Nicotinate and nicotinamide metabolism	Metabolism	Metabolism of Cofactors and Vitamins
C_0084	N1-Methyl-4-pyridone-5-carboxamide	440810	HMDB0004194	153.066	14.4274	0.000843685	0.000870666	0.000730958	0.000855913	0.00105414	0.000795267	0.0005345	0.000960817	0.000600277	0.000405707	0.000978694	0.00071539	C05843	1,4-Dihydro-1-methyl-4-oxo-3-pyridinecarboxamide			map00760	Nicotinate and nicotinamide metabolism	Metabolism	Metabolism of Cofactors and Vitamins
C_0012	Cyclohexylamine	7965		100.112	6.14507	2.46325e-05	2.71393e-05	3.69509e-05	0	0	0	0	0	0	0	3.141e-05	0	C00571	Cyclohexylamine			map00930	Caprolactam degradation	Metabolism	Xenobiotics Biodegradation and Metabolism
A_0028	6-Hydroxyhexanoic acid	14490		131.072	7.67129	0.000154842	0.000188758	0.000157141	0	0.000115915	9.92138e-05	0	0.000262074	0.000112073	8.42652e-05	6.57406e-05	9.91103e-05	C06103	6-Hydroxyhexanoic acid			map00930	Caprolactam degradation	Metabolism	Xenobiotics Biodegradation and Metabolism
C_0126	Pilocarpine	5910	HMDB0015217	209.127	7.00413	0	0	3.41433e-05	0	3.57562e-05	0	5.31132e-05	5.14645e-05	6.02523e-05	0	5.12697e-05	0	C07474	Pilocarpine			map01065	Biosynthesis of alkaloids derived from histidine and purine	Metabolism	Chemical structure transformation maps
C_0077	L-Glutamine	738	HMDB0000641,HMDB0003423	148.079	8.56995	0.0132032	0.013262	0.0122093	0.0141426	0.0134317	0.0136387	0.0120348	0.0111447	0.0102938	0.0170129	0.0129457	0.0156505	C00303	Glutamine
C_0109	N1-Acetylspermidine	496	HMDB0001276	188.176	5.09785	4.58415e-05	5.98905e-05	7.0732e-05	6.95136e-05	3.68322e-05	5.95134e-05	5.20768e-05	4.39739e-05	4.20887e-05	7.96924e-05	5.3264e-05	5.8121e-05	C00612	N(1)-Acetylspermidine
A_0029	Malic acid	525	HMDB0000156,HMDB0000744	133.014	16.7277	0.0112827	0.0124445	0.0158166	0.010938	0.0127976	0.015592	0.0144086	0.0192386	0.021266	0.0169816	0.012137	0.0193326	C00711	Malic acid
C_0123	Trp	1148	HMDB0000929	205.097	8.75081	0.0584842	0.0498822	0.0550662	0.100541	0.109824	0.0828788	0.0558393	0.0512756	0.0767652	0.082447	0.0832864	0.0864108	C00806	dl-Tryptophan
C_0100	N5-Ethylglutamine	439378		175.108	9.02253	0.00164687	0.00130646	0.00158499	0.0016424	0.00199638	0.00168981	0.00143578	0.00110983	0.00162154	0.00294272	0.00097562	0.00157061	C01047	Theanine
A_0005	Lactic acid	612	HMDB0000190,HMDB0001311	89.0241	9.55295	1.26771	1.2177	1.31528	1.75047	1.18888	1.4092	1.43428	1.48405	1.07391	1.02577	1.11321	1.15591	C01432	Lactic acid
A_0014	Hexanoic acid	8892	HMDB0000535	115.076	7.9144	0.000265207	0.000294553	0	0	0	0.000230138	0	0.000293445	0	0	0	0	C01585	Hexanoic acid
A_0040	Pelargonic acid	8158	HMDB0000847	157.123	7.24292	0.000385127	0.000317705	0.000311753	0.000408475	0	0.000347248	0.000373039	0.000382328	0.000338664	0.000313268	0.000398024	0.00031089	C01601	Nonanoic acid
C_0080	Met	876	HMDB0000696	150.058	8.53909	0.019898	0.0157301	0.014784	0.0468345	0.0459877	0.0417364	0.0219159	0.0200485	0.023426	0.0332535	0.0305734	0.0450772	C01733	(+/-)-Methionine
A_0048	3-(4-Hydroxyphenyl)propionic acid	10394 102526 91	HMDB0002199 HMDB0041683 HMDB0000375	165.055	7.40252	0.000642757	0.000733166	0.000598212	0.000913898	0.000881636	0.000742534	0.000505675	0.000135939	0.000446896	0	0	0	C01744	Benzenepropanoic acid, 4-hydroxy-
C_0095	Phe	994	HMDB0000159	166.086	8.7971	0.0420662	0.0379866	0.0411462	0.0784143	0.0771045	0.0653962	0.0433799	0.0360139	0.0524521	0.0589769	0.0625816	0.0602466	C02057	Phenylalanine
A_0047	3-Phenyllactic acid	12126 643327 7690	HMDB0000748,HMDB0000779 HMDB0002072	165.055	7.67104	0.000139357	0	0.000116354	0.000155593	0.000149167	0.000214754	0.000212664	7.35246e-05	0.000157461	8.02998e-05	0.000306573	0.000111701	C02363	3-Ethoxybenzoic acid
C_0088	N6-Methyl-L-lysine	164795	HMDB0002038	161.128	5.70635	0.00555501	0.00550201	0.00541059	0.00463983	0.00680633	0.00534242	0.00416753	0.00432742	0.00376748	0.00364883	0.00407432	0.00356789	C02728	Epsilon-N-methyllysine
A_0070	10-Hydroxydecanoic acid	74300		187.134	6.93515	0.000215131	0.000180076	0.000165046	7.62712e-05	8.82569e-05	0	0.000140926	0.000265996	8.13491e-05	0	7.81077e-05	9.65276e-05	C02774	10-Hydroxydecanoic acid
A_0019	5-Hydroxypentanoate	25945	HMDB0061927	117.056	7.97785	0.000290246	0.000265933	0.000228282	0.00017661	0.000229654	0.000213184	0	0.000145089	0	0	0	0	C02804	5-Hydroxyvaleric acid
A_0027	2-Hydroxy-4-methylvaleric acid	439960	HMDB0000624	131.071	7.85507	0.000156489	0	0	0.000228814	0.000150099	0.000370482	0.000282489	0.000271878	0.000300607	0.000185053	0.000404533	0.000226953	C03264	(R)-2-Hydroxy-4-methylpentanoic acid
C_0016	2-Aminoisobutyric acid	6119 6657	HMDB0001906 HMDB0000452	104.071	7.68282	0.00204533	0.00191429	0.00191556	0.00369301	0.00349897	0.00245453	0.00335805	0.0028264	0.00305099	0.00509273	0.00264882	0.00275205	C03665	Alanine, 2-methyl-
C_0112	Tilarginine	132862		189.134	5.98575	0.00018203	0.00015198	0.000144724	0.000302849	0.000277607	0.000321091	0.000203557	0.000202773	0.000149019	0.000322224	0.000254603	0.000371418	C03884	NG-monomethyl-L-argine
C_0162	γ-Glu-Gln	150914	HMDB0011738	276.119	10.2783	0.00282247	0.00247713	0.00274605	0.00246525	0.00301171	0.00161353	0.00420328	0.00200782	0.00228656	0.00331094	0.002007	0.00196499	C05283	gamma-L-Glutamyl-L-glutamine
C_0076	3-Aminopentanedioate	73064		148.061	7.32638	0	0	0	0	0	0	0.000222126	0.000165233	0.00015566	0	0.000155803	0.000157142	C05574	3-Aminoglutaric acid
C_0153	Dyphylline	3182		255.107	17.0739	0.00405435	0.00430025	0.00508446	0.00459051	0.00308529	0.00571767	0.00585852	0.00654092	0.00456423	0.00646806	0.00576705	0.00274119	C07819	Dyphylline
A_0095	Myristoleic acid	5281119	HMDB0002000	225.186	6.66163	0.00047309	0.000500997	0.000228914	0	0.000150099	0.000122447	0.000212345	0.000578394	0.000275819	0.000155973	0.000143848	0.000108795	C08322	9-Tetradecenoic acid, (9Z)-
C_0070	Stachydrine	0115244	HMDB0004827	144.101	9.08939	0.00517533	0.00408175	0.00731447	0.0114918	0.0100707	0.0110492	0.00964562	0.00910603	0.00803445	0.0096229	0.00928164	0.0123682	C10172	Proline betaine
C_0180	S-Methylglutathione	115260		322.107	10.5526	3.1897e-05	0	0	3.65403e-05	3.63355e-05	3.44089e-05	3.47179e-05	3.84221e-05	0	0	2.01921e-05	0	C11347	S-Methyl glutathione
C_0050	Ile	791	HMDB0000172	132.102	8.10538	0.0677438	0.0624885	0.0551068	0.1215	0.142991	0.0871581	0.0671126	0.0575307	0.0686775	0.0904029	0.0998532	0.0841883	C16434	DL-Isoleucine
C_0027	L-Proline	614	HMDB0000162,HMDB0003411	116.07	8.58881	0.0387718	0.0361442	0.033664	0.0939709	0.0938532	0.0835465	0.0480741	0.0391149	0.050383	0.0820189	0.0670869	0.0958914	C16435	Proline
A_0092	Tridecanoic acid	12530	HMDB0000910	213.186	6.69243	0.000128156	0.000133771	0	7.15254e-05	0	0	0	0.000137899	0	9.12047e-05	7.64805e-05	0	C17076	Tridecanoic acid
C_0151	γ-Glu-Thr	53861142	HMDB0029159	249.108	10.0657	0.00025384	0.000209019	0.000239456	0.000635192	0.000540398	0.000568888	0.000538818	0.000498518	0.000475671	0.00048363	0.000380576	0.000531968
C_0155	γ-Glu-Ile	22885096 151023	HMDB0011170 HMDB0011171	261.143	10.1969	0.000663658	0.000612429	0.000629433	0.00114597	0.00123855	0.000850392	0.000947315	0.00084978	0.000895093	0.000968861	0.000803779	0.000747859
C_0124	N(6)-carboxymethyllysine	123800		205.119	7.37939	0.000240063	0.000263205	0.000220075	0.000336606	0.000326523	0.000310119	0.000392779	0.000440885	0.000386025	0.000199063	0.000312853	0.000335272
C_0130	γ-Glu-Ala	440103	HMDB0006248	219.097	9.7494	0.000583999	0.000507091	0.000519667	0.000973277	0.0009482	0.00079395	0.00105959	0.000918341	0.000902807	0.00133312	0.000697999	0.00117238
C_0149	γ-Glu-Val	7015683	HMDB0011172	247.128	10.0434	0.000303857	0.000351431	0.000303124	0.000441616	0.000526244	0.000333556	0.000501769	0.000451459	0.000492174	0.000304027	0.000395948	0.000346214
C_0068	1H-Imidazole-4-propionic acid	10105257		141.066	6.49894	0.000106463	0	0.000149705	0.00034287	0.000236553	0.000350936	0.000374729	0.000448199	0.00039872	0.000356594	0.000204663	0.00038828
C_0019	Ser	617	HMDB0000187,HMDB0003406	106.05	8.00423	0.0407482	0.0362403	0.0344748	0.0779126	0.0680451	0.0752734	0.0570971	0.0498304	0.0553569	0.0975418	0.0660087	0.135608
A_0089	Glucaric acid	33037	HMDB0000663	209.03	12.4222	0.000146276	0	0.000117303	0.000428136	0.000500019	0.000457451	0.000398227	0.000408143	0.000543956	0.00039489	0.000554239	0.000874237
C_0111	N6-Acetyllysine	92832	HMDB0000206	189.123	9.06882	0.000405142	0.00032834	0.000400664	0.00060422	0.000670842	0.000645781	0.000704203	0.000564611	0.000654377	0.000466108	0.000652463	0.000541565
C_0103	Citrulline	9750	HMDB0000904	176.103	8.79452	0.0287422	0.0252212	0.0251549	0.0461433	0.0391848	0.0491361	0.0385257	0.0395297	0.0341186	0.0523013	0.0436109	0.055739
C_0139	γ-Glu-Ser	22844748	HMDB0029158	235.093	9.97313	0.000446224	0.00041031	0.000454098	0.000766824	0.000742188	0.000750413	0.000888847	0.000676881	0.000763651	0.000885209	0.000555989	0.00106187
C_0182	γ-Glu-Trp	3038501	HMDB0029160	334.14	10.3683	7.4315e-05	6.91823e-05	7.46263e-05	9.24818e-05	0.000101392	6.39023e-05	8.92993e-05	9.95802e-05	0.000104392	9.25814e-05	6.04933e-05	6.28747e-05
A_0058	XA0013			172.992	9.52864	0.00291695	0.0019773	0.00346343	0.000810508	0.00108084	0.00195162	0.000427241	0.000491471	0.000637525	0	0	0
A_0059	cis-Aconitic acid	643757	HMDB0000072	173.009	19.5677	0.00316009	0.00397936	0.00367116	0.0036461	0.00388796	0.00384579	0.00486258	0.00561042	0.00526919	0.00251804	0.00316369	0.00347467
A_0100	N-Acetyltryptophan	439917		245.093	6.8612	0.000157477	0.000154672	0.000171053	0.000238983	0.000217845	0.000203451	0.000257301	0.000242141	0.00031562	0.000249161	0.000220654	0.000182079
C_0090	O-Acetylhomoserine	439389 92136	HMDB0000510	162.076	8.7208	0.00196	0.00205661	0.00183523	0.00546008	0.00751003	0.00415303	0.002568	0.00232233	0.00233998	0.00404839	0.00514284	0.00572348
C_0168	γ-Glu-His	7017195	HMDB0029151	285.119	6.97141	0.000132765	0.000129809	0.000126249	0.000172087	0.000164131	0.00015642	0.000183867	0.000171489	0.000153902	0.00013268	0.000122316	0.000104133
C_0142	Cystine	595	HMDB0000192	241.031	8.76538	0.000984215	0.00124169	0.00112782	0.00107028	0.00105133	0.00126505	0.000737885	0.000816557	0.000716289	0.00142663	0.000854218	0.00111425
C_0172	γ-Glu-Phe	111299	HMDB0000594	295.129	10.2903	0.000203156	0.000188411	0.000233298	0.000452143	0.000492144	0.000413521	0.000409879	0.000303675	0.000403212	0.000510251	0.000285016	0.000380298
A_0086	Indole-3-lactic acid	676157 18986	HMDB0000671 HMDB0004096	204.067	7.12084	0	0	0	0	0	0	7.93904e-05	0.000191164	0.000138258	0	0	6.32756e-05
A_0077	XA0019			191.02	7.37996	0.00048528	0.000546337	0.000924193	0.000876949	0.00167408	0.00184017	0.00181546	0.00143945	0.00231548	0.0023125	0.0012865	0.00188535
C_0110	N2-Acetyl-L-lysine	92907	HMDB0000446	189.123	7.77194	0.000175768	0.000165044	0.00017117	0.000254999	0.000271813	0.000243496	0.000225407	0.000225421	0.00027675	0.000181709	0.000215549	0.000277241
C_0136	2-Deoxyuridine	13712	HMDB0000012	229.083	17.0843	0.000259184	0.000288873	0.00027043	0.000359226	0.000332648	0.000321793	0.000226703	0.00022172	0.000242279	0.000310683	0.000249784	0.00032711
A_0015	N-Acetylglycine	10972	HMDB0000532	116.035	8.43438	0.000740934	0.0010483	0.000702551	0.000332881	0	0.000329666	0.000213621	0.000399647	0	0.000378037	0.000300715	0.000360284
A_0037	2-Hydroxyglutaric acid	43	HMDB0000606,HMDB0000694	147.03	14.192	0.00035943	0.000393916	0.000551101	0.000381017	0.000579263	0.000379901	0.000691876	0.000798641	0.000955939	0.000522114	0.000487197	0.000635984
C_0044	XC0016			129.066	7.00312	0.000389277	0.000310768	0.000335185	0.000515392	0.000489992	0.000442225	0.00047396	0.000481157	0.000424305	0.000329805	0.000407249	0.000373571
C_0092	5-Hydroxylysine	3032849	HMDB0000450	163.108	5.75264	0.000306946	0.000271577	0.00030403	0.000488857	0.000467396	0.000446965	0.000392606	0.000369064	0.000340909	0.000391975	0.000524829	0.000675567
A_0103	XA0035			254.982	11.7145	0.000809789	0.000995884	0.000892259	0.000922712	0.000891892	0.00147502	0.00143891	0.00198582	0.00144403	0.00111296	0.00124517	0.00133105
C_0135	Deoxycytidine	13711	HMDB0000014	228.098	7.52167	0.000426518	0.000492372	0.000418505	0.00036201	0.000322716	0.000389207	0.000311338	0.000370121	0.000335928	0.000470657	0.000367613	0.000416444
A_0034	XA0004			144.03	8.24228	0.000104106	0	0.00015809	0.00022	0.000148234	0.000276292	0.00023849	0.000272204	0.000289435	0.000228012	0.000206985	0.000321866
C_0114	Homocitrulline	65072	HMDB0000679	190.119	8.87766	0.000601367	0.000559898	0.000460075	0.00034461	0.000411444	0.00052535	0.000718194	0.000678643	0.00070086	0.000436792	0.000375091	0.000414022
C_0122	γ-Glu-Gly	165527	HMDB0011667	205.082	9.5514	0.000832997	0.000913813	0.000783033	0.000888973	0.000908554	0.00111118	0.00156256	0.00125709	0.00113581	0.00107113	0.000886791	0.00111013
C_0045	Pipecolic acid	439227	HMDB0000070,HMDB0000716,HMDB0005960	130.087	8.16881	0.0021022	0.00190536	0.00187164	0.00181849	0.00170802	0.00209491	0.00165376	0.00174988	0.00162437	0.00150455	0.00115909	0.00173269
C_0156	γ-Glu-Asn	131801686	HMDB0029144	262.103	10.0837	0.000107131	0.000141492	0.000127789	0.000259088	0.000241602	0.000228837	0.000230848	0.000167083	0.000196479	0.000276986	0.000186299	0.000235982
C_0175	gamma-Glutamyl-valyl-glycine			304.149	10.589	7.49831e-05	0	0	0	6.4808e-05	0	0.00011184	0.000110948	0.000106442	0	0.000122233	0.000108259
A_0105	Glucose 1-phosphate	65533	HMDB0001586	259.022	8.90009	0.000415437	0.000552126	0.000254841	0.000264068	0	0.000302979	0	0	0.000173172	0.000186705	0	0.000296685
C_0069	Ectoine	126041		143.081	7.4951	0.000483215	0.000345635	0.000700346	0.00181031	0.00243994	0.00175889	0.00129199	0.000959142	0.00172241	0.00101932	0.00110251	0.00154343
C_0170	Ophthalmic acid	7018721	HMDB0005765	290.134	10.4472	0.000110304	0.000136249	0.00010243	0.000140854	0.000163055	8.33889e-05	0.000151135	0.00021705	0.000203998	0.000181035	0.000119075	0.000129875
C_0091	Carnitine	85	HMDB0000062	162.112	6.8137	0.0411785	0.0387254	0.0411638	0.0484432	0.0393855	0.0504276	0.0534803	0.0488435	0.0446514	0.0517936	0.0423946	0.0393627
A_0018	2-Hydroxyvaleric acid	98009	HMDB0001863	117.055	8.20807	0.000687563	0.000668853	0.000449923	0.000510508	0.000606611	0.000669379	0.0012492	0.000830991	0.00125445	0.000772927	0.000605335	0.000748331
C_0097	1-Methylhistidine	92105 64969	HMDB0000001 HMDB0000479	170.092	6.03032	0.00256395	0.00261292	0.00201201	0.00220564	0.00209629	0.00285699	0.00306666	0.00325195	0.0028759	0.00358751	0.00216612	0.00249696
A_0073	5-Hydroxyindoleacetic acid	1826	HMDB0000763	190.051	7.29209	0.000147923	0.00013988	0.000153979	0.000117966	0.000114983	0.000124331	9.34192e-05	0.000132671	0.000110677	9.5831e-05	8.46167e-05	0.000103953
A_0144	Taurocholic acid	46783527	HMDB0000036	514.287	5.99078	0.000685586	0.00076886	0.000709507	0.000856271	0.000877596	0.000774245	0.0052082	0.00374877	0.00179352	0.00169059	0.00274158	0.00238801
C_0146	Cytidine	6175	HMDB0000089	244.093	7.70595	0.00138476	0.00194538	0.00131909	0.00119835	0.000999848	0.00139365	0.000758785	0.00104956	0.00101081	0.00125604	0.000997391	0.00130028
A_0008	3-Hydroxybutyric acid	441	HMDB0000011,HMDB0000357,HMDB0000442	103.04	8.44973	0.0340012	0.0468178	0.0260108	0.0129854	0.0207786	0.0203558	0.00566924	0.0235952	0.00994972	0.00934782	0.010555	0.0103791
A_0056	Isovalerylalanine	129285 70912	HMDB0000747 HMDB0011756	172.098	7.19841	0.000277727	0.000311917	0.000196664	0	0	0	7.4289e-05	0.000184955	0	0	0.000114883	0
C_0157	Gamma glutamyl ornithine	189156	HMDB0002248	262.14	6.7957	0.000129175	0.000115273	0.000125887	0.000209846	0.000269744	0.000210667	0.00019043	0.000140294	0.000206537	0.000146075	0.000177907	0.000208715
C_0082	γ-Glu-Arg	20719180		152.585	6.96455	0.0005845	0.000539014	0.000423577	0.000976844	0.00104843	0.000947474	0.000833575	0.000728257	0.000620589	0.00118898	0.00087549	0.00102698
A_0079	Galacturonic acid	439215 94715	HMDB0002545 HMDB0000127	193.036	7.19204	0.000415107	0.000423821	0.000411033	0.000430508	0.000369809	0.000509256	0.000615993	0.000610744	0.00044515	0.000543593	0	0.000355764
C_0174	N1-Methylguanosine	96373	HMDB0001563	298.114	9.56583	4.86805e-05	6.71583e-05	5.6966e-05	4.63714e-05	0	4.38889e-05	3.95542e-05	4.37095e-05	4.7362e-05	4.15311e-05	3.36535e-05	4.87032e-05
A_0111	Xanthosine	64959	HMDB0000299	283.068	6.76205	0.000585104	0.000811628	0.000441703	0.000259322	0.000275337	0.000351016	0.00015623	0.000319914	0.000416172	0.000244534	0.000206985	0.00033026
C_0167	Guanosine	6802	HMDB0000133	284.099	10.0495	0.000177104	0.000257501	0.000131683	0	7.42437e-05	7.81222e-05	0	0	0.000140816	5.07976e-05	0	0.000154092
C_0179	γ-Glu-Tyr	94340	HMDB0011741	311.123	10.448	0.000162491	0.000181603	0.000223154	0.000325035	0.000381647	0.000369545	0.000290611	0.000212643	0.000277922	0.000436708	0.000203417	0.000317692
C_0176	γ-Glu-Citrulline			305.147	10.4214	0.00013193	9.19977e-05	0.000117283	0.000134677	0.000148653	5.74945e-05	0.000368424	0.000187352	0.000204291	0.000124593	0.000143422	9.48054e-05
C_0154	Glycerophosphocholine	439285	HMDB0000086	258.108	16.7456	0.0652891	0.084375	0.0597013	0.0665406	0.0692787	0.0738595	0.0468096	0.0575943	0.0456389	0.0492967	0.0513753	0.0603516
A_0072	Indole-3-propionic acid	3744	HMDB0002302	188.072	7.35441	0.000201953	0	0	0	0	0	0.00212569	0.000342788	0.00263424	0	0	0
C_0152	XC0089			255.097	7.58198	0.000145207	0.000204051	0.000135577	7.86486e-05	6.67945e-05	9.36589e-05	4.05906e-05	8.41585e-05	0.000127926	9.70462e-05	6.1158e-05	8.73608e-05
C_0125	Kynurenine	846	HMDB0000684	209.092	8.00938	0.000547092	0.000489796	0.000402837	0.000604742	0.00061249	0.000568274	0.00063589	0.000593604	0.000551059	0.000527688	0.000658778	0.000483444
C_0099	XC0040			174.088	9.53703	7.07245e-05	8.90538e-05	0	0.000138157	0.000161068	0.00015326	0.000138872	0.000106189	0.000114059	0.000100584	0.000153477	0.000152837
A_0061	N-Acetylaspartic acid	65065	HMDB0000812	174.041	12.4436	0.00013771	0.000168178	0.000176428	0.000254237	0.000208522	0.000203451	0.000258258	0.000273185	0.000171776	0.00027791	0.000251246	0.000250197
C_0053	Asn	236	HMDB0000168,HMDB0033780	133.061	8.39681	0.0104121	0.0102462	0.00932105	0.0307691	0.0289983	0.0229047	0.0140753	0.0102888	0.0138709	0.0282586	0.0226352	0.0313556
A_0076	Isocitric acid	1198	HMDB0000193	191.02	19.9066	0.00418863	0	0.00498647	0.00441831	0.0043249	0.00502474	0.00574193	0.00710673	0.00635291	0.0039261	0.00319656	0.00522605
C_0026	3-Amino-2-piperidone	5200225	HMDB0000323	115.087	6.09853	0.000140948	0.000122173	0	0.000210107	0.000141618	0.000219796	0	0	0	0.000131248	0.000155056	0.000252396
C_0065	γ-Glu-Lys	65254		138.581	6.86085	0.00104116	0.00102099	0.000810112	0.00172096	0.00173194	0.00171974	0.00123689	0.0012236	0.00101921	0.00151508	0.00121319	0.00151025
A_0082	Erythrose 4-phosphate	122357	HMDB0001321	199.002	9.56121	0.000606847	0.000757605	0	0	0.000566833	0.000699206	0	0	0	0	0	0
A_0053	D-Glyceraldehyde 3-phosphate	729	HMDB0001112	168.991	10.193	0.000137381	0.000174288	0	0	0	0.000147251	0	0	0	0	0	0
A_0087	N-Acetylphenylalanine	74839	HMDB0000512	206.082	7.07123	7.80797e-05	0	0.000125207	0.000255254	0.000245814	0.000282257	0.000132317	0.000147376	0.00030375	0.000154321	0.000171837	0.000292165
A_0097	Ribose 5-phosphate	439167	HMDB0001548	229.011	9.27481	0.00152568	0.00174481	0.000442335	0.000619661	0.000780017	0.000879424	0.0001371	0.000562382	0.000557224	0.000861818	0.000547079	0.00127197
A_0085	Indolelactic acid	676157 18986	HMDB0000671 HMDB0004096	204.066	7.2921	0.000292222	0.000419963	0.000343371	0.000355932	0.000415491	0.000718986	0.000765209	0.000391151	0.000540465	0.000286502	0.000624536	0.000513307
A_0102	Ascorbic acid 2-sulfate	54676864		254.982	12.2714	0	0.000194868	0.000151134	0	0	0	0.000223186	0.0002392	0.000209133	0.0001758	0.00013083	0.000175299
C_0159	Thiamine	1130	HMDB0000235	265.111	5.28897	0.000251502	0.000221714	0.000344513	0.000307199	0.000206674	0.000233226	0.000308575	0.000377171	0.0005119	0.000223661	0.000420794	0.000414829
A_0098	D-Ribulose 5-phosphate	439184	HMDB0000618	229.012	9.62163	0.00452665	0.00519615	0.00143893	0.00225017	0.00393862	0.00418362	0.000482719	0.00165577	0.00219503	0.00270277	0.00212193	0.0051518
C_0138	Butyrylcarnitine	439829	HMDB0002013	232.154	7.61596	0.00130135	0.0013232	0.00131511	0.00192132	0.00191088	0.00142191	0.000727349	0.00133702	0.000916576	0.000859516	0.00140339	0.00119614
C_0003	XC0001			72.0806	5.1471	5.89511e-05	6.42144e-05	6.14943e-05	0.000104749	8.50036e-05	9.61167e-05	0	0	6.7381e-05	0	7.10463e-05	0.000112295
C_0093	S-Methylmethionine	145692		164.074	5.89833	3.14795e-05	2.32754e-05	3.93962e-05	0	2.06094e-05	3.634e-05	0	3.27822e-05	0	1.73538e-05	0	0
C_0116	2,6-Diaminopimelic acid	439283	HMDB0001370	191.103	7.11067	9.68601e-05	0.000101197	0.000106687	0	0	9.33078e-05	0	0.000113768	0	0	0	0
A_0113	Sedoheptulose 7-phosphate	165007	HMDB0001068	289.032	8.48071	0.00107104	0.00124027	0.000217215	0.000546102	0.000580817	0.000576759	0.000165795	0.000397033	0.000347043	0.0005122	0.000308851	0.000821937
C_0121	O-Acetylcarnitine	439756	HMDB0000201	204.122	7.21054	0.0579841	0.0632124	0.0555434	0.0388838	0.037497	0.0420784	0.030879	0.0617016	0.0383619	0.0399305	0.0334867	0.0362303
A_0091	3-Indoxylsulfuric acid	10258	HMDB0000682	212.002	8.4334	0.0048673	0.00397582	0.00399999	0.00296441	0.00375651	0.00570793	0.00307773	0.00431312	0.00296592	0.00097285	0.000130505	0.00111313
A_0108	Glucose 6-phosphate	5958	HMDB0001401	259.022	8.67503	0.00379164	0.00538909	0.0013093	0.00285119	0.0015041	0.00267249	0.000914743	0.00232044	0.00146009	0.00194867	0.00124061	0.00303852
A_0042	Hydroxyoctanoic acid	69820 94180	HMDB0000711	159.103	7.23521	0.00024544	0.000225738	0.000182752	0.000104407	0.000104727	0.000130611	0.000131361	0.000216652	0.000164444	7.63344e-05	8.5593e-05	9.13622e-05
A_0074	N-Acetylmethionine	448580	HMDB0011745	190.055	7.20713	0	0	6.63977e-05	0.000146102	0.000135493	0.000106749	5.89848e-05	3.98667e-05	8.20474e-05	5.4855e-05	0.000107398	0.000129134
A_0107	Fructose 6-phosphate	603	HMDB0000124	259.022	8.77301	0.000727756	0.000952794	0.000226701	0.000547119	0.000359554	0.000580213	0.000158781	0.000415659	0.000312827	0.000317895	0.000193967	0.000676016
A_0017	β-Hydroxyisovaleric acid	69362	HMDB0000754	117.055	8.10715	0.000150229	0.000214162	0.000152715	0.000137966	0.000121198	0.000142855	0.000264635	0.000184302	0.000207388	0.000247839	0	0
C_0058	S-Methylcysteine	24417	HMDB0002108	136.044	9.18624	0.000380677	0.000382158	0.000241902	0.000270311	0.000264033	0.000279133	0.000247862	0.00030535	0.000231048	0.000485736	0.000206574	0.000307916
C_0164	γ-Glu-Met	7009567	HMDB0034367	279.099	10.2394	5.23545e-05	3.77191e-05	6.04981e-05	9.75278e-05	0.00013003	0	0.000207789	4.34451e-05	0.000101267	6.85726e-05	6.06595e-05	6.17984e-05
C_0028	Guanidoacetic acid	763	HMDB0000128	118.061	6.608	0.000741564	0.000723746	0.000584331	0.000983717	0.00105241	0.00126541	0.000842384	0.000927241	0.000655353	0.00134626	0.00132196	0.00158891
A_0067	3-Phosphoglyceric acid	439183	HMDB0000807	184.986	15.6968	0.000783433	0.00125121	0.000607065	0.0011139	0.000845899	0.000828247	0.000417676	0.000757467	0.00061134	0.00130826	0.000791491	0.00123484
C_0031	Val	1182	HMDB0000883	119.089	7.95624	0.00479725	0.00472951	0.00478541	0.00991686	0.0106736	0.00762043	0.00568769	0.004453	0.00597288	0.00777827	0.00885212	0.00755644
C_0166	1-Methyladenosine	27476	HMDB0003331	282.117	7.9168	0.000106797	0.000136341	0.000126611	0.000117451	9.6674e-05	0.000105685	9.7072e-05	0.000125929	9.697e-05	9.94049e-05	8.77485e-05	7.92885e-05
C_0074	Glu	611	HMDB0000148,HMDB0003339	148.06	8.72852	0.0347975	0.0460477	0.0254142	0.0300371	0.0287781	0.0282609	0.0213462	0.032031	0.0271501	0.0285216	0.022609	0.0304735
A_0119	N-Glycolylneuraminic acid	440001	HMDB0000833	324.093	6.38516	0.000315284	0.000518361	0.000212156	0.000445085	0.000429475	0.000340027	0.000170578	0.000318607	0.000175616	0.000338052	0.000216749	0.000283126
C_0075	N-Acetylserine	65249	HMDB0002931	148.06	17.8128	0.000432447	0.000524571	0.000479184	0.000436657	0.00037246	0.000425722	0.00040176	0.000480805	0	0.00032037	0.000360633	0
C_0118	ADMA	123831	HMDB0001539	203.149	6.14603	0.00102755	0.000989987	0.000850686	0.00123611	0.00106557	0.00114752	0.00113403	0.00131931	0.000881909	0.00108368	0.00100495	0.00129606
C_0046	N-Methylproline	557		130.087	9.82883	0.000245574	0	0.000274505	0.000303284	0.000251783	0.000301605	0	0	0.000168745	0.00016823	0.000198764	0
C_0035	Anserine	112072		121.068	5.49381	0.000389528	0.000507643	0.000385449	0.000597956	0.000493385	0.000550191	0.000384574	0.000563201	0.000589437	0.000478828	0.000374593	0.000418238
C_0108	Phosphorylcholine	1014	HMDB0001565	184.074	15.8283	0.0008431	0.00128502	0.000483079	0.000945002	0.000956973	0.000957129	0.000524137	0.00079109	0.000445984	0.000959679	0.00089668	0.00108779
A_0050	Phosphoenolpyruvic acid	1005	HMDB0000263	166.975	16.5318	0.000695469	0.00133481	0.000554263	0.00101288	0.00085056	0.000879738	0.000359648	0.000799621	0.000530689	0.00108058	0.000610867	0.00111249
A_0114	N-Acetylglucosamine 6-phosphate	440996	HMDB0001062	300.048	8.09121	7.77502e-05	0.000144382	9.76995e-05	0.000100678	0	9.32484e-05	5.70718e-05	9.44383e-05	9.28706e-05	8.2613e-05	0	0
C_0134	Carnosine	439224	HMDB0000033	227.114	5.43638	0.000206496	0.000251982	0.000207668	0.000240296	0.00020328	0.000174327	0.000163917	0.00024146	0.000164644	0.000204201	0.000174334	0.000209971
C_0113	N6,N6,N6-Trimethyl-L-lysine	440120	HMDB0001325	189.159	5.7732	0.00166407	0.00198007	0.00139472	0.00198562	0.00169734	0.0017825	0.00145003	0.00161505	0.00138766	0.00218716	0.00168135	0.00227596
C_0056	Asp	424	HMDB0000191,HMDB0006483	134.044	9.23168	0.00879623	0.0120955	0.00638743	0.00996489	0.00864678	0.00890506	0.00737185	0.00797725	0.00682003	0.00812248	0.00799325	0.00709264
C_0163	Saccharopine	160556	HMDB0000279	277.14	8.56859	0	0	3.72226e-05	5.24614e-05	6.00902e-05	0	0	4.5472e-05	5.52719e-05	4.63328e-05	5.29316e-05	0
C_0020	Diethanolamine	8113	HMDB0004437	106.086	6.1382	0	0	0	0.00185224	0.00216184	0	0	0	0.0014523	0	0	0
C_0140	Ser-Glu			235.093	8.25035	0	0	0	0	0	4.23967e-05	0	3.66596e-05	0	2.08919e-05	4.20461e-05	4.05412e-05
A_0043	2-Coumaric acid	637540 637542	HMDB0002641 HMDB0002035	163.041	7.72187	0	0	0	0.000408475	0.000412073	0.000330922	0.000223505	0	0	0	0.000183553	0
A_0115	N-Acetyl-D-glucosamine 1-phosphate	440272	HMDB0001367	300.048	8.4447	0.000110366	0.000126053	0	0	0	9.92138e-05	0	0	9.21723e-05	0	7.15987e-05	0
C_0117	N-Acetylhistidine	75619		198.087	7.8071	0.000132598	0.000126405	0.000150158	0.000202973	0.000222234	0.000207331	0.000124363	9.05034e-05	0.000145797	8.39887e-05	0.000165858	0.00018405
C_0129	Propionylcarnitine	188824 0	HMDB0000824	218.138	7.42396	0.00130728	0.00111777	0.00140214	0.00208567	0.00188779	0.00196148	0.00127299	0.00131622	0.00155465	0.00173015	0.00178181	0.00122547
C_0119	SDMA	169148	HMDB0003334	203.15	6.24288	0.000273797	0.000216103	0.000214279	0.000216197	0.000217103	0.000194603	0.000235684	0.000228682	0.000159566	0.000343789	0.00017774	0.000284416
C_0181	XC0132			325.159	6.94124	5.1436e-05	6.39384e-05	5.44301e-05	7.09056e-05	4.05567e-05	5.98645e-05	5.74313e-05	6.09819e-05	0	5.85478e-05	4.73642e-05	5.30085e-05
A_0024	N-Acetylalanine	88064	HMDB0000766	130.051	7.86645	0.000262572	0.000277831	0.000196031	0.000297627	0.0003176	0.00029199	0.000235302	0.00025848	0.000349138	0.000170183	0.000145476	0.000234055
C_0133	Cystathionine	834	HMDB0000099	223.075	7.92023	0.000280059	0.000201291	0.000180226	0.00027614	0.000261963	0.000186352	0.000276966	0.000365803	0.000172945	0.000213215	0.000239979	0.00018405
A_0007	2-Hydroxybutyric acid	440864	HMDB0000008	103.04	8.66211	0.00137414	0.00123899	0.00100008	0.00202508	0.00254795	0.00201128	0.00114048	0.00137181	0.00142623	0.000901803	0.0021395	0.0013756
C_0147	Uridine	6029	HMDB0000296	245.077	17.1092	0.00106362	0.00104417	0.00107022	0.000964838	0.0010015	0.00107572	0.00086527	0.0011086	0.00103913	0.000860358	0.000964568	0.00114762
C_0144	5-Methyl-2'-deoxycytidine	440055	HMDB0002224	242.113	7.76283	4.60085e-05	4.76548e-05	3.22415e-05	5.20264e-05	4.09706e-05	0	0	4.10658e-05	4.89244e-05	5.59363e-05	0	4.2066e-05
A_0057	N-Acetylleucine	129285 70912	HMDB0000747 HMDB0011756	172.098	7.11699	0.00019174	0	0.000294363	0.000429492	0.000538553	0.000416949	0.000197041	0.000151951	0.000368689	0.000188358	0.000398675	0.00035415
C_0131	XC0065			221.091	10.3457	8.77586e-05	8.73978e-05	0	9.17858e-05	7.97064e-05	8.18089e-05	7.97994e-05	8.10741e-05	7.64627e-05	0.000116674	9.40637e-05	0.000120368
C_0115	Gly-Asp	97363		191.066	7.87652	7.49831e-05	8.79498e-05	6.1132e-05	9.23948e-05	9.35288e-05	7.505e-05	9.02493e-05	8.53041e-05	6.95294e-05	7.61543e-05	8.25135e-05	6.38613e-05
A_0049	XA0012			166.018	8.29834	0.000282998	0.000313847	0.000252627	0.000278305	0.000314804	0.000211928	0.000240084	0.00033952	0.000345995	0.000186044	0.000168908	0.000284095
C_0169	Octanoylcarnitine	11953814	HMDB0000791	288.217	8.24823	7.93251e-05	0	7.51697e-05	0	0	0	0	8.35416e-05	0	7.82603e-05	0	0
C_0143	Homocarnosine	10243361	HMDB0000745	241.129	5.49553	5.69471e-05	6.81703e-05	6.28527e-05	8.76967e-05	6.34837e-05	7.93512e-05	6.2095e-05	4.59126e-05	6.68927e-05	6.40235e-05	3.97195e-05	5.30982e-05
C_0132	N-Acetylgalactosamine	35717 439174 439281	HMDB0000853 HMDB0000215 HMDB0001129	222.097	17.1083	0.001752	0.00163517	0.0021465	0.00162535	0.00152849	0.00182587	0.00173615	0.00182655	0.00170415	0.0018074	0.00174541	0.00177807
C_0187	Cysteineglutathione disulfide	10455148	HMDB0000656	427.098	9.25997	0.00149941	0.00226875	0.00184954	0.00247935	0.00204845	0.00241626	0.00176172	0.00184215	0.00171841	0.00319292	0.00170403	0.00212572
A_0099	XA0033			242.08	6.76851	0.000194046	0.000314811	0	0.000201695	0.000177757	0.000227627	0.000101071	0.00025848	0	0.00011004	0.000223909	0.000174008
C_0102	Guanidinosuccinic acid	439918	HMDB0003157	176.067	8.07367	0.000118487	0.000158696	0.000126611	0.000109273	0.000181429	0.000128156	0.000107263	0.000143113	0.000185737	9.30868e-05	0.000137024	0.000116242
C_0184	Thiamine phosphate	1131	HMDB0002666	345.078	8.47736	4.93485e-05	6.04425e-05	3.0249e-05	4.03683e-05	3.51768e-05	3.64278e-05	3.84315e-05	5.02307e-05	3.95497e-05	4.55746e-05	4.3708e-05	4.85238e-05
C_0107	Tyr	1153	HMDB0000158	182.081	9.00882	0.031116	0.0274169	0.0318107	0.0544933	0.0637004	0.0554973	0.0278327	0.0231905	0.0349587	0.0639138	0.0410526	0.0637493
C_0051	Leu	857	HMDB0000687	132.102	8.19452	0.122412	0.102032	0.10786	0.220939	0.248095	0.164254	0.124837	0.0939072	0.127485	0.174883	0.193729	0.177851
A_0106	myo-Inositol 1-phosphate	107737 440194	HMDB0000213 HMDB0006814	259.022	9.05483	0	0.000162711	0	0.00011017	0	0	0	0.000103261	0	0	0	9.91103e-05
A_0068	2-Phosphoglyceric acid	439278	HMDB0003391	184.987	15.4118	0	0.000292302	0	0	0	0.000174566	0	0.000185609	0	0	0	0
A_0104	Inositol 2-phosphate	160886		259.021	9.26072	0	0.000163355	0	0	0	0	0	0.000105222	0	0.000101779	0	0
A_0069	N-Acetylglutamine	25561	HMDB0006029	187.073	7.18365	5.69949e-05	0	0	8.84746e-05	0.000124305	0.000113656	0	8.59421e-05	0	0	0	0.000119449
C_0148	Isovalerylcarnitine	6426851	HMDB0000688	246.17	7.77584	0.000248496	0.000254098	0	0.000312246	0.000277027	0.00023463	0.000152258	0.000192287	0.000220404	0.000307987	0.000267151	0
C_0055	Ornithine	389	HMDB0000214,HMDB0003374	133.097	5.49552	0.0234232	0.0230019	0.0187615	0.056828	0.0638707	0.0471029	0.0244864	0.0160833	0.0228528	0.0409371	0.0430395	0.0523708
C_0072	γ-Butyrobetaine	134	HMDB0001161	146.118	6.48886	0.00293569	0.00286407	0.00280772	0.00224697	0.00214702	0.00237922	0.00330865	0.00307086	0.00236683	0.00183646	0.00228171	0.00201244
A_0011	XA0002			110.985	13.1727	0.00194178	0.0021384	0.00200489	0.00239966	0.00182294	0.00147471	0.00175488	0.00144762	0.00271594	0.00193281	0.00181893	0.00187083
A_0010	Glyceric acid	439194	HMDB0000139,HMDB0006372	105.019	9.13317	0	0.000880442	0	0	0	0.00100156	0	0.00106529	0	0	0	0.000940095
A_0066	4-Pyridoxic acid	6723	HMDB0000017	182.047	7.76501	0.000128156	0	0.00011256	0	9.7269e-05	0	0.000148578	0	0.000115565	9.61615e-05	9.95873e-05	0
A_0112	Orotidine	92751	HMDB0000788	287.052	7.01056	7.67619e-05	0.000157888	0	0.000101695	0	9.70161e-05	0.000110636	0.000101954	0	0	7.51787e-05	0
C_0078	Lys	866	HMDB0000182,HMDB0003405	148.116	5.53066	0.00645422	0.0057459	0.00469304	0.0133519	0.0133184	0.0122246	0.00594851	0.00582518	0.00531206	0.0121666	0.0111879	0.0129988
A_0094	N-Acetyltyrosine	68310	HMDB0000866	222.077	6.88244	5.76538e-05	0	0.000106869	0.000105085	0.000120576	0.000148507	0	4.967e-05	0.000131974	0	0	0.000117512
C_0086	His	773	HMDB0000177	156.077	5.88377	0.0292192	0.0240339	0.026956	0.0472622	0.0456708	0.037455	0.0293202	0.0237053	0.0275441	0.0328634	0.0372245	0.0360893
C_0054	Gly-Gly	11163	HMDB0011733	133.061	6.70771	0.000128841	0.00015566	0	0	0.000121587	0.000194867	0.000104154	0.000182329	0	0.000136724	0.000135362	0.000187458
A_0080	Ferulic acid	445858	HMDB0000954	193.048	7.36116	0	0	0	0.000120678	0.000144816	0	0	0	0	0	9.11257e-05	0
C_0098	Metronidazole	4173		172.071	7.66884	0	0	0	9.68318e-05	0.00013003	6.11812e-05	0	0	0	0	0	0

## Sheet: C. Class
class	lumen	lumen %	serum	serum %
Amino Acid Metabolism	33	0.402439	38	0.431818
Carbohydrate Metabolism	12	0.146341	11	0.125
Nucleotide Metabolism	9	0.109756	7	0.0795455
Lipid Metabolism	8	0.097561	11	0.125
Metabolism of Other Amino Acids	7	0.0853659	7	0.0795455
Metabolism of Cofactors and Vitamins	7	0.0853659	7	0.0795455
Biosynthesis of other secondary metabolites	3	0.0365854	2	0.0227273
Xenobiotics Biodegradation and Metabolism	1	0.0121951	3	0.0340909
Metabolism of Terpenoids and Polyketides	1	0.0121951	1	0.0113636
Energy Metabolism	1	0.0121951	1	0.0113636
Grand Total	82		88

## Sheet: D. Pathway
Pathway	lumen	lumen %	serum	serum %				lumen (total 106)	serum (total 116)
Arginine and proline metabolism	7	0.0843373	7	0.0786517		mmu01100	Metabolic pathways	77	81
Purine metabolism	6	0.0722892	4	0.0449438		mmu01230	Biosynthesis of amino acids	14	16
Arginine biosynthesis	5	0.060241	4	0.0449438		mmu02010	ABC transporters	14	14
Cysteine and methionine metabolism	5	0.060241	2	0.0224719		mmu00330	Arginine and proline metabolism	13	13
Citrate cycle (TCA cycle)	4	0.0481928	4	0.0449438		mmu01240	Biosynthesis of cofactors	17	12
Glycine, serine and threonine metabolism	4	0.0481928	6	0.0674157		mmu00470	D-Amino acid metabolism	9	10
Histidine metabolism	4	0.0481928	5	0.0561798		mmu01210	2-Oxocarboxylic acid metabolism	8	9
Nicotinate and nicotinamide metabolism	4	0.0481928	4	0.0449438		mmu01200	Carbon metabolism	9	9
Primary bile acid biosynthesis	4	0.0481928	4	0.0449438		mmu04976	Bile secretion	9	9
Ascorbate and aldarate metabolism	3	0.0361446	2	0.0224719		mmu00260	Glycine, serine and threonine metabolism	6	8
Pyrimidine metabolism	3	0.0361446	3	0.0337079		mmu05230	Central carbon metabolism in cancer	7	7
Taurine and hypotaurine metabolism	3	0.0361446	2	0.0224719		mmu00350	Tyrosine metabolism	5	7
Glutathione metabolism	2	0.0240964	2	0.0224719		mmu00760	Nicotinate and nicotinamide metabolism	8	7
Glycerophospholipid metabolism	2	0.0240964	2	0.0224719		mmu00630	Glyoxylate and dicarboxylate metabolism	5	6
Pentose phosphate pathway	2	0.0240964	2	0.0224719		mmu00230	Purine metabolism	8	6
Tryptophan metabolism	2	0.0240964	3	0.0337079		mmu00310	Lysine degradation	4	6
Alanine, aspartate and glutamate metabolism	1	0.0120482	0	0		mmu00220	Arginine biosynthesis	7	6
beta-Alanine metabolism	1	0.0120482	2	0.0224719		mmu00360	Phenylalanine metabolism	3	6
Butanoate metabolism	1	0.0120482	0	0		mmu00340	Histidine metabolism	5	6
Caffeine metabolism	1	0.0120482	1	0.011236		mmu00250	Alanine, aspartate and glutamate metabolism	7	6
Cyanoamino acid metabolism	1	0.0120482	1	0.011236		mmu00430	Taurine and hypotaurine metabolism	8	5
Fatty acid biosynthesis	1	0.0120482	3	0.0337079		mmu00480	Glutathione metabolism	8	5
Glycerolipid metabolism	1	0.0120482	1	0.011236		mmu04922	Glucagon signaling pathway	5	5
Glycolysis / Gluconeogenesis	1	0.0120482	2	0.0224719		mmu00770	Pantothenate and CoA biosynthesis	4	5
Lysine degradation	1	0.0120482	1	0.011236		mmu00650	Butanoate metabolism	6	5
Methane metabolism	1	0.0120482	1	0.011236		mmu00410	beta-Alanine metabolism	6	5
Monobactam biosynthesis	1	0.0120482	1	0.011236		mmu01232	Nucleotide metabolism	7	5
Pentose and glucuronate interconversions	1	0.0120482	1	0.011236		mmu00020	Citrate cycle (TCA cycle)	5	5
Phenylalanine, tyrosine and tryptophan biosynthesis	1	0.0120482	0	0		mmu00564	Glycerophospholipid metabolism	4	5
Polycyclic aromatic hydrocarbon degradation	1	0.0120482	1	0.011236		mmu04974	Protein digestion and absorption	8	5
Polyketide sugar unit biosynthesis	1	0.0120482	1	0.011236		mmu00240	Pyrimidine metabolism	4	4
Taste transduction	1	0.0120482	0	0		mmu00380	Tryptophan metabolism	2	4
Thiamine metabolism	1	0.0120482	0	0		mmu00270	Cysteine and methionine metabolism	7	4
Tropane, piperidine and pyridine alkaloid biosynthesis	1	0.0120482	0	0		mmu00290	Valine, leucine and isoleucine biosynthesis	4	4
Tyrosine metabolism	1	0.0120482	2	0.0224719		mmu00053	Ascorbate and aldarate metabolism	5	4
Ubiquinone and other terpenoid-quinone biosynthesis	1	0.0120482	1	0.011236		mmu00120	Primary bile acid biosynthesis	4	4
Valine, leucine and isoleucine biosynthesis	1	0.0120482	0	0		mmu04080	Neuroactive ligand-receptor interaction	6	4
Valine, leucine and isoleucine degradation	1	0.0120482	2	0.0224719		mmu00040	Pentose and glucuronate interconversions	3	4
Vitamin B6 metabolism	1	0.0120482	1	0.011236		mmu00030	Pentose phosphate pathway	3	3
Phenylalanine metabolism	0	0	5	0.0561798		mmu00970	Aminoacyl-tRNA biosynthesis	3	3
Caprolactam degradation	0	0	2	0.0224719		mmu00061	Fatty acid biosynthesis	<3	3
Biosynthesis of alkaloids derived from histidine and purine	0	0	1	0.011236		mmu00620	Pyruvate metabolism	3	3
Lysine biosynthesis	0	0	1	0.011236		mmu04721	Synaptic vesicle cycle	4	3
Riboflavin metabolism	0	0	1	0.011236		mmu04977	Vitamin digestion and absorption	3	3
Synthesis and degradation of ketone bodies	0	0	1	0.011236		mmu00561	Glycerolipid metabolism	2	3
	83		89			mmu00280	Valine, leucine and isoleucine degradation	<3	3
						mmu04742	Taste transduction	6	<3
						mmu04024	cAMP signaling pathway	4	<3
						mmu00730	Thiamine metabolism	3	<3
						mmu04723	Retrograde endocannabinoid signaling	3	<3
						mmu04066	HIF-1 signaling pathway	3	<3
						mmu04727	GABAergic synapse	3	<3

## Sheet: E. module
		lumen	serum
mmu_M00845	Arginine biosynthesis, glutamate => acetylcitrulline => arginine	5	4
mmu_M00958	Adenine ribonucleotide degradation, AMP => Urate	5	4
mmu_M00173	Reductive citrate cycle (Arnon-Buchanan cycle)	5	5
mmu_M00133	Polyamine biosynthesis, arginine => agmatine => putrescine => spermidine	5	4
mmu_M00009	Citrate cycle (TCA cycle, Krebs cycle)	4	4
mmu_M00029	Urea cycle	4	4
mmu_M00546	Purine degradation, xanthine => urea	3	3
mmu_M00374	Dicarboxylate-hydroxybutyrate cycle	3	3
mmu_M00011	Citrate cycle, second carbon oxidation, 2-oxoglutarate => oxaloacetate	3	3
mmu_M00047	Creatine pathway	3	4
mmu_M00376	3-Hydroxypropionate bi-cycle	3	3
mmu_M00959	Guanine ribonucleotide degradation, GMP => Urate	3	2
mmu_M00135	GABA biosynthesis, eukaryotes, putrescine => GABA	3	2
mmu_M00844	Arginine biosynthesis, ornithine => arginine	3	3
mmu_M00092	Phosphatidylethanolamine (PE) biosynthesis, ethanolamine => PE	2	2
mmu_M00532	Photorespiration	2	2
mmu_M00957	Lysine degradation, bacteria, L-lysine => glutarate => succinate/acetyl-CoA	2	3
mmu_M00044	Tyrosine degradation, tyrosine => homogentisate	2	3
mmu_M00010	Citrate cycle, first carbon oxidation, oxaloacetate => 2-oxoglutarate	2	2
mmu_M00028	Ornithine biosynthesis, glutamate => ornithine	2	<2
mmu_M00308	Semi-phosphorylative Entner-Doudoroff pathway, gluconate => glycerate-3P	2	2
mmu_M00118	Glutathione biosynthesis, glutamate => glutathione	2	<2
mmu_M00148	Succinate dehydrogenase (ubiquinone)	2	2
mmu_M00046	Pyrimidine degradation, uracil => beta-alanine, thymine => 3-aminoisobutanoate	2	2
mmu_M00134	Polyamine biosynthesis, arginine => ornithine => putrescine	2	2
mmu_M00740	Methylaspartate cycle	2	2
mmu_M00555	Betaine biosynthesis, choline => betaine	2	2
mmu_M00106	Conjugated bile acid biosynthesis, cholate => taurocholate/glycocholate	2	2
mmu_M00027	GABA (gamma-Aminobutyrate) shunt	2	<2
mmu_M00001	Glycolysis (Embden-Meyerhof pathway), glucose => pyruvate	<2	2
mmu_M00119	Pantothenate biosynthesis, valine/L-aspartate => pantothenate	<2	2
mmu_M00002	Glycolysis, core module involving three-carbon compounds	<2	2
mmu_M00019	Valine/isoleucine biosynthesis, pyruvate => valine / 2-oxobutanoate => isoleucine	<2	2
mmu_M00036	Leucine degradation, leucine => acetoacetate + acetyl-CoA	<2	2
mmu_M00913	Pantothenate biosynthesis, 2-oxoisovalerate/spermine => pantothenate	<2	2

## Sheet: F. Lumen Module
mmu_M00845 Arginine biosynthesis, glutamate => acetylcitrulline => arginine (5)
cpd:C00062 L-Arginine
cpd:C00122 Fumarate
cpd:C00437 N-Acetylornithine
cpd:C00624 N-Acetyl-L-glutamate
cpd:C03406 N-(L-Arginino)succinate
mmu_M00958 Adenine ribonucleotide degradation, AMP => Urate (5)
cpd:C00020 AMP
cpd:C00262 Hypoxanthine
cpd:C00294 Inosine
cpd:C00366 Urate
cpd:C00385 Xanthine
mmu_M00173 Reductive citrate cycle (Arnon-Buchanan cycle) (5)
cpd:C00022 Pyruvate
cpd:C00026 2-Oxoglutarate
cpd:C00042 Succinate
cpd:C00122 Fumarate
cpd:C00158 Citrate
mmu_M00133 Polyamine biosynthesis, arginine => agmatine => putrescine => spermidine (5)
cpd:C00019 S-Adenosyl-L-methionine
cpd:C00062 L-Arginine
cpd:C00134 Putrescine
cpd:C00179 Agmatine
cpd:C00315 Spermidine
mmu_M00009 Citrate cycle (TCA cycle, Krebs cycle) (4)
cpd:C00026 2-Oxoglutarate
cpd:C00042 Succinate
cpd:C00122 Fumarate
cpd:C00158 Citrate
mmu_M00029 Urea cycle (4)
cpd:C00062 L-Arginine
cpd:C00086 Urea
cpd:C00122 Fumarate
cpd:C03406 N-(L-Arginino)succinate
mmu_M00546 Purine degradation, xanthine => urea (3)
cpd:C00086 Urea
cpd:C00366 Urate
cpd:C00385 Xanthine
mmu_M00374 Dicarboxylate-hydroxybutyrate cycle (3)
cpd:C00022 Pyruvate
cpd:C00042 Succinate
cpd:C00122 Fumarate
mmu_M00011 Citrate cycle, second carbon oxidation, 2-oxoglutarate => oxaloacetate (3)
cpd:C00026 2-Oxoglutarate
cpd:C00042 Succinate
cpd:C00122 Fumarate
mmu_M00047 Creatine pathway (3)
cpd:C00062 L-Arginine
cpd:C00300 Creatine
cpd:C00791 Creatinine
mmu_M00376 3-Hydroxypropionate bi-cycle (3)
cpd:C00022 Pyruvate
cpd:C00042 Succinate
cpd:C00122 Fumarate
mmu_M00959 Guanine ribonucleotide degradation, GMP => Urate (3)
cpd:C00144 GMP
cpd:C00366 Urate
cpd:C00385 Xanthine
mmu_M00135 GABA biosynthesis, eukaryotes, putrescine => GABA (3)
cpd:C00134 Putrescine
cpd:C00334 4-Aminobutanoate
cpd:C02714 N-Acetylputrescine
mmu_M00844 Arginine biosynthesis, ornithine => arginine (3)
cpd:C00062 L-Arginine
cpd:C00122 Fumarate
cpd:C03406 N-(L-Arginino)succinate
mmu_M00092 Phosphatidylethanolamine (PE) biosynthesis, ethanolamine => PE (2)
cpd:C00189 Ethanolamine
cpd:C00346 Ethanolamine phosphate
mmu_M00532 Photorespiration (2)
cpd:C00026 2-Oxoglutarate
cpd:C00037 Glycine
mmu_M00957 Lysine degradation, bacteria, L-lysine => glutarate => succinate/acetyl-CoA (2)
cpd:C00026 2-Oxoglutarate
cpd:C00042 Succinate
mmu_M00044 Tyrosine degradation, tyrosine => homogentisate (2)
cpd:C00122 Fumarate
cpd:C01179 3-(4-Hydroxyphenyl)pyruvate
mmu_M00010 Citrate cycle, first carbon oxidation, oxaloacetate => 2-oxoglutarate (2)
cpd:C00026 2-Oxoglutarate
cpd:C00158 Citrate
mmu_M00028 Ornithine biosynthesis, glutamate => ornithine (2)
cpd:C00437 N-Acetylornithine
cpd:C00624 N-Acetyl-L-glutamate
mmu_M00308 Semi-phosphorylative Entner-Doudoroff pathway, gluconate => glycerate-3P (2)
cpd:C00022 Pyruvate
cpd:C00257 D-Gluconic acid
mmu_M00118 Glutathione biosynthesis, glutamate => glutathione (2)
cpd:C00051 Glutathione
cpd:C00669 gamma-L-Glutamyl-L-cysteine
mmu_M00148 Succinate dehydrogenase (ubiquinone) (2)
cpd:C00042 Succinate
cpd:C00122 Fumarate
mmu_M00046 Pyrimidine degradation, uracil => beta-alanine, thymine => 3-aminoisobutanoate (2)
cpd:C00106 Uracil
cpd:C02642 3-Ureidopropionate
mmu_M00134 Polyamine biosynthesis, arginine => ornithine => putrescine (2)
cpd:C00062 L-Arginine
cpd:C00134 Putrescine
mmu_M00740 Methylaspartate cycle (2)
cpd:C00026 2-Oxoglutarate
cpd:C00158 Citrate
mmu_M00555 Betaine biosynthesis, choline => betaine (2)
cpd:C00114 Choline
cpd:C00719 Betaine
mmu_M00106 Conjugated bile acid biosynthesis, cholate => taurocholate/glycocholate (2)
cpd:C00695 Cholic acid
cpd:C01921 Glycocholate
mmu_M00027 GABA (gamma-Aminobutyrate) shunt (2)
cpd:C00042 Succinate
cpd:C00334 4-Aminobutanoate

## Sheet: G. serum module
mmu_M00173 Reductive citrate cycle (Arnon-Buchanan cycle) (5)
cpd:C00022 Pyruvate
cpd:C00026 2-Oxoglutarate
cpd:C00042 Succinate
cpd:C00122 Fumarate
cpd:C00158 Citrate
mmu_M00009 Citrate cycle (TCA cycle, Krebs cycle) (4)
cpd:C00026 2-Oxoglutarate
cpd:C00042 Succinate
cpd:C00122 Fumarate
cpd:C00158 Citrate
mmu_M00958 Adenine ribonucleotide degradation, AMP => Urate (4)
cpd:C00262 Hypoxanthine
cpd:C00294 Inosine
cpd:C00366 Urate
cpd:C00385 Xanthine
mmu_M00133 Polyamine biosynthesis, arginine => agmatine => putrescine => spermidine (4)
cpd:C00019 S-Adenosyl-L-methionine
cpd:C00062 L-Arginine
cpd:C00134 Putrescine
cpd:C00315 Spermidine
mmu_M00047 Creatine pathway (4)
cpd:C00062 L-Arginine
cpd:C00300 Creatine
cpd:C00791 Creatinine
cpd:C02305 Phosphocreatine
mmu_M00845 Arginine biosynthesis, glutamate => acetylcitrulline => arginine (4)
cpd:C00062 L-Arginine
cpd:C00122 Fumarate
cpd:C00624 N-Acetyl-L-glutamate
cpd:C03406 N-(L-Arginino)succinate
mmu_M00029 Urea cycle (4)
cpd:C00062 L-Arginine
cpd:C00086 Urea
cpd:C00122 Fumarate
cpd:C03406 N-(L-Arginino)succinate
mmu_M00374 Dicarboxylate-hydroxybutyrate cycle (3)
cpd:C00022 Pyruvate
cpd:C00042 Succinate
cpd:C00122 Fumarate
mmu_M00844 Arginine biosynthesis, ornithine => arginine (3)
cpd:C00062 L-Arginine
cpd:C00122 Fumarate
cpd:C03406 N-(L-Arginino)succinate
mmu_M00044 Tyrosine degradation, tyrosine => homogentisate (3)
cpd:C00122 Fumarate
cpd:C00164 Acetoacetate
cpd:C01179 3-(4-Hydroxyphenyl)pyruvate
mmu_M00546 Purine degradation, xanthine => urea (3)
cpd:C00086 Urea
cpd:C00366 Urate
cpd:C00385 Xanthine
mmu_M00376 3-Hydroxypropionate bi-cycle (3)
cpd:C00022 Pyruvate
cpd:C00042 Succinate
cpd:C00122 Fumarate
mmu_M00957 Lysine degradation, bacteria, L-lysine => glutarate => succinate/acetyl-CoA (3)
cpd:C00026 2-Oxoglutarate
cpd:C00042 Succinate
cpd:C00431 5-Aminopentanoate
mmu_M00011 Citrate cycle, second carbon oxidation, 2-oxoglutarate => oxaloacetate (3)
cpd:C00026 2-Oxoglutarate
cpd:C00042 Succinate
cpd:C00122 Fumarate
mmu_M00106 Conjugated bile acid biosynthesis, cholate => taurocholate/glycocholate (2)
cpd:C00695 Cholic acid
cpd:C01921 Glycocholate
mmu_M00119 Pantothenate biosynthesis, valine/L-aspartate => pantothenate (2)
cpd:C00141 3-Methyl-2-oxobutanoic acid
cpd:C00864 Pantothenate
mmu_M00002 Glycolysis, core module involving three-carbon compounds (2)
cpd:C00022 Pyruvate
cpd:C00111 Glycerone phosphate
mmu_M00308 Semi-phosphorylative Entner-Doudoroff pathway, gluconate => glycerate-3P (2)
cpd:C00022 Pyruvate
cpd:C00257 D-Gluconic acid
mmu_M00092 Phosphatidylethanolamine (PE) biosynthesis, ethanolamine => PE (2)
cpd:C00189 Ethanolamine
cpd:C00346 Ethanolamine phosphate
mmu_M00555 Betaine biosynthesis, choline => betaine (2)
cpd:C00114 Choline
cpd:C00719 Betaine
mmu_M00036 Leucine degradation, leucine => acetoacetate + acetyl-CoA (2)
cpd:C00164 Acetoacetate
cpd:C00233 4-Methyl-2-oxopentanoate
mmu_M00740 Methylaspartate cycle (2)
cpd:C00026 2-Oxoglutarate
cpd:C00158 Citrate
mmu_M00001 Glycolysis (Embden-Meyerhof pathway), glucose => pyruvate (2)
cpd:C00022 Pyruvate
cpd:C00111 Glycerone phosphate
mmu_M00959 Guanine ribonucleotide degradation, GMP => Urate (2)
cpd:C00366 Urate
cpd:C00385 Xanthine
mmu_M00148 Succinate dehydrogenase (ubiquinone) (2)
cpd:C00042 Succinate
cpd:C00122 Fumarate
mmu_M00010 Citrate cycle, first carbon oxidation, oxaloacetate => 2-oxoglutarate (2)
cpd:C00026 2-Oxoglutarate
cpd:C00158 Citrate
mmu_M00019 Valine/isoleucine biosynthesis, pyruvate => valine / 2-oxobutanoate => isoleucine (2)
cpd:C00022 Pyruvate
cpd:C00141 3-Methyl-2-oxobutanoic acid
mmu_M00135 GABA biosynthesis, eukaryotes, putrescine => GABA (2)
cpd:C00134 Putrescine
cpd:C02946 4-Acetamidobutanoate
mmu_M00532 Photorespiration (2)
cpd:C00026 2-Oxoglutarate
cpd:C00037 Glycine
mmu_M00134 Polyamine biosynthesis, arginine => ornithine => putrescine (2)
cpd:C00062 L-Arginine
cpd:C00134 Putrescine
mmu_M00046 Pyrimidine degradation, uracil => beta-alanine, thymine => 3-aminoisobutanoate (2)
cpd:C00106 Uracil
cpd:C02642 3-Ureidopropionate
mmu_M00913 Pantothenate biosynthesis, 2-oxoisovalerate/spermine => pantothenate (2)
cpd:C00141 3-Methyl-2-oxobutanoic acid
cpd:C00864 Pantothenate
