# Supplementary material for: Rapid intestinal and systemic metabolic reprogramming in an immunosuppressed environment
Source: BMC Microbiol. 2023 Dec 9;23:394. doi: 10.1186/s12866-023-03141-z (PMC10709923; doi:10.1186/s12866-023-03141-z)
Supplement: Supplementary file 5 — Supplementary Material 5 [file 12866_2023_3141_MOESM5_ESM.xlsx]

## Sheet: A. LFC lumen
Supplemental Table 3A. Fold change (FC) analysis on luminal metabolites among different treatment groups*
	abx vs ctl			Tac vs ctl			tac vs abx
ID	FC	log2(FC)	P value	FC	log2(FC)	P value	FC	log2(FC)	P value
Glucose 1-phosphate							13.259	3.7289	0.00059788
2-Hydroxy-4-methylvaleric acid				11.232	3.4895	0.0042197	12.026	3.5881	0.0022609
5-Hydroxylysine	0.27827	-1.8455	0.035739				9.6502	3.2706	0.0010829
1-Methyl-4-imidazoleacetic acid				5.7425	2.5217	0.017188	9.5287	3.2523	0.0010523
3-Ureidopropionic acid				8.4549	3.0798	0.0024828	9.0514	3.1781	0.00077303
Imidazolelactic acid				8.3424	3.0605	0.0026388	8.931	3.1588	0.00084583
Ectoine							8.913	3.1559	0.038351
GABA	0.09433	-3.4061	0.0129				8.7172	3.1239	0.00056489
Trigonelline				9.8082	3.294	0.019324	8.5573	3.0972	0.047973
Ethyl glucuronide				6.6116	2.725	0.011118	8.255	3.0453	0.00065763
4-Methyl-2-oxovaleric acid	0.28444	-1.8138	0.030368				8.1733	3.0309	0.00011671
Isovalerylalanine				6.9409	2.7951	0.0019547	7.4298	2.8933	0.00031515
Glucose 6-phosphate							6.3462	2.6659	0.020191
Stachydrine				3.4633	1.7922	0.049998	5.7817	2.5315	0.0099258
Ascorbate 2-glucoside							5.1009	2.3508	0.028128
N-Acetylserine							4.9606	2.3105	0.034753
XC0001				8.1995	3.0355	0.0093591	4.7058	2.2344	0.025473
1-Methylnicotinamide				5.4989	2.4592	0.015707	4.6855	2.2282	0.018479
Butyric acid							4.5719	2.1928	0.046414
Glyceric acid	0.45966	-1.1214	0.030355	2.0146	1.0105	0.026153	4.3843	2.1323	0.00013937
Isethionic acid				3.4403	1.7825	0.026848	4.0712	2.0255	0.005201
Threonic acid	2.8739	1.523	0.031083	11.592	3.5351	0.0028071	4.0346	2.0124	0.039488
N1-Acetylspermidine							2.9026	1.5374	0.0014736
Glycerophosphocholine	0.16012	-2.6428	0.008504				2.8638	1.518	0.016932
4-Pyridoxic acid				6.622	2.7273	0.023469	2.8448	1.5083	0.029681
Putrescine				5.4545	2.4474	0.020142	2.6718	1.4178	0.0016592
Citric acid				4.4865	2.1656	0.010798	2.6378	1.3993	0.021102
N-Acetylhistidine	3.1516	1.6561	0.021797	8.0503	3.009	0.0065409	2.555	1.3533	0.033173
Citrulline							2.1578	1.1095	0.0078797
Guanidoacetic acid							2.0386	1.0276	0.048639
Œ≥-Glu-Ile				0.2829	-1.8216	0.016616	0.43402	-1.2042	0.032936
Taurocholic acid							0.38634	-1.3721	0.020223
Glycocholic acid	9.9899	3.3205	0.0049111				0.098115	-3.3494	0.00013153
Glucaric acid	8.7261	3.1253	0.014493	29.383	4.8769	0.008172
Quinic acid	17.641	4.1408	0.0022752	28.156	4.8154	0.0061157
(R)-Lipoate				18.253	4.1901	0.0083634
Creatinine	5.5715	2.4781	0.047546	17.412	4.122	0.007956
Citraconic acid				16.326	4.0291	0.00692
Mucic acid	5.1785	2.3725	0.0037888	16.113	4.0102	0.008487
Imidazolepropionic acid				15.415	3.9463	0.0037705
Gluconic acid	5.9822	2.5807	0.0048936	14.946	3.9017	0.0023677
o-Coumaric acid	6.484	2.6969	0.037639	14.348	3.8427	0.0039534
Histamine				13.006	3.7011	0.0053899
XC0040				12.71	3.6678	0.0047743
5-Hydroxyindoleacetic acid				12.536	3.648	0.002621
XC0126	12.218	3.611	0.0047267	12.195	3.6083	0.0044836
N-Acetylputrescine	6.9842	2.8041	0.018793	11.184	3.4834	0.0051642
Shikimic acid				11.161	3.4804	0.0039402
Collagen breakdown compound XC0132	5.849	2.5482	0.0054917	8.7961	3.1369	0.00097213
4-Methyl-5-thiazoleethanol				8.634	3.11	0.0029231
Thiamine				8.2557	3.0454	0.020476
Cysteine sulfinic acid				8.0675	3.0121	0.03037
Cadaverine				7.6182	2.9295	0.0084568
Homocysteic acid				7.4706	2.9012	0.0025435
Microbial compound XC0017				6.527	2.7064	0.020421
Gluconolactone				6.3581	2.6686	0.045933
4-(Œ≤-Acetylaminoethyl)imidazole	3.3032	1.7239	0.031912	6.1851	2.6288	0.012345
Trimethylamine				5.1534	2.3655	0.036852
Anti-oxidative compound XA0012	2.3987	1.2623	0.01454	4.3322	2.1151	0.021461
Œ≥-Glu-Asp	4.2845	2.0991	0.013641	3.9495	1.9817	0.014965
Succinic acid				3.8174	1.9326	0.046831
Hydroxyproline				3.0634	1.6152	0.038908
4-Guanidinobutyric acid				2.8748	1.5234	0.042398
N-Acetylneuraminic acid				2.2785	1.1881	0.04801
gamma-Glutamyllysine				0.41847	-1.2568	0.0035191
Pantothenic acid	0.35933	-1.4766	0.035457	0.33618	-1.5727	0.021082
2-Methylthiazolidine-4-carboxylic acid				0.21751	-2.2008	0.029634
3-Aminopentanedioic acid				0.16983	-2.5579	0.022873
Cystine	0.30084	-1.7329	0.017059	0.1622	-2.6242	0.021906
Uracil	0.13785	-2.8588	0.043794	0.12115	-3.0451	0.02467
Œ≥-Glu-Cys	0.43428	-1.2033	0.02977	0.10975	-3.1877	0.023722
Nicotinamide				0.0537	-4.2189	0.047164
6,8-Thioctic acid	8.0171	3.0031	0.0024705
1H-Imidazole-4-propionic acid	7.7111	2.9469	0.012716
7-Methylguanine	6.2428	2.6422	0.0018726
vitamin compound NMN	5.5457	2.4714	0.0026197
Gly	0.4987	-1.0038	0.036949
N-Acetylgalactosamine	0.34927	-1.5176	0.036608
Uric acid	0.33006	-1.5992	0.029142
Œ≤-Ala-Lys	0.28918	-1.79	0.032959
3-Hydroxybutyric acid	0.17837	-2.487	0.002455
*Original metabolite measurement without normalization was used in FC analysis. Two-sample t-test was used to calculate significance value. Metabolites with p value <0.05 were included in the table.

## Sheet: B. LFC serum
Supplemental Table 3B. Fold change (FC) analysis on serum metabolites among different treatment groups*
	abx vs ctl			Tac vs ctl			tac vs abx
ID	FC	log2(FC)	P value	FC	log2(FC)	P value	FC	log2(FC)	P value
Hippuric acid				26.043	4.7028	0.0025481	9.0588	3.1793	1.2345e-05
Indole-3-propionic acid				18.15	4.1819	0.029193	31.564	4.9802	0.010261
Glycocholic acid				12.948	3.6947	0.005399	16.699	4.0617	0.003806
Indole-3-lactic acid				8.2611	3.0463	0.0012414	10.651	3.4129	0.00083746
o-Hydroxybenzoic acid	4.4323	4.4323	1.1398e-05	5.8904	2.5584	0.00018277
Isoglutamine				5.5041	2.4605	5.9343e-05	7.0968	2.8272	5.0379e-05
Indole-3-acetic acid				5.1979	2.3779	4.0984e-06
3-Phenylpropionic acid				4.9721	2.3138	0.032076	2.9649	1.568	0.00012174
Taurocholic acid				4.6781	2.2259	0.0068797	5.2198	2.384	0.0055211
Glucaric acid				4.4538	2.155	0.043378
Cholic acid				4.2521	2.0882	0.016915	6.6372	2.7306	0.041317
1H-Imidazole-4-propionic acid				4.1215	2.0432	0.048428
2-Hydroxy-4-methylvaleric acid				3.7271	1.898	0.038106
XA0019				2.7103	1.4385	0.022827
Ectoine	3.0428	3.0428	0.01065	2.5084	1.3268	0.035654
Trigonelline	2.2468	2.2468	0.0034633	2.1529	1.1063	0.0026572
Œ≥-Glu-Citrulline				2.1364	1.0952	0.039775	2.8068	1.4889	0.043203
Œ≥-Glu-Thr				2.0885	1.0625	0.0004215
Imidazole-4-acetic acid				2.079	1.0559	0.0082142
4-Guanidinobutyric acid				2.06	1.0426	0.029815
5-Hydroxypentanoic acid				0.24754	-2.0142	0.030269
Glucose 1-phosphate				0.19714	-2.3427	0.034292
XA0013	0.36542	0.36542	0.03755	0.17952	-2.4778	0.001771
Cyclohexylamine	0.13018	0.13018	0.00016936	0.16149	-2.6305	0.00024537
4-Acetamidobutanoic acid				0.14183	-2.8177	0.011647	0.26798	-1.8998	0.037052
Metronidazole	6.1236	6.1236	0.0014863				0.15741	-2.6674	0.0014281
p-Hydroxyphenylpyruvic acid	4.8781	4.8781	0.00010475
S-Adenosylmethionine	4.8673	4.8673	8.7987e-05
o-Coumaric acid	4.498	4.498	3.3862e-05
Thr	2.5135	2.5135	0.00010061
O-Acetylhomoserine	2.2763	2.2763	0.013073
Asn	2.1906	2.1906	0.00048638
Met	2.0578	2.0578	0.00090335
Ornithine	2.0122	2.0122	0.0034599				0.46856	-1.0937	0.015252
5,6-Dihydroxyindole	0.44047	0.44047	0.011845
3-Hydroxybutyric acid	0.39867	0.39867	0.022096
8-Hydroxyoctanoic acid	0.39093	0.39093	0.0024442
XC0089	0.38063	0.38063	0.0027125
Xanthosine	0.379	0.379	0.0095375
Xanthine	0.30555	0.30555	0.042097
10-Hydroxydecanoic acid	0.24281	0.24281	0.040368
N-Acetylglycine	0.22638	0.22638	0.031641
Myristoleic acid	0.19885	0.19885	0.049056
Isovalerylalanine	0.11844	0.11844	7.0728e-05
Ascorbic acid 2-sulfate							6.5829	2.7187	3.0262e-06
Œ≥-Glu-Val-Gly							4.3547	2.1226	0.033181
Pilocarpine							3.9227	1.9719	0.041208
2-Hydroxyvaleric acid							2.3159	1.2116	0.01827
2-Hydroxyglutaric acid							2.2621	1.1777	0.018017
2-Oxoglutaric acid							2.1471	1.1024	0.031826
Œ≤-Hydroxyisovaleric acid							2.0277	1.0199	0.0062305
Thiamine							2.0274	1.0196	0.021969
Homocitrulline							2.0209	1.015	0.013993
Urocanic acid							0.4673	-1.0976	0.0051076
3-Amino-2-piperidone							0.18421	-2.4406	0.00020993
*Original metabolite measurement without normalization was used in FC analysis. Two-sample t-test was used to calculate significance value. Metabolites with p value <0.05 were included in the table.

## Sheet: C. lumen_pathways
Supplemental Table 3C. Pathway enrichment analysis to indicate the significantly affected pathways by treatment in lumen
		Tac vs Ctl						Abx vs Ctl						Abx vs Tac						Abxtac vs Ctl					Abxtac vs abx					abxtac vs tac
pathway	Total Cmpd	Hits	Coverage	Impact	Statistic Q	Raw p		Hits	Coverage	Impact	Statistic Q	Raw p		Hits	Coverage	Impact	Statistic Q		Raw p	Hits	Coverage	Impact	Statistic Q	Raw p	Hits	Coverage	Impact	Statistic Q	Raw p	Hits	Coverage	Impact	Statistic Q	P
Butanoate metabolism	15	6	0.4	0.03175	31.784	0.11974		6	0.4	0.03175	38.348	0.079103		6	0.4	0.03175	58.359	tac	0.0018179	6	0.4	0.03175	24.396	0.33573	5	0.333333	0.03175	21.843	0.37252	6	0.4	0.03175	57.69	0.0037025
Arginine and proline metabolism	38	14	0.368421	0.55513	39.425	0.0097261	tac	14	0.368421	0.55513	35.478	0.035413		15	0.394737	0.63293	44.439	tac	0.0043012	14	0.368421	0.55513	39.058	0.03943	14	0.368421	0.55513	21.747	0.33566	14	0.368421	0.55513	36.589	0.010557
Alanine, aspartate and glutamate metabolism	28	11	0.392857	0.69311	26.836	0.25278		12	0.428571	0.66587	31.805	0.079671		12	0.428571	0.66587	46.347	tac	0.0039722	11	0.392857	0.57933	18.998	0.49663	12	0.428571	0.66587	23.785	0.28417	12	0.428571	0.66587	36.229	0.021656
Citrate cycle (TCA cycle)	20	5	0.25	0.25782	41.207	0.10171		5	0.25	0.25782	30.219	0.17541		5	0.25	0.25782	52.646	tac	0.013662	5	0.25	0.25782	19.806	0.48513	5	0.25	0.25782	25.411	0.27293	5	0.25	0.25782	36.65	0.071371
Glycine, serine and threonine metabolism	33	10	0.30303	0.59496	36.151	0.072265	ctl	10	0.30303	0.59496	32.193	0.16205		10	0.30303	0.59496	48.474	abx	0.0031616	10	0.30303	0.59496	11.152	0.77343	10	0.30303	0.59496	31.018	0.1583	10	0.30303	0.59496	34.688	0.082771
beta-Alanine metabolism	21	6	0.285714	0.50373	36.278	0.046422		4	0.190476	0	30.442	0.17444		5	0.238095	0.10448	48.561	tac	0.014465	5	0.238095	0.10448	29.678	0.21623	5	0.238095	0.10448	22.697	0.37384	5	0.238095	0.10448	35.505	0.10371
Arginine biosynthesis	14	12	0.857143	0.59898	10.675	0.78212		11	0.785714	0.59898	17.922	0.50075		11	0.785714	0.59898	36.342	tac	0.05491	11	0.785714	0.59898	19.964	0.40489	11	0.785714	0.59898	23.025	0.32675	11	0.785714	0.59898	28.961	0.10547
Primary bile acid biosynthesis	46	5	0.108696	0.09048	26.954	0.27728		5	0.108696	0.09048	49.062	0.081478	abx	5	0.108696	0.09048	49.83	abx	0.028828	5	0.108696	0.09048	28.587	0.2541	5	0.108696	0.09048	52.478	0.053781	5	0.108696	0.09048	37.34	0.11452
Starch and sucrose metabolism	18	3	0.166667	0.335	7.0296	0.63307		3	0.166667	0.335	10.982	0.53647		3	0.166667	0.335	72.387	tac	0.011199	3	0.166667	0.335	1.522	0.84271	3	0.166667	0.335	36.973	0.15327	3	0.166667	0.335	40.846	0.15373
Taurine and hypotaurine metabolism	8	7	0.875	0.99999	29.672	0.19996		5	0.625	0.71428	17.312	0.53906		5	0.625	0.71428	32.954	abx	0.13177	5	0.625	0.71428	38.484	0.14021	5	0.625	0.71428	32.294	0.14901	5	0.625	0.71428	30.965	0.15662
Nicotinate and nicotinamide metabolism	15	7	0.466667	0.36404	40.855	0.00087885	tac	5	0.333333	0.33246	24.891	0.26947		5	0.333333	0.33246	37.283	tac	0.049295	5	0.333333	0.33246	13.826	0.68685	5	0.333333	0.33246	18.396	0.48969	5	0.333333	0.33246	31.348	0.17151
Pentose phosphate pathway	22	5	0.227273	0.18063	55.361	0.0012066	tac	4	0.181818	0.04712	49.176	0.0040739		4	0.181818	0.04712	61.93		0.0085098	4	0.181818	0.04712	35.502	0.035128	4	0.181818	0.04712	27.391	0.28299	4	0.181818	0.04712	33.216	0.18604
Glycerolipid metabolism	16	3	0.1875	0.37383	35.096	0.067316		3	0.1875	0.37383	44.228	0.073868		3	0.1875	0.37383	68.578	tac	0.0040924	3	0.1875	0.37383	12.375	0.60714	3	0.1875	0.37383	19.669	0.42329	3	0.1875	0.37383	31.838	0.20216
Glyoxylate and dicarboxylate metabolism	32	7	0.21875	0.25927	46.319	0.012885	tac	6	0.1875	0.25927	44.878	0.021943	ctl	6	0.1875	0.25927	55.527	tac	0.02645	6	0.1875	0.25927	19.715	0.45829	6	0.1875	0.25927	26.447	0.29025	6	0.1875	0.25927	28.45	0.23508
Pantothenate and CoA biosynthesis	19	7	0.368421	0.05714	47.959	0.030119		5	0.263158	0.00714	33.27	0.14409		6	0.315789	0.03571	44.389	tac	0.011575	6	0.315789	0.03571	28.7	0.23656	6	0.315789	0.03571	10.804	0.80532	6	0.315789	0.03571	26.705	0.26467
Cysteine and methionine metabolism	33	9	0.272727	0.29677	39.2	0.045514		8	0.242424	0.27493	28.193	0.18361		8	0.242424	0.27493	39.5	tac	0.010063	8	0.242424	0.27493	30.63	0.11207	8	0.242424	0.27493	24.474	0.32397	8	0.242424	0.27493	28.111	0.30947
Glutathione metabolism	28	11	0.392857	0.43677	51.289	0.015958	ctl	11	0.392857	0.43677	42.958	0.033331	ctl	11	0.392857	0.43677	35.038	abx	0.065574	11	0.392857	0.43677	39.609	0.10139	11	0.392857	0.43677	15.746	0.59878	11	0.392857	0.43677	21.548	0.39728
Purine metabolism	65	13	0.2	0.20513	11.587	0.77562		12	0.184615	0.20513	20.798	0.3917		12	0.184615	0.20513	19.972		0.47468	12	0.184615	0.20513	21.462	0.37183	12	0.184615	0.20513	35.035	0.065136	12	0.184615	0.20513	20.531	0.40279
Valine, leucine and isoleucine biosynthesis	8	5	0.625	0	9.1553	0.59592		5	0.625	0	21.119	0.36682		5	0.625	0	37.643		0.12407	5	0.625	0	2.8528	0.86253	5	0.625	0	23.496	0.32405	5	0.625	0	13.01	0.53253
Histidine metabolism	16	7	0.4375	0.53278	47.329	0.0035581	tac	7	0.4375	0.53278	17.378	0.47377		7	0.4375	0.53278	60.698	tac	0.021634	7	0.4375	0.53278	28.644	0.23806	7	0.4375	0.53278	35.904	0.094764	7	0.4375	0.53278	14.679	0.65103
Lysine degradation	25	4	0.16	0.00469	23.844	0.32		3	0.12	0.00469	37.96	0.1109		4	0.16	0.00469	38.98		0.03906	3	0.12	0.00469	21.762	0.35014	3	0.12	0.00469	38.151	0.076286	3	0.12	0.00469	16.204	0.65468
Pyrimidine metabolism	39	14	0.358974	0.51564	23.556	0.32577		12	0.307692	0.50246	21.144	0.41932		13	0.333333	0.51564	27.345		0.16763	13	0.333333	0.51564	16.361	0.64035	13	0.333333	0.51564	23.014	0.31153	13	0.333333	0.51564	13.791	0.69562
Vitamin B6 metabolism	9	1	0.111111	0	76.067	0.023469	tac	1	0.111111	0	52.126	0.10519		2	0.222222	0.07843	62.58	tac	0.0014908	2	0.222222	0.07843	51.655	0.085389	2	0.222222	0.07843	42.233	0.15575	2	0.222222	0.07843	8.8006	0.73343
Phenylalanine, tyrosine and tryptophan biosynthesis	4	3	0.75	1	27.964	0.27124		3	0.75	1	1.7571	0.94689		3	0.75	1	27.311		0.29431	3	0.75	1	11.06	0.67918	3	0.75	1	11.124	0.67796	3	0.75	1	3.7016	0.87546

## Sheet: D. serum pathways
Supplemental Table 3D. Pathway enrichment analysis to indicate the significantly affected pathways by treatment in serum
		abx						Tac						tac vs abx						abxtac						abxtac vs abx					abxtac vs tac
	Total Cmpd	Hits	Coverage	Impact	Statistic Q		Raw p	Hits	Coverage	Impact	Statistic Q		Raw p	Hits	Coverage	Impact	Statistic Q		Raw p	Hits	Coverage	Impact	Statistic Q		Raw p	Hits	Coverage	Impact	Statistic Q	Raw p	Hits	Coverage	Impact	Statistic Q	Raw p
Arginine and proline metabolism	38	14	0.368421	0.49375	63.031		0.00050764	14	0.368421	0.49375	38.333	tac	0.017767	14	0.368421	0.49375	38.333	abx	0.0087203	14	0.368421	0.49375	70.717		0.00030217	14	0.368421	0.49375	51.219	0.0015625	14	0.368421	0.49375	45.229	2.8609e-05
Glycine, serine and threonine metabolism	34	12	0.352941	0.66238	49.897	abx	0.00081894	12	0.352941	0.66238	35.758	tac	0.012577	12	0.352941	0.66238	35.758		0.0027019	12	0.352941	0.66238	54.912		0.0004443	12	0.352941	0.66238	34.31	0.035855	12	0.352941	0.66238	50.582	0.0012718
Lysine degradation	25	6	0.24	0.19249	58.344		0.0054484	6	0.24	0.19249	54.303		0.12832	6	0.24	0.19249	54.303		0.012771	6	0.24	0.19249	47.374		2.2106e-06	6	0.24	0.19249	21.217	0.39384	6	0.24	0.19249	46.112	0.0019869
Phenylalanine metabolism	12	5	0.416667	0.61904	63.203	abx	0.019304	4	0.333333	0.35714	67.501	tac	0.059697	5	0.416667	0.61904	67.501		0.0088677	5	0.416667	0.61904	60.428		0.014637	5	0.416667	0.61904	12.472	0.86214	5	0.416667	0.61904	65.784	0.0043813
Arginine biosynthesis	14	10	0.714286	0.59898	53.141	abx	0.0009992	10	0.714286	0.59898	29.156	tac	0.016047	10	0.714286	0.59898	29.156	abx	0.13714	10	0.714286	0.59898	54.002		0.001461	10	0.714286	0.59898	32.76	0.10141	10	0.714286	0.59898	38.452	0.0052574
Primary bile acid biosynthesis	46	4	0.0869565	0.06763	24.68		0.31275	5	0.108696	0.09048	58.682	tac	0.01702	5	0.108696	0.09048	58.682	tac	0.0047147	4	0.0869565	0.06763	50.95		0.011684	4	0.0869565	0.06763	60.551	0.0051997	5	0.108696	0.09048	51.405	0.0061574
Aminoacyl-tRNA biosynthesis	48	17	0.354167	0.16667	76.151		0.00088757	17	0.354167	0.16667	56.412		0.13217	17	0.354167	0.16667	56.412		0.024734	17	0.354167	0.16667	82.861		0.00016163	17	0.354167	0.16667	28.411	0.20034	17	0.354167	0.16667	65.639	0.0062282
Glyoxylate and dicarboxylate metabolism	32	8	0.25	0.28308	42.848	abx	0.015441	8	0.25	0.28308	37.634	tac	0.0018346	8	0.25	0.28308	37.634	tac	0.028115	8	0.25	0.28308	49.36		0.0097395	8	0.25	0.28308	21.889	0.30468	8	0.25	0.28308	47.599	0.0087552
Valine, leucine and isoleucine biosynthesis	8	6	0.75	0	59.001	abx	0.010623	6	0.75	0	46.7		0.37146	6	0.75	0	46.7	abx	0.051075	6	0.75	0	81.025		1.2937e-05	6	0.75	0	24.417	0.31024	6	0.75	0	69.563	0.014712
Tryptophan metabolism	41	6	0.146341	0.35605	58.702	ctl	0.0064563	6	0.146341	0.35605	51.766		0.012151	6	0.146341	0.35605	51.766	tac	9.7243e-05	6	0.146341	0.35605	65.434		9.2718e-05	6	0.146341	0.35605	18.972	0.52583	6	0.146341	0.35605	37.885	0.015779
Citrate cycle (TCA cycle)	20	8	0.4	0.35283	43.543		0.054732	8	0.4	0.35283	59.047	tac	0.054334	8	0.4	0.35283	59.047	tac	0.0047049	8	0.4	0.35283	27.554		0.18001	8	0.4	0.35283	17.266	0.57149	8	0.4	0.35283	47.608	0.016841
Taurine and hypotaurine metabolism	8	3	0.375	0.71428	27.208		0.292	3	0.375	0.71428	69.505	tac	0.013797	3	0.375	0.71428	69.505	tac	5.7235e-05	3	0.375	0.71428	45.047		0.060674	3	0.375	0.71428	57.129	0.015995	3	0.375	0.71428	45.466	0.028413
Alanine, aspartate and glutamate metabolism	28	11	0.392857	0.57933	60.336		0.0013337	11	0.392857	0.57933	40.19	tac	0.010357	11	0.392857	0.57933	40.19	tac	0.022009	11	0.392857	0.57933	56.875		5.2348e-05	11	0.392857	0.57933	34.945	0.088054	11	0.392857	0.57933	35.156	0.031922
Glutathione metabolism	28	8	0.285714	0.40874	47.473		0.030331	8	0.285714	0.40874	28.621		0.1375	8	0.285714	0.40874	28.621		0.083017	8	0.285714	0.40874	46.122		0.0028861	8	0.285714	0.40874	36.731	0.089533	8	0.285714	0.40874	42.242	0.034451
Valine, leucine and isoleucine degradation	40	6	0.15	0.02168	49.166		0.030087	6	0.15	0.02168	34.154		0.93866	6	0.15	0.02168	34.154		0.16386	6	0.15	0.02168	71.738		0.00062312	5	0.125	0.02168	24.57	0.32607	6	0.15	0.02168	56.054	0.051752
Cysteine and methionine metabolism	33	7	0.212121	0.35755	73.039	abx	0.00019108	7	0.212121	0.35755	37.651	tac	0.0033184	7	0.212121	0.35755	37.651		0.06667	7	0.212121	0.35755	62.977		0.00010169	7	0.212121	0.35755	32.592	0.079272	7	0.212121	0.35755	44.094	0.058194
Glycerophospholipid metabolism	36	7	0.194444	0.22069	54.177	ctl	0.029018	7	0.194444	0.22069	41.443	ctl	0.070336	7	0.194444	0.22069	41.443		0.059364	7	0.194444	0.22069	52.39		0.022246	7	0.194444	0.22069	37.575	0.00031459	7	0.194444	0.22069	37.964	0.081883
Histidine metabolism	16	11	0.6875	0.76228	47.499		0.028037	11	0.6875	0.76228	35.957	tac	0.10104	11	0.6875	0.76228	35.957		0.013947	11	0.6875	0.76228	47.35		0.033111	11	0.6875	0.76228	33.919	0.043629	11	0.6875	0.76228	31.242	0.095004
Phenylalanine, tyrosine and tryptophan biosynthesis	4	4	1	1	75.149	abx	0.0066781	3	0.75	1	51.929		0.65082	4	1	1	51.929	abx	0.066127	4	1	1	60.144		0.0039583	4	1	1	10.429	0.89366	4	1	1	38.24	0.095476
Glycolysis / Gluconeogenesis	26	5	0.192308	0.20594	33.799		0.014504	5	0.192308	0.20594	16.824		0.050533	5	0.192308	0.20594	16.824		0.55828	5	0.192308	0.20594	37.702		0.016183	5	0.192308	0.20594	16.216	0.71616	5	0.192308	0.20594	31.386	0.18562
Pyruvate metabolism	22	4	0.181818	0.20684	37.677		0.066023	4	0.181818	0.20684	19.186		0.32756	4	0.181818	0.20684	19.186		0.48138	4	0.181818	0.20684	37.612		0.022864	4	0.181818	0.20684	17.316	0.48108	4	0.181818	0.20684	28.016	0.21495
Ubiquinone and other terpenoid-quinone biosynthesis	9	2	0.222222	1	90.049		0.0010194	2	0.222222	1	59.787		0.58156	2	0.222222	1	59.787		0.06407	2	0.222222	1	59.8		0.061603	2	0.222222	1	20.019	0.42507	2	0.222222	1	31.797	0.22861
Nicotinate and nicotinamide metabolism	15	4	0.266667	0.33246	43.156		0.10123	4	0.266667	0.33246	43.567		0.0037277	4	0.266667	0.33246	43.567	tac	0.047232	4	0.266667	0.33246	23.849		0.31879	4	0.266667	0.33246	3.1864	0.92902	4	0.266667	0.33246	27.704	0.24193
Glycerolipid metabolism	16	4	0.25	0.37383	33.869		0.081793	4	0.25	0.37383	21.237	ctl	0.039853	4	0.25	0.37383	21.237		0.23612	4	0.25	0.37383	32.081		0.13445	4	0.25	0.37383	10.401	0.78214	4	0.25	0.37383	26.925	0.26073
Pantothenate and CoA biosynthesis	19	6	0.315789	0.03571	45.223		0.02586	6	0.315789	0.03571	14.307		0.61919	6	0.315789	0.03571	14.307		0.75658	6	0.315789	0.03571	50.252		0.002676	6	0.315789	0.03571	13.515	0.759	6	0.315789	0.03571	24.128	0.33783
beta-Alanine metabolism	21	7	0.333333	0.16045	45.476		0.084806	7	0.333333	0.16045	19.779		0.28379	7	0.333333	0.16045	19.779		0.49167	7	0.333333	0.16045	37.681		0.093939	7	0.333333	0.16045	16.196	0.5629	7	0.333333	0.16045	19.378	0.34782
Butanoate metabolism	15	5	0.333333	0.11111	56.074		0.014528	5	0.333333	0.11111	47.609		0.23618	5	0.333333	0.11111	47.609		0.088	5	0.333333	0.11111	30.441		0.033934	4	0.266667	0	43.827	0.030317	5	0.333333	0.11111	25.838	0.36398
Pyrimidine metabolism	39	7	0.179487	0.29692	51.689	ctl	0.02668	7	0.179487	0.29692	21.095	ctl	0.10317	7	0.179487	0.29692	21.095		0.58191	7	0.179487	0.29692	31.426		0.14897	7	0.179487	0.29692	14.909	0.75287	7	0.179487	0.29692	23.497	0.37326
Tyrosine metabolism	42	7	0.166667	0.24788	62.101	abx	0.0029335	7	0.166667	0.24788	37.725		0.37548	7	0.166667	0.24788	37.725		0.10997	7	0.166667	0.24788	43.892		0.026443	6	0.142857	0.24788	13.336	0.71873	7	0.166667	0.24788	20.653	0.41878
Synthesis and degradation of ketone bodies	5	2	0.4	0.6	59.895		0.036093	2	0.4	0.6	35.485		0.1989	2	0.4	0.6	35.485		0.37916	2	0.4	0.6	54.793		0.017387	1	0.2	0	NA	0.12814	2	0.4	0.6	26.39	0.42556
Purine metabolism	66	8	0.121212	0.08661	44.078	ctl	0.06705	8	0.121212	0.08661	11.359	ctl	0.11101	8	0.121212	0.08661	11.359		0.66471	8	0.121212	0.08661	49.94		0.035094	8	0.121212	0.08661	5.4291	0.82432	8	0.121212	0.08661	16.872	0.46729
D-Glutamine and D-glutamate metabolism	6	2	0.333333	0.5	65.328	ctl	0.0049264	2	0.333333	0.5	43.109		0.40972	2	0.333333	0.5	43.109	tac	0.1201	2	0.333333	0.5	27.395		0.29794	2	0.333333	0.5	48.951	0.078253	2	0.333333	0.5	14.078	0.55404
Thiamine metabolism	7	2	0.285714	0	54.846		0.0067509	2	0.285714	0	83.207		0.37731	2	0.285714	0	83.207	tac	0.0050251	2	0.285714	0	4.8306		0.82113	2	0.285714	0	80.508	0.0014851	2	0.285714	0	8.2975	0.7601
