# Supplementary material for: Rapid intestinal and systemic metabolic reprogramming in an immunosuppressed environment
Source: BMC Microbiol. 2023 Dec 9;23:394. doi: 10.1186/s12866-023-03141-z (PMC10709923; doi:10.1186/s12866-023-03141-z)
Supplement: Supplementary file 6 — Supplementary Material 6 [file 12866_2023_3141_MOESM6_ESM.xlsx]

## Sheet: serum_unstratefy
compound ID	compound name	Intercept	Slope	Rsq	PVal	Tauhat	NumSynthGenes	NumDegGenes	TopSynthGenes	TopSynthGenes annotation	pathway of TopSynthGenes	pathway of TopSynthGenes annotation	TopDegGene	TopDegGene annotation	Pathway of TopDegGene	Pathway of TopDegGene annotation	SynthGenes	DegGenes	TopSynthGenes		TopDegGenes		TopSynthSpecGenes	TopDegSpecGenes	NumSynthSpecies	NumSynthSpecGenes	NumDegSpecies	NumDegSpecGenes	SynthSpec	DegSpec	SynthSpecGenes	DegSpecGenes
C00062	L-Arginine	-1.60004	-2.14064	0.310463	0.023707	0.368193	0	3					K00673	astA; arginine N-succinyltransferase [EC:2.3.1.109]	ko00330	Arginine and proline metabolism [PATH:ko00330]		K00673 K01585 K01887			K00673 K01585 K01887			K00673 K01585 K01887
C01157	Hydroxyproline	-0.506563	2.24876	0.298294	0.0181016	0.290565	1	0	K00286	proC; pyrroline-5-carboxylate reductase [EC:1.5.1.2]	ko00330	Arginine and proline metabolism [PATH:ko00330]					K00286		K00286				K00286
C00388	Histamine	0.0658194	-1.68721	0.238917	0.0391624	0.275136	1	0	K01590	hdc, HDC; histidine decarboxylase [EC:4.1.1.22]	ko00340	Histidine metabolism [PATH:ko00340]					K01590		K01590				K01590
C00695	Cholic acid	0.837372	-0.470524	0.210728	0.0427857	0.324339	1	0	K01442	cbh; choloylglycine hydrolase [EC:3.5.1.24]	ko00120	Primary bile acid biosynthesis [PATH:ko00120]					K01442		K01442				K01442
C00122	Fumaric acid	2.10753	-4.12745	0.180961	0.0564438	0.287485	3	0	K01744	aspA; aspartate ammonia-lyase [EC:4.3.1.1]	ko00250	Alanine, aspartate and glutamate metabolism [PATH:ko00250]					K01744 K01756 K05714		K01744 K01756 K05714				K01744 K01756 K05714
C00022	Pyruvic acid	1.19239	5.74637	0.171578	0.0775358	0.269615	13	11	K00101	lldD; L-lactate dehydrogenase (cytochrome) [EC:1.1.2.3]	ko00620	Pyruvate metabolism [PATH:ko00620]	K00156	poxB; pyruvate dehydrogenase (quinone) [EC:1.2.5.1]	ko00620	Pyruvate metabolism [PATH:ko00620]	K00101 K00169 K00170 K00171 K00172 K00174 K00175 K01011 K01571 K01572 K03737 K05396 K07248	K00156 K00158 K00161 K00163 K01006 K01007 K01652 K01653 K01714 K01958 K01960	K00101 K00169 K00170 K00171 K00172		K00156 K00158 K00161 K00163 K01006		K00101 K00169 K00170 K00171 K00172	K00156 K00158 K00161 K00163 K01006
C00037	Glycine	-0.0044092	0.726768	0.168382	0.101981	0.358072	5	11	K01255	CARP, pepA; leucyl aminopeptidase [EC:3.4.11.1]	ko00480	Glutathione metabolism [PATH:ko00480]	K00281	GLDC, gcvP; glycine dehydrogenase [EC:1.4.4.2]	ko00630	Glyoxylate and dicarboxylate metabolism [PATH:ko00630]	K01255 K01256 K01270 K01442 K07751	K00281 K00283 K00382 K00600 K00605 K00613 K01878 K01879 K01880 K01920 K02437	K01255 K01256 K01270 K01442 K07751		K00281 K00283 K00382 K00600 K00605		K01255 K01256 K01270 K01442 K07751	K00281 K00283 K00382 K00600 K00605
C00214	Thymidine	0.0500033	-1.49865	0.15156	0.122961	0.485588	2	4	K03787	surE; 5'-nucleotidase [EC:3.1.3.5]	ko00230	Purine metabolism [PATH:ko00230]	K00756	pdp; pyrimidine-nucleoside phosphorylase [EC:2.4.2.2]	ko00240	Pyrimidine metabolism [PATH:ko00240]	K03787 K08722	K00756 K00758 K00857 K09913	K03787 K08722		K00756 K00758 K00857 K09913		K03787 K08722	K00756 K00758 K00857 K09913
C01571	Decanoic acid	-0.177833	0.317805	0.138198	0.103048	0.269256	1	0	K01071	MCH; medium-chain acyl-[acyl-carrier-protein] hydrolase [EC:3.1.2.21]	ko00061	Fatty acid biosynthesis [PATH:ko00061]					K01071		K01071				K01071
C00322	alpha-Ketoadipic acid	0.00644659	-1.53433	0.134819	0.138084	0.438488	0	2					K00382	DLD, lpd, pdhD; dihydrolipoamide dehydrogenase [EC:1.8.1.4]	ko00010	Glycolysis / Gluconeogenesis [PATH:ko00010]		K00382 K00658			K00382 K00658			K00382 K00658
C00026	alpha-Ketoglutaric acid	-0.00829925	-7.02511	0.133647	0.122094	0.287715	1	3	K13566	NIT2, yafV; omega-amidase [EC:3.5.1.3]	ko00250	Alanine, aspartate and glutamate metabolism [PATH:ko00250]	K00164	OGDH, sucA; 2-oxoglutarate dehydrogenase E1 component [EC:1.2.4.2]	ko00020	Citrate cycle (TCA cycle) [PATH:ko00020]	K13566	K00164 K15372 K15737	K13566		K00164 K15372 K15737		K13566	K00164 K15372 K15737
C00294	Inosine	-0.154636	0.709164	0.11885	0.138103	0.377575	2	1	K01488	add, ADA; adenosine deaminase [EC:3.5.4.4]	ko00230	Purine metabolism [PATH:ko00230]	K01239	iunH; purine nucleosidase [EC:3.2.2.1]	ko00230	Purine metabolism [PATH:ko00230]	K01488 K03787	K01239	K01488 K03787		K01239		K01488 K03787	K01239
C01879	Pidolic acid	-0.0572043	-5.62088	0.099289	0.17395	0.327051	0	1					K07160	pxpA; 5-oxoprolinase (ATP-hydrolysing) subunit A [EC:3.5.2.9]	ko00480	Glutathione metabolism [PATH:ko00480]		K07160			K07160			K07160
C00188	L-Threonine	-0.167498	0.345901	0.0977821	0.139822	0.328895	1	2	K01733	hrC; threonine synthase [EC:4.2.3.1]	ko00260	Glycine, serine and threonine metabolism [PATH:ko00260]	K00060	dh; threonine 3-dehydrogenase [EC:1.1.1.103]	ko00260	Glycine, serine and threonine metabolism [PATH:ko00260]	K01733	K00060 K01868	K01733		K00060 K01868		K01733	K00060 K01868
C05824	S-Sulphocysteine	-0.193631	1.39755	0.0953095	0.177436	0.322885	1	0	K12339	cysM; S-sulfo-L-cysteine synthase (O-acetyl-L-serine-dependent) [EC:2.5.1.144]	ko00270	Cysteine and methionine metabolism [PATH:ko00270]					K12339		K12339				K12339
C00315	Spermidine	-0.215894	1.92762	0.0947556	0.174289	0.298737	2	0	K00797	speE, SRM, SPE3; spermidine synthase [EC:2.5.1.16]	ko00270	Cysteine and methionine metabolism [PATH:ko00270]					K00797 K13747		K00797 K13747				K00797 K13747
C00954	Indole-3-acetic acid	0.0491294	-12.1594	0.0736233	0.272134	0.419109	2	0	K00128	ALDH; aldehyde dehydrogenase (NAD+) [EC:1.2.1.3]	ko00010	Glycolysis / Gluconeogenesis [PATH:ko00010]					K00128 K01426		K00128 K01426				K00128 K01426
C00042	Butanedioic acid	0.0239362	1.44899	0.0671412	0.303416	0.415248	4	0	K00135	gabD; succinate-semialdehyde dehydrogenase / glutarate-semialdehyde dehydrogenase [EC:1.2.1.16 1.2.1.79 1.2.1.20]	ko00650	Butanoate metabolism [PATH:ko00650]					K00135 K01637 K01739 K15737		K00135 K01637 K01739 K15737				K00135 K01637 K01739 K15737
C00086	Urea	-0.130365	-1.12956	0.0670565	0.24683	0.312241	1	2	K08688	E3.5.3.3; creatinase [EC:3.5.3.3]	ko00260	Glycine, serine and threonine metabolism [PATH:ko00260]	K01428	ureC; urease subunit alpha [EC:3.5.1.5]	ko00230	Purine metabolism [PATH:ko00230]	K08688	K01428 K01430	K08688		K01428 K01430		K08688	K01428 K01430
C00164	Acetoacetic acid	0.449142	-59.5562	0.0591942	0.261566	0.367695	2	0	K01640	E4.1.3.4, HMGCL, hmgL; hydroxymethylglutaryl-CoA lyase [EC:4.1.3.4]	ko00650	Butanoate metabolism [PATH:ko00650]					K01640 K18013		K01640 K18013				K01640 K18013
C00116	Glycerol	-0.053733	0.298964	0.0577206	0.206234	0.179487	0	2					K00864	glpK, GK; glycerol kinase [EC:2.7.1.30]	ko00561	Glycerolipid metabolism [PATH:ko00561]		K00864 K06122			K00864 K06122			K00864 K06122
C00785	Urocanic acid	0.201891	-0.248286	0.0574348	0.289355	0.305257	1	2	K01745	hutH, HAL; histidine ammonia-lyase [EC:4.3.1.3]	ko00340	Histidine metabolism [PATH:ko00340]	K01712	hutU, UROC1; urocanate hydratase [EC:4.2.1.49]	ko00340	Histidine metabolism [PATH:ko00340]	K01745	K01712 K17363	K01745		K01712 K17363		K01745	K01712 K17363
C00385	Xanthine	-0.186738	1.3872	0.046047	0.349213	0.387644	3	2	K00087	ygeS, xdhA; xanthine dehydrogenase molybdenum-binding subunit [EC:1.17.1.4]	ko00230	Purine metabolism [PATH:ko00230]	K00087	ygeS, xdhA; xanthine dehydrogenase molybdenum-binding subunit [EC:1.17.1.4]	ko00230	Purine metabolism [PATH:ko00230]	K00087 K01239 K13479	K00087 K13479	K00087 K01239 K13479		K00087 K13479		K00087 K01239 K13479	K00087 K13479
C00111	2-Propanone, 1-hydroxy-3-(phosphonooxy)-	0.23961	0.87756	0.0431896	0.407476	0.469851	3	4	K00863	DAK, TKFC; triose/dihydroxyacetone kinase / FAD-AMP lyase (cyclizing) [EC:2.7.1.28 2.7.1.29 4.6.1.15]	ko00051	Fructose and mannose metabolism [PATH:ko00051]	K01624	FBA, fbaA; fructose-bisphosphate aldolase, class II [EC:4.1.2.13]	ko00010	Glycolysis / Gluconeogenesis [PATH:ko00010]	K00863 K01628 K01629	K01624 K01734 K03517 K11645	K00863 K01628 K01629		K01624 K01734 K03517 K11645		K00863 K01628 K01629	K01624 K01734 K03517 K11645
C00153	Niacinamide	-0.209303	0.104742	0.0344647	0.33476	0.219471	1	0	K01239	iunH; purine nucleosidase [EC:3.2.2.1]	ko00230	Purine metabolism [PATH:ko00230]					K01239		K01239				K01239
C00864	Pantothenic acid	0.0976064	-0.262899	0.0344042	0.426821	0.390335	1	2	K01918	panC; pantoate--beta-alanine ligase [EC:6.3.2.1]	ko00410	beta-Alanine metabolism [PATH:ko00410]	K00867	coaA; type I pantothenate kinase [EC:2.7.1.33]	ko00770	Pantothenate and CoA biosynthesis [PATH:ko00770]	K01918	K00867 K03525	K01918		K00867 K03525		K01918	K00867 K03525
C00255	Riboflavin	-0.0785496	-0.235041	0.0319042	0.439178	0.273908	3	4	K00793	ribE, RIB5; riboflavin synthase [EC:2.5.1.9]	ko00740	Riboflavin metabolism [PATH:ko00740]	K05368	fre, ubiB; NAD(P)H-flavin reductase [EC:1.5.1.41]	ko00740	Riboflavin metabolism [PATH:ko00740]	K00793 K03788 K20862	K05368 K11753 K22393 K22394	K00793 K03788 K20862		K05368 K11753 K22393 K22394		K00793 K03788 K20862	K05368 K11753 K22393 K22394
C00245	l-Taurine	0.0919954	-0.132872	0.0314563	0.34741	0.177097	2	3	K01442	cbh; choloylglycine hydrolase [EC:3.5.1.24]	ko00120	Primary bile acid biosynthesis [PATH:ko00120]	K00681	ggt; gamma-glutamyltranspeptidase / glutathione hydrolase [EC:2.3.2.2 3.4.19.13]	ko00430	Taurine and hypotaurine metabolism [PATH:ko00430]	K01442 K01580	K00681 K03119 K15372	K01442 K01580		K00681 K03119 K15372		K01442 K01580	K00681 K03119 K15372
C00127	Oxiglutatione	-0.17334	-0.136819	0.0306863	0.437525	0.337246	1	1	K00432	gpx, btuE, bsaA; glutathione peroxidase [EC:1.11.1.9]	ko00590	Arachidonic acid metabolism [PATH:ko00590]	K00383	GSR, gor; glutathione reductase (NADPH) [EC:1.8.1.7]	ko00480	Glutathione metabolism [PATH:ko00480]	K00432	K00383	K00432		K00383		K00432	K00383
C00134	Putrescine	0.0659175	0.923698	0.0252894	0.507473	0.320023	2	3	K01480	speB; agmatinase [EC:3.5.3.11]	ko00330	Arginine and proline metabolism [PATH:ko00330]	K00657	speG, SAT; diamine N-acetyltransferase [EC:2.3.1.57]	ko00330	Arginine and proline metabolism [PATH:ko00330]	K01480 K12251	K00657 K00797 K09470	K01480 K12251		K00657 K00797 K09470		K01480 K12251	K00657 K00797 K09470
C00262	Hypoxanthine	0.124769	-1.13328	0.0229678	0.535473	0.445988	4	2	K01239	iunH; purine nucleosidase [EC:3.2.2.1]	ko00230	Purine metabolism [PATH:ko00230]	K00087	ygeS, xdhA; xanthine dehydrogenase molybdenum-binding subunit [EC:1.17.1.4]	ko00230	Purine metabolism [PATH:ko00230]	K01239 K01486 K03783 K03784	K00087 K13479	K01239 K01486 K03783 K03784		K00087 K13479		K01239 K01486 K03783 K03784	K00087 K13479
C00431	5-Aminovaleric acid	0.112236	1.68919	0.0219215	0.492716	0.380824	3	0	K00137	prr; aminobutyraldehyde dehydrogenase [EC:1.2.1.19]	ko00310	Lysine degradation [PATH:ko00310]					K00137 K10793 K21672		K00137 K10793 K21672				K00137 K10793 K21672
C00233	alpha-Ketoisocaproic acid	0.0506255	-0.173759	0.0200358	0.534482	0.311717	1	0	K00052	leuB, IMDH; 3-isopropylmalate dehydrogenase [EC:1.1.1.85]	ko00660	C5-Branched dibasic acid metabolism [PATH:ko00660]					K00052		K00052				K00052
C00366	Uric acid	-0.211059	0.728948	0.0180823	0.494271	0.286485	2	1	K00087	ygeS, xdhA; xanthine dehydrogenase molybdenum-binding subunit [EC:1.17.1.4]	ko00230	Purine metabolism [PATH:ko00230]	K16839	hpxO; FAD-dependent urate hydroxylase [EC:1.14.13.113]	ko00230	Purine metabolism [PATH:ko00230]	K00087 K13479	K16839	K00087 K13479		K16839		K00087 K13479	K16839
C02989	Methionine sulfoxide	0.428196	0.220537	0.0158604	0.562134	0.374098	0	1					K08968	msrC; L-methionine (R)-S-oxide reductase [EC:1.8.4.14]	ko00270	Cysteine and methionine metabolism [PATH:ko00270]		K08968			K08968			K08968
C01035	gamma-Guanidinobutyric acid	0.136755	6.58487	0.0105266	0.626488	0.40403	2	0	K00613	GATM; glycine amidinotransferase [EC:2.1.4.1]	ko00260	Glycine, serine and threonine metabolism [PATH:ko00260]					K00613 K01426		K00613 K01426				K00613 K01426
C00019	S-Adenosylmethionine	0.328272	-0.173488	0.0102957	0.695624	0.483738	1	4	K00789	metK; S-adenosylmethionine synthetase [EC:2.5.1.6]	ko00270	Cysteine and methionine metabolism [PATH:ko00270]	K00558	DNMT1, dcm; DNA (cytosine-5)-methyltransferase 1 [EC:2.1.1.37]	ko00270	Cysteine and methionine metabolism [PATH:ko00270]	K00789	K00558 K00568 K01611 K17398	K00789		K00558 K00568 K01611 K17398		K00789	K00558 K00568 K01611 K17398
C01921	Glycocholic acid	0.223496	0.168626	0.00861405	0.687876	0.375661	0	1					K01442	cbh; choloylglycine hydrolase [EC:3.5.1.24]	ko00120	Primary bile acid biosynthesis [PATH:ko00120]		K01442			K01442			K01442
C00141	2-Ketoisovaleric acid	0.0344163	0.216514	0.00797966	0.709599	0.358399	0	2					K00606	panB; 3-methyl-2-oxobutanoate hydroxymethyltransferase [EC:2.1.2.11]	ko00770	Pantothenate and CoA biosynthesis [PATH:ko00770]		K00606 K01649			K00606 K01649			K00606 K01649
C00114	Choline ion	0.123264	0.0262632	0.00570606	0.694267	0.227176	1	1	K01126	E3.1.4.46, glpQ, ugpQ; glycerophosphoryl diester phosphodiesterase [EC:3.1.4.46]	ko00564	Glycerophospholipid metabolism [PATH:ko00564]	K00108	betA, CHDH; choline dehydrogenase [EC:1.1.99.1]	ko00260	Glycine, serine and threonine metabolism [PATH:ko00260]	K01126	K00108	K01126		K00108		K01126	K00108
C00093	sn-Glycerol 3-phosphate	-0.0785977	0.22055	0.00338833	0.793778	0.310401	2	3	K00864	glpK, GK; glycerol kinase [EC:2.7.1.30]	ko00561	Glycerolipid metabolism [PATH:ko00561]	K00631	plsB; glycerol-3-phosphate O-acyltransferase [EC:2.3.1.15]	ko00561	Glycerolipid metabolism [PATH:ko00561]	K00864 K01126	K00631 K00980 K08591	K00864 K01126		K00631 K00980 K08591		K00864 K01126	K00631 K00980 K08591
C00189	Ethanolamine	-0.0279359	0.0339629	0.00258716	0.793115	0.336091	1	0	K01126	E3.1.4.46, glpQ, ugpQ; glycerophosphoryl diester phosphodiesterase [EC:3.1.4.46]	ko00564	Glycerophospholipid metabolism [PATH:ko00564]					K01126		K01126				K01126

## Sheet: serum_stratefy_results
compound ID	compound name	Intercept	Slope	Rsq	PVal	Tauhat	NumSynthGenes	NumSynthSpecies	NumSynthSpecGenes	NumDegGenes	NumDegSpecies	NumDegSpecGenes	SynthGenes	SynthSpec	DegGenes	DegSpec	SynthSpecGenes	DegSpecGenes	TopSynthSpecGenes	TopDegSpecGenes
C01157	Hydroxyproline	-1.50771	0.000677493	0.198999	0.0259143	0.785091	1	5	5	0	0	0	K00286	g__Bacteroides.s__Bacteroides_thetaiotaomicron g__Enterobacter.s__Enterobacter_cloacae_complex g__Acutalibacter.s__Acutalibacter_muris g__Leclercia.s__Leclercia_adecarboxylata g__Clostridium.s__Clostridium_botulinum			g__Bacteroides.s__Bacteroides_thetaiotaomicron/K00286 g__Enterobacter.s__Enterobacter_cloacae_complex/K00286 g__Acutalibacter.s__Acutalibacter_muris/K00286 g__Leclercia.s__Leclercia_adecarboxylata/K00286 g__Clostridium.s__Clostridium_botulinum/K00286		g__Bacteroides.s__Bacteroides_thetaiotaomicron/K00286 g__Enterobacter.s__Enterobacter_cloacae_complex/K00286 g__Acutalibacter.s__Acutalibacter_muris/K00286 g__Leclercia.s__Leclercia_adecarboxylata/K00286 g__Clostridium.s__Clostridium_botulinum/K00286
C00022	Pyruvic acid	-0.973494	-0.000189313	0.241507	0.0300744	0.430856	13	13	42	11	14	43	K00174 K00175 K01571 K01572 K03737 K00172 K05396 K07248 K00101 K00169 K00170 K00171 K01011	g__Paeniclostridium.s__Paeniclostridium_sordellii g__Acutalibacter.s__Acutalibacter_muris g__Oscillibacter.s__Oscillibacter_sp_1_3 g__Klebsiella.s__Klebsiella_pneumoniae g__Klebsiella.s__Klebsiella_variicola g__Bacteroides.s__Bacteroides_thetaiotaomicron g__Klebsiella.s__Klebsiella_variicola_CAG_634 unclassified g__Enterobacter.s__Enterobacter_cloacae_complex g__Lachnoclostridium.s__Clostridium_c…	K00158 K01006 K01714 K01652 K01653 K00163 K01007 K00156 K00161 K01958 K01960	g__Lactobacillus.s__Lactobacillus_johnsonii g__Lachnospiraceae_unclassified.s__Lachnospiraceae_bacterium_A4 g__Clostridium.s__Clostridium_perfringens g__Acutalibacter.s__Acutalibacter_muris g__Klebsiella.s__Klebsiella_pneumoniae g__Klebsiella.s__Klebsiella_variicola g__Bacteroides.s__Bacteroides_thetaiotaomicron g__Klebsiella.s__Klebsiella_variicola_CAG_634 unclassified g__Enterobacter.s__Enterob…	g__Paeniclostridium.s__Paeniclostridium_sordellii/K00174 g__Paeniclostridium.s__Paeniclostridium_sordellii/K00175 g__Acutalibacter.s__Acutalibacter_muris/K00174 g__Acutalibacter.s__Acutalibacter_muris/K00175 g__Acutalibacter.s__Acutalibacter_muris/K01571 g__Acutalibacter.s__Acutalibacter_muris/K01572 g__Acutalibacter.s__Acutalibacter_muris/K03737 g__Oscillibacter.s__Oscillibacter_sp_1_3/K00172 g_…	g__Lactobacillus.s__Lactobacillus_johnsonii/K00158 g__Lachnospiraceae_unclassified.s__Lachnospiraceae_bacterium_A4/K01006 g__Clostridium.s__Clostridium_perfringens/K01714 g__Acutalibacter.s__Acutalibacter_muris/K01652 g__Acutalibacter.s__Acutalibacter_muris/K01653 g__Acutalibacter.s__Acutalibacter_muris/K01714 g__Klebsiella.s__Klebsiella_pneumoniae/K00163 g__Klebsiella.s__Klebsiella_pneumoniae/K0…	g__Paeniclostridium.s__Paeniclostridium_sordellii/K00174 g__Paeniclostridium.s__Paeniclostridium_sordellii/K00175 g__Acutalibacter.s__Acutalibacter_muris/K00174 g__Acutalibacter.s__Acutalibacter_muris/K00175 g__Acutalibacter.s__Acutalibacter_muris/K01571	g__Lactobacillus.s__Lactobacillus_johnsonii/K00158 g__Lachnospiraceae_unclassified.s__Lachnospiraceae_bacterium_A4/K01006 g__Clostridium.s__Clostridium_perfringens/K01714 g__Acutalibacter.s__Acutalibacter_muris/K01652 g__Acutalibacter.s__Acutalibacter_muris/K01653
C00188	L-Threonine	-1.31202	0.00096357	0.238661	0.0318816	1.68487	1	8	8	2	13	19	K01733	g__Bacteroides.s__Bacteroides_thetaiotaomicron g__Klebsiella.s__Klebsiella_variicola g__Acutalibacter.s__Acutalibacter_muris g__Enterobacter.s__Enterobacter_cloacae_complex unclassified g__Leclercia.s__Leclercia_adecarboxylata g__Clostridium.s__Clostridium_botulinum g__Klebsiella.s__Klebsiella_quasipneumoniae	K01868 K00060	g__Lactobacillus.s__Lactobacillus_johnsonii g__Bacteroides.s__Bacteroides_thetaiotaomicron g__Klebsiella.s__Klebsiella_variicola g__Clostridium.s__Clostridium_perfringens g__Klebsiella.s__Klebsiella_variicola_CAG_634 g__Akkermansia.s__Akkermansia_muciniphila g__Acutalibacter.s__Acutalibacter_muris g__Enterobacter.s__Enterobacter_cloacae_complex unclassified g__Leclercia.s__Leclercia_adecarboxylat…	g__Bacteroides.s__Bacteroides_thetaiotaomicron/K01733 g__Klebsiella.s__Klebsiella_variicola/K01733 g__Acutalibacter.s__Acutalibacter_muris/K01733 g__Enterobacter.s__Enterobacter_cloacae_complex/K01733 unclassified/K01733 g__Leclercia.s__Leclercia_adecarboxylata/K01733 g__Clostridium.s__Clostridium_botulinum/K01733 g__Klebsiella.s__Klebsiella_quasipneumoniae/K01733	g__Lactobacillus.s__Lactobacillus_johnsonii/K01868 g__Bacteroides.s__Bacteroides_thetaiotaomicron/K01868 g__Klebsiella.s__Klebsiella_variicola/K00060 g__Clostridium.s__Clostridium_perfringens/K01868 g__Klebsiella.s__Klebsiella_variicola_CAG_634/K00060 g__Klebsiella.s__Klebsiella_variicola_CAG_634/K01868 g__Akkermansia.s__Akkermansia_muciniphila/K00060 g__Acutalibacter.s__Acutalibacter_muris/K0006…	g__Bacteroides.s__Bacteroides_thetaiotaomicron/K01733 g__Klebsiella.s__Klebsiella_variicola/K01733 g__Acutalibacter.s__Acutalibacter_muris/K01733 g__Enterobacter.s__Enterobacter_cloacae_complex/K01733 unclassified/K01733	g__Lactobacillus.s__Lactobacillus_johnsonii/K01868 g__Bacteroides.s__Bacteroides_thetaiotaomicron/K01868 g__Klebsiella.s__Klebsiella_variicola/K00060 g__Clostridium.s__Clostridium_perfringens/K01868 g__Klebsiella.s__Klebsiella_variicola_CAG_634/K00060
C00122	Fumaric acid	-3.02248	0.000443797	0.212809	0.0345946	1.51842	3	13	18	0	0	0	K01744 K01756 K05714	g__Bacteroides.s__Bacteroides_thetaiotaomicron g__Enterobacter.s__Enterobacter_cloacae_complex g__Clostridium.s__Clostridium_perfringens g__Lactobacillus.s__Lactobacillus_johnsonii unclassified g__Klebsiella.s__Klebsiella_variicola_CAG_634 g__Parasutterella.s__Parasutterella_excrementihominis g__Klebsiella.s__Klebsiella_variicola g__Acutalibacter.s__Acutalibacter_muris g__Clostridium.s__Clostridi…			g__Bacteroides.s__Bacteroides_thetaiotaomicron/K01744 g__Enterobacter.s__Enterobacter_cloacae_complex/K01744 g__Clostridium.s__Clostridium_perfringens/K01756 g__Lactobacillus.s__Lactobacillus_johnsonii/K01756 unclassified/K01744 unclassified/K01756 unclassified/K05714 g__Klebsiella.s__Klebsiella_variicola_CAG_634/K01744 g__Parasutterella.s__Parasutterella_excrementihominis/K01744 g__Klebsiella.s_…		g__Bacteroides.s__Bacteroides_thetaiotaomicron/K01744 g__Enterobacter.s__Enterobacter_cloacae_complex/K01744 g__Clostridium.s__Clostridium_perfringens/K01756 g__Lactobacillus.s__Lactobacillus_johnsonii/K01756 unclassified/K01744
C00153	Niacinamide	-3.2497	0.000972785	0.165449	0.045942	0.865366	1	2	2	0	0	0	K01239	g__Lactobacillus.s__Lactobacillus_johnsonii unclassified			g__Lactobacillus.s__Lactobacillus_johnsonii/K01239 unclassified/K01239		g__Lactobacillus.s__Lactobacillus_johnsonii/K01239 unclassified/K01239
C00026	alpha-Ketoglutaric acid	-0.668329	-0.000619701	0.167224	0.0757931	0.470045	1	2	2	3	5	7	K13566	g__Klebsiella.s__Klebsiella_variicola_CAG_634 g__Klebsiella.s__Klebsiella_variicola	K00164 K15737 K15372	g__Enterobacter.s__Enterobacter_cloacae_complex g__Klebsiella.s__Klebsiella_variicola_CAG_634 unclassified g__Klebsiella.s__Klebsiella_variicola g__Leclercia.s__Leclercia_adecarboxylata	g__Klebsiella.s__Klebsiella_variicola_CAG_634/K13566 g__Klebsiella.s__Klebsiella_variicola/K13566	g__Enterobacter.s__Enterobacter_cloacae_complex/K00164 g__Klebsiella.s__Klebsiella_variicola_CAG_634/K00164 g__Klebsiella.s__Klebsiella_variicola_CAG_634/K15737 unclassified/K15372 g__Klebsiella.s__Klebsiella_variicola/K00164 g__Klebsiella.s__Klebsiella_variicola/K15737 g__Leclercia.s__Leclercia_adecarboxylata/K00164	g__Klebsiella.s__Klebsiella_variicola_CAG_634/K13566 g__Klebsiella.s__Klebsiella_variicola/K13566	g__Enterobacter.s__Enterobacter_cloacae_complex/K00164 g__Klebsiella.s__Klebsiella_variicola_CAG_634/K00164 g__Klebsiella.s__Klebsiella_variicola_CAG_634/K15737 unclassified/K15372 g__Klebsiella.s__Klebsiella_variicola/K00164
C01571	Decanoic acid	-0.894167	0.000278094	0.158855	0.0827651	0.390062	1	1	1	0	0	0	K01071	g__Lactobacillus.s__Lactobacillus_johnsonii			g__Lactobacillus.s__Lactobacillus_johnsonii/K01071		g__Lactobacillus.s__Lactobacillus_johnsonii/K01071
C00388	Histamine	-0.665403	-0.00157474	0.125759	0.099273	0.675758	1	1	1	0	0	0	K01590	g__Clostridium.s__Clostridium_perfringens			g__Clostridium.s__Clostridium_perfringens/K01590		g__Clostridium.s__Clostridium_perfringens/K01590
C00315	Spermidine	-0.849539	0.000344685	0.122597	0.151976	0.654443	2	7	8	0	0	0	K00797 K13747	g__Clostridium.s__Clostridium_perfringens g__Enterobacter.s__Enterobacter_cloacae_complex g__Klebsiella.s__Klebsiella_pneumoniae g__Klebsiella.s__Klebsiella_variicola g__Klebsiella.s__Klebsiella_variicola_CAG_634 g__Leclercia.s__Leclercia_adecarboxylata unclassified			g__Clostridium.s__Clostridium_perfringens/K00797 g__Enterobacter.s__Enterobacter_cloacae_complex/K00797 g__Klebsiella.s__Klebsiella_pneumoniae/K00797 g__Klebsiella.s__Klebsiella_variicola/K00797 g__Klebsiella.s__Klebsiella_variicola_CAG_634/K00797 g__Leclercia.s__Leclercia_adecarboxylata/K00797 unclassified/K00797 unclassified/K13747		g__Clostridium.s__Clostridium_perfringens/K00797 g__Enterobacter.s__Enterobacter_cloacae_complex/K00797 g__Klebsiella.s__Klebsiella_pneumoniae/K00797 g__Klebsiella.s__Klebsiella_variicola/K00797 g__Klebsiella.s__Klebsiella_variicola_CAG_634/K00797
C00954	Indole-3-acetic acid	-0.891915	-0.00457098	0.113589	0.163356	1.01285	2	4	4	0	0	0	K00128 K01426	g__Clostridium.s__Clostridium_botulinum g__Klebsiella.s__Klebsiella_pneumoniae g__Klebsiella.s__Klebsiella_quasipneumoniae g__Klebsiella.s__Klebsiella_variicola			g__Clostridium.s__Clostridium_botulinum/K00128 g__Klebsiella.s__Klebsiella_pneumoniae/K01426 g__Klebsiella.s__Klebsiella_quasipneumoniae/K01426 g__Klebsiella.s__Klebsiella_variicola/K01426		g__Clostridium.s__Clostridium_botulinum/K00128 g__Klebsiella.s__Klebsiella_pneumoniae/K01426 g__Klebsiella.s__Klebsiella_quasipneumoniae/K01426 g__Klebsiella.s__Klebsiella_variicola/K01426
C00233	alpha-Ketoisocaproic acid	-1.05849	0.000136426	0.120779	0.191482	0.738714	1	7	7	0	0	0	K00052	g__Acutalibacter.s__Acutalibacter_muris g__Bacteroides.s__Bacteroides_thetaiotaomicron g__Enterobacter.s__Enterobacter_cloacae_complex g__Klebsiella.s__Klebsiella_pneumoniae g__Lachnoclostridium.s__Clostridium_celerecrescens g__Leclercia.s__Leclercia_adecarboxylata unclassified			g__Acutalibacter.s__Acutalibacter_muris/K00052 g__Bacteroides.s__Bacteroides_thetaiotaomicron/K00052 g__Enterobacter.s__Enterobacter_cloacae_complex/K00052 g__Klebsiella.s__Klebsiella_pneumoniae/K00052 g__Lachnoclostridium.s__Clostridium_celerecrescens/K00052 g__Leclercia.s__Leclercia_adecarboxylata/K00052 unclassified/K00052		g__Acutalibacter.s__Acutalibacter_muris/K00052 g__Bacteroides.s__Bacteroides_thetaiotaomicron/K00052 g__Enterobacter.s__Enterobacter_cloacae_complex/K00052 g__Klebsiella.s__Klebsiella_pneumoniae/K00052 g__Lachnoclostridium.s__Clostridium_celerecrescens/K00052
C00062	L-Arginine	-1.44824	-0.000167994	0.100758	0.195264	1.03799	0	0	0	3	12	23			K01585 K01887 K00673	g__Acutalibacter.s__Acutalibacter_muris g__Bacteroides.s__Bacteroides_thetaiotaomicron g__Clostridium.s__Clostridium_botulinum g__Clostridium.s__Clostridium_perfringens g__Enterobacter.s__Enterobacter_cloacae_complex g__Klebsiella.s__Klebsiella_pneumoniae g__Klebsiella.s__Klebsiella_quasipneumoniae g__Klebsiella.s__Klebsiella_variicola g__Klebsiella.s__Klebsiella_variicola_CAG_634 g__Lactobacillu…		g__Acutalibacter.s__Acutalibacter_muris/K01585 g__Acutalibacter.s__Acutalibacter_muris/K01887 g__Bacteroides.s__Bacteroides_thetaiotaomicron/K01585 g__Bacteroides.s__Bacteroides_thetaiotaomicron/K01887 g__Clostridium.s__Clostridium_botulinum/K01585 g__Clostridium.s__Clostridium_botulinum/K01887 g__Clostridium.s__Clostridium_perfringens/K01887 g__Enterobacter.s__Enterobacter_cloacae_complex/K00673…		g__Acutalibacter.s__Acutalibacter_muris/K01585 g__Acutalibacter.s__Acutalibacter_muris/K01887 g__Bacteroides.s__Bacteroides_thetaiotaomicron/K01585 g__Bacteroides.s__Bacteroides_thetaiotaomicron/K01887 g__Clostridium.s__Clostridium_botulinum/K01585
C00262	Hypoxanthine	-1.08962	0.000312833	0.09119	0.195864	0.958296	4	9	17	2	2	4	K03784 K01486 K03783 K01239	g__Acutalibacter.s__Acutalibacter_muris g__Clostridium.s__Clostridium_botulinum g__Clostridium.s__Clostridium_perfringens g__Enterobacter.s__Enterobacter_cloacae_complex g__Klebsiella.s__Klebsiella_pneumoniae g__Klebsiella.s__Klebsiella_variicola g__Klebsiella.s__Klebsiella_variicola_CAG_634 g__Lactobacillus.s__Lactobacillus_johnsonii unclassified	K00087 K13479	g__Clostridium.s__Clostridium_botulinum unclassified	g__Acutalibacter.s__Acutalibacter_muris/K03784 g__Clostridium.s__Clostridium_botulinum/K01486 g__Clostridium.s__Clostridium_perfringens/K01486 g__Clostridium.s__Clostridium_perfringens/K03783 g__Clostridium.s__Clostridium_perfringens/K03784 g__Enterobacter.s__Enterobacter_cloacae_complex/K03784 g__Klebsiella.s__Klebsiella_pneumoniae/K01486 g__Klebsiella.s__Klebsiella_pneumoniae/K03784 g__Klebsiel…	g__Clostridium.s__Clostridium_botulinum/K00087 g__Clostridium.s__Clostridium_botulinum/K13479 unclassified/K00087 unclassified/K13479	g__Acutalibacter.s__Acutalibacter_muris/K03784 g__Clostridium.s__Clostridium_botulinum/K01486 g__Clostridium.s__Clostridium_perfringens/K01486 g__Clostridium.s__Clostridium_perfringens/K03783 g__Clostridium.s__Clostridium_perfringens/K03784	g__Clostridium.s__Clostridium_botulinum/K00087 g__Clostridium.s__Clostridium_botulinum/K13479 unclassified/K00087 unclassified/K13479
C00037	Glycine	-0.6191	0.000268233	0.0737496	0.217692	0.630974	5	12	19	11	18	64	K01442 K01270 K01255 K07751 K01256	g__Acutalibacter.s__Acutalibacter_muris g__Bacteroides.s__Bacteroides_thetaiotaomicron g__Clostridium.s__Clostridium_botulinum g__Clostridium.s__Clostridium_perfringens g__Enterobacter.s__Enterobacter_cloacae_complex g__Klebsiella.s__Klebsiella_pneumoniae g__Klebsiella.s__Klebsiella_quasipneumoniae g__Klebsiella.s__Klebsiella_variicola g__Klebsiella.s__Klebsiella_variicola_CAG_634 g__Lactobacillu…	K00600 K01880 K00281 K00605 K02437 K00382 K01878 K01879 K01920 K00283 K00613	g__Acutalibacter.s__Acutalibacter_muris g__Akkermansia.s__Akkermansia_muciniphila g__Anaerocolumna.s__Anaerocolumna_aminovalerica g__Bacteroides.s__Bacteroides_thetaiotaomicron g__Clostridium.s__Clostridium_botulinum g__Clostridium.s__Clostridium_perfringens g__Clostridium.s__Clostridium_sp_7_2_43FAA g__Enterobacter.s__Enterobacter_cloacae_complex g__Klebsiella.s__Klebsiella_pneumoniae g__Klebsie…	g__Acutalibacter.s__Acutalibacter_muris/K01442 g__Bacteroides.s__Bacteroides_thetaiotaomicron/K01442 g__Clostridium.s__Clostridium_botulinum/K01270 g__Clostridium.s__Clostridium_perfringens/K01255 g__Clostridium.s__Clostridium_perfringens/K01442 g__Enterobacter.s__Enterobacter_cloacae_complex/K01255 g__Enterobacter.s__Enterobacter_cloacae_complex/K07751 g__Klebsiella.s__Klebsiella_pneumoniae/K012…	g__Acutalibacter.s__Acutalibacter_muris/K00600 g__Acutalibacter.s__Acutalibacter_muris/K01880 g__Akkermansia.s__Akkermansia_muciniphila/K00281 g__Anaerocolumna.s__Anaerocolumna_aminovalerica/K01880 g__Bacteroides.s__Bacteroides_thetaiotaomicron/K00281 g__Bacteroides.s__Bacteroides_thetaiotaomicron/K00600 g__Bacteroides.s__Bacteroides_thetaiotaomicron/K00605 g__Bacteroides.s__Bacteroides_thetaiota…	g__Acutalibacter.s__Acutalibacter_muris/K01442 g__Bacteroides.s__Bacteroides_thetaiotaomicron/K01442 g__Clostridium.s__Clostridium_botulinum/K01270 g__Clostridium.s__Clostridium_perfringens/K01255 g__Clostridium.s__Clostridium_perfringens/K01442	g__Acutalibacter.s__Acutalibacter_muris/K00600 g__Acutalibacter.s__Acutalibacter_muris/K01880 g__Akkermansia.s__Akkermansia_muciniphila/K00281 g__Anaerocolumna.s__Anaerocolumna_aminovalerica/K01880 g__Bacteroides.s__Bacteroides_thetaiotaomicron/K00281
C00294	Inosine	-0.528297	7.94309e-05	0.0526675	0.241747	0.829589	2	11	17	1	2	2	K03787 K01488	g__Acutalibacter.s__Acutalibacter_muris g__Bacteroides.s__Bacteroides_thetaiotaomicron g__Clostridium.s__Clostridium_botulinum g__Clostridium.s__Clostridium_perfringens g__Enterobacter.s__Enterobacter_cloacae_complex g__Klebsiella.s__Klebsiella_pneumoniae g__Klebsiella.s__Klebsiella_variicola g__Klebsiella.s__Klebsiella_variicola_CAG_634 g__Lactobacillus.s__Lactobacillus_johnsonii g__Leclercia.s_…	K01239	g__Lactobacillus.s__Lactobacillus_johnsonii unclassified	g__Acutalibacter.s__Acutalibacter_muris/K03787 g__Bacteroides.s__Bacteroides_thetaiotaomicron/K03787 g__Clostridium.s__Clostridium_botulinum/K01488 g__Clostridium.s__Clostridium_botulinum/K03787 g__Clostridium.s__Clostridium_perfringens/K01488 g__Enterobacter.s__Enterobacter_cloacae_complex/K01488 g__Enterobacter.s__Enterobacter_cloacae_complex/K03787 g__Klebsiella.s__Klebsiella_pneumoniae/K01488…	g__Lactobacillus.s__Lactobacillus_johnsonii/K01239 unclassified/K01239	g__Acutalibacter.s__Acutalibacter_muris/K03787 g__Bacteroides.s__Bacteroides_thetaiotaomicron/K03787 g__Clostridium.s__Clostridium_botulinum/K01488 g__Clostridium.s__Clostridium_botulinum/K03787 g__Clostridium.s__Clostridium_perfringens/K01488	g__Lactobacillus.s__Lactobacillus_johnsonii/K01239 unclassified/K01239
C00093	sn-Glycerol 3-phosphate	-0.683672	0.00016644	0.0519268	0.26057	0.497664	2	12	13	3	9	16	K00864 K01126	g__Acutalibacter.s__Acutalibacter_muris g__Clostridium.s__Clostridium_botulinum g__Clostridium.s__Clostridium_perfringens g__Enterobacter.s__Enterobacter_cloacae_complex g__Klebsiella.s__Klebsiella_pneumoniae g__Klebsiella.s__Klebsiella_variicola g__Klebsiella.s__Klebsiella_variicola_CAG_634 g__Lachnoclostridium.s__Clostridium_celerecrescens g__Lactobacillus.s__Lactobacillus_johnsonii g__Leclerci…	K00980 K08591 K00631	g__Acutalibacter.s__Acutalibacter_muris g__Enterobacter.s__Enterobacter_cloacae_complex g__Klebsiella.s__Klebsiella_pneumoniae g__Klebsiella.s__Klebsiella_quasipneumoniae g__Klebsiella.s__Klebsiella_variicola g__Klebsiella.s__Klebsiella_variicola_CAG_634 g__Lactobacillus.s__Lactobacillus_johnsonii g__Leclercia.s__Leclercia_adecarboxylata unclassified	g__Acutalibacter.s__Acutalibacter_muris/K00864 g__Clostridium.s__Clostridium_botulinum/K00864 g__Clostridium.s__Clostridium_botulinum/K01126 g__Clostridium.s__Clostridium_perfringens/K00864 g__Enterobacter.s__Enterobacter_cloacae_complex/K00864 g__Klebsiella.s__Klebsiella_pneumoniae/K00864 g__Klebsiella.s__Klebsiella_variicola/K00864 g__Klebsiella.s__Klebsiella_variicola_CAG_634/K00864 g__Lachnoc…	g__Acutalibacter.s__Acutalibacter_muris/K00980 g__Acutalibacter.s__Acutalibacter_muris/K08591 g__Enterobacter.s__Enterobacter_cloacae_complex/K00631 g__Enterobacter.s__Enterobacter_cloacae_complex/K08591 g__Klebsiella.s__Klebsiella_pneumoniae/K08591 g__Klebsiella.s__Klebsiella_quasipneumoniae/K00631 g__Klebsiella.s__Klebsiella_quasipneumoniae/K08591 g__Klebsiella.s__Klebsiella_variicola/K00631 g_…	g__Acutalibacter.s__Acutalibacter_muris/K00864 g__Clostridium.s__Clostridium_botulinum/K00864 g__Clostridium.s__Clostridium_botulinum/K01126 g__Clostridium.s__Clostridium_perfringens/K00864 g__Enterobacter.s__Enterobacter_cloacae_complex/K00864	g__Acutalibacter.s__Acutalibacter_muris/K00980 g__Acutalibacter.s__Acutalibacter_muris/K08591 g__Enterobacter.s__Enterobacter_cloacae_complex/K00631 g__Enterobacter.s__Enterobacter_cloacae_complex/K08591 g__Klebsiella.s__Klebsiella_pneumoniae/K08591
C00042	Butanedioic acid	-0.610797	0.000260697	0.0517964	0.273341	0.608704	4	6	13	0	0	0	K01637 K01739 K15737 K00135	g__Enterobacter.s__Enterobacter_cloacae_complex g__Klebsiella.s__Klebsiella_pneumoniae g__Klebsiella.s__Klebsiella_variicola g__Klebsiella.s__Klebsiella_variicola_CAG_634 g__Leclercia.s__Leclercia_adecarboxylata unclassified			g__Enterobacter.s__Enterobacter_cloacae_complex/K01637 g__Enterobacter.s__Enterobacter_cloacae_complex/K01739 g__Klebsiella.s__Klebsiella_pneumoniae/K01637 g__Klebsiella.s__Klebsiella_variicola/K01637 g__Klebsiella.s__Klebsiella_variicola/K01739 g__Klebsiella.s__Klebsiella_variicola/K15737 g__Klebsiella.s__Klebsiella_variicola_CAG_634/K01637 g__Klebsiella.s__Klebsiella_variicola_CAG_634/K01739 g_…		g__Enterobacter.s__Enterobacter_cloacae_complex/K01637 g__Enterobacter.s__Enterobacter_cloacae_complex/K01739 g__Klebsiella.s__Klebsiella_pneumoniae/K01637 g__Klebsiella.s__Klebsiella_variicola/K01637 g__Klebsiella.s__Klebsiella_variicola/K01739
C01879	Pidolic acid	-0.812198	-0.00167522	0.0532671	0.318776	0.964651	0	0	0	1	2	2			K07160	g__Klebsiella.s__Klebsiella_variicola unclassified		g__Klebsiella.s__Klebsiella_variicola/K07160 unclassified/K07160		g__Klebsiella.s__Klebsiella_variicola/K07160 unclassified/K07160
C00134	Putrescine	-0.348094	0.000579789	0.0498427	0.320378	0.437201	2	5	5	3	10	15	K01480 K12251	g__Enterobacter.s__Enterobacter_cloacae_complex g__Klebsiella.s__Klebsiella_variicola g__Klebsiella.s__Klebsiella_variicola_CAG_634 g__Leclercia.s__Leclercia_adecarboxylata unclassified	K00657 K00797 K09470	g__Acutalibacter.s__Acutalibacter_muris g__Clostridium.s__Clostridium_botulinum g__Clostridium.s__Clostridium_perfringens g__Enterobacter.s__Enterobacter_cloacae_complex g__Klebsiella.s__Klebsiella_pneumoniae g__Klebsiella.s__Klebsiella_quasipneumoniae g__Klebsiella.s__Klebsiella_variicola g__Klebsiella.s__Klebsiella_variicola_CAG_634 g__Leclercia.s__Leclercia_adecarboxylata unclassified	g__Enterobacter.s__Enterobacter_cloacae_complex/K01480 g__Klebsiella.s__Klebsiella_variicola/K01480 g__Klebsiella.s__Klebsiella_variicola_CAG_634/K01480 g__Leclercia.s__Leclercia_adecarboxylata/K01480 unclassified/K12251	g__Acutalibacter.s__Acutalibacter_muris/K00657 g__Clostridium.s__Clostridium_botulinum/K00657 g__Clostridium.s__Clostridium_perfringens/K00797 g__Enterobacter.s__Enterobacter_cloacae_complex/K00797 g__Klebsiella.s__Klebsiella_pneumoniae/K00797 g__Klebsiella.s__Klebsiella_quasipneumoniae/K09470 g__Klebsiella.s__Klebsiella_variicola/K00657 g__Klebsiella.s__Klebsiella_variicola/K00797 g__Klebsiella.…	g__Enterobacter.s__Enterobacter_cloacae_complex/K01480 g__Klebsiella.s__Klebsiella_variicola/K01480 g__Klebsiella.s__Klebsiella_variicola_CAG_634/K01480 g__Leclercia.s__Leclercia_adecarboxylata/K01480 unclassified/K12251	g__Acutalibacter.s__Acutalibacter_muris/K00657 g__Clostridium.s__Clostridium_botulinum/K00657 g__Clostridium.s__Clostridium_perfringens/K00797 g__Enterobacter.s__Enterobacter_cloacae_complex/K00797 g__Klebsiella.s__Klebsiella_pneumoniae/K00797
C00322	alpha-Ketoadipic acid	-0.621941	-0.000400503	0.0456477	0.321564	1.30961	0	0	0	2	7	11			K00382 K00658	g__Clostridium.s__Clostridium_botulinum g__Enterobacter.s__Enterobacter_cloacae_complex g__Klebsiella.s__Klebsiella_pneumoniae g__Klebsiella.s__Klebsiella_quasipneumoniae g__Klebsiella.s__Klebsiella_variicola g__Klebsiella.s__Klebsiella_variicola_CAG_634 g__Leclercia.s__Leclercia_adecarboxylata		g__Clostridium.s__Clostridium_botulinum/K00382 g__Enterobacter.s__Enterobacter_cloacae_complex/K00382 g__Enterobacter.s__Enterobacter_cloacae_complex/K00658 g__Klebsiella.s__Klebsiella_pneumoniae/K00382 g__Klebsiella.s__Klebsiella_quasipneumoniae/K00382 g__Klebsiella.s__Klebsiella_variicola/K00382 g__Klebsiella.s__Klebsiella_variicola/K00658 g__Klebsiella.s__Klebsiella_variicola_CAG_634/K00382 g_…		g__Clostridium.s__Clostridium_botulinum/K00382 g__Enterobacter.s__Enterobacter_cloacae_complex/K00382 g__Enterobacter.s__Enterobacter_cloacae_complex/K00658 g__Klebsiella.s__Klebsiella_pneumoniae/K00382 g__Klebsiella.s__Klebsiella_quasipneumoniae/K00382
C00366	Uric acid	-1.79684	0.00112251	0.0383079	0.335994	0.79879	2	2	4	1	2	2	K00087 K13479	g__Clostridium.s__Clostridium_botulinum unclassified	K16839	g__Klebsiella.s__Klebsiella_variicola g__Klebsiella.s__Klebsiella_variicola_CAG_634	g__Clostridium.s__Clostridium_botulinum/K00087 g__Clostridium.s__Clostridium_botulinum/K13479 unclassified/K00087 unclassified/K13479	g__Klebsiella.s__Klebsiella_variicola/K16839 g__Klebsiella.s__Klebsiella_variicola_CAG_634/K16839	g__Clostridium.s__Clostridium_botulinum/K00087 g__Clostridium.s__Clostridium_botulinum/K13479 unclassified/K00087 unclassified/K13479	g__Klebsiella.s__Klebsiella_variicola/K16839 g__Klebsiella.s__Klebsiella_variicola_CAG_634/K16839
C05824	S-Sulphocysteine	-0.998439	0.000559285	0.0348668	0.344269	1.34597	1	6	6	0	0	0	K12339	g__Enterobacter.s__Enterobacter_cloacae_complex g__Klebsiella.s__Klebsiella_pneumoniae g__Klebsiella.s__Klebsiella_variicola g__Klebsiella.s__Klebsiella_variicola_CAG_634 g__Leclercia.s__Leclercia_adecarboxylata unclassified			g__Enterobacter.s__Enterobacter_cloacae_complex/K12339 g__Klebsiella.s__Klebsiella_pneumoniae/K12339 g__Klebsiella.s__Klebsiella_variicola/K12339 g__Klebsiella.s__Klebsiella_variicola_CAG_634/K12339 g__Leclercia.s__Leclercia_adecarboxylata/K12339 unclassified/K12339		g__Enterobacter.s__Enterobacter_cloacae_complex/K12339 g__Klebsiella.s__Klebsiella_pneumoniae/K12339 g__Klebsiella.s__Klebsiella_variicola/K12339 g__Klebsiella.s__Klebsiella_variicola_CAG_634/K12339 g__Leclercia.s__Leclercia_adecarboxylata/K12339
C01035	gamma-Guanidinobutyric acid	-0.305488	-0.00942907	0.0399527	0.393075	1.70476	2	4	4	0	0	0	K01426 K00613	g__Klebsiella.s__Klebsiella_pneumoniae g__Klebsiella.s__Klebsiella_quasipneumoniae g__Klebsiella.s__Klebsiella_variicola unclassified			g__Klebsiella.s__Klebsiella_pneumoniae/K01426 g__Klebsiella.s__Klebsiella_quasipneumoniae/K01426 g__Klebsiella.s__Klebsiella_variicola/K01426 unclassified/K00613		g__Klebsiella.s__Klebsiella_pneumoniae/K01426 g__Klebsiella.s__Klebsiella_quasipneumoniae/K01426 g__Klebsiella.s__Klebsiella_variicola/K01426 unclassified/K00613
C00255	Riboflavin	-1.54555	-0.000153055	0.0324529	0.400265	1.03555	3	7	7	4	10	11	K00793 K03788 K20862	g__Clostridium.s__Clostridium_botulinum g__Enterobacter.s__Enterobacter_cloacae_complex g__Klebsiella.s__Klebsiella_pneumoniae g__Klebsiella.s__Klebsiella_variicola g__Klebsiella.s__Klebsiella_variicola_CAG_634 g__Leclercia.s__Leclercia_adecarboxylata unclassified	K11753 K05368 K22393 K22394	g__Acutalibacter.s__Acutalibacter_muris g__Clostridium.s__Clostridium_botulinum g__Clostridium.s__Clostridium_perfringens g__Enterobacter.s__Enterobacter_cloacae_complex g__Klebsiella.s__Klebsiella_pneumoniae g__Klebsiella.s__Klebsiella_variicola g__Klebsiella.s__Klebsiella_variicola_CAG_634 g__Lactobacillus.s__Lactobacillus_johnsonii g__Leclercia.s__Leclercia_adecarboxylata unclassified	g__Clostridium.s__Clostridium_botulinum/K00793 g__Enterobacter.s__Enterobacter_cloacae_complex/K03788 g__Klebsiella.s__Klebsiella_pneumoniae/K03788 g__Klebsiella.s__Klebsiella_variicola/K03788 g__Klebsiella.s__Klebsiella_variicola_CAG_634/K03788 g__Leclercia.s__Leclercia_adecarboxylata/K20862 unclassified/K00793	g__Acutalibacter.s__Acutalibacter_muris/K11753 g__Clostridium.s__Clostridium_botulinum/K11753 g__Clostridium.s__Clostridium_perfringens/K11753 g__Enterobacter.s__Enterobacter_cloacae_complex/K05368 g__Klebsiella.s__Klebsiella_pneumoniae/K05368 g__Klebsiella.s__Klebsiella_variicola/K05368 g__Klebsiella.s__Klebsiella_variicola_CAG_634/K05368 g__Lactobacillus.s__Lactobacillus_johnsonii/K22393 g__Lac…	g__Clostridium.s__Clostridium_botulinum/K00793 g__Enterobacter.s__Enterobacter_cloacae_complex/K03788 g__Klebsiella.s__Klebsiella_pneumoniae/K03788 g__Klebsiella.s__Klebsiella_variicola/K03788 g__Klebsiella.s__Klebsiella_variicola_CAG_634/K03788	g__Acutalibacter.s__Acutalibacter_muris/K11753 g__Clostridium.s__Clostridium_botulinum/K11753 g__Clostridium.s__Clostridium_perfringens/K11753 g__Enterobacter.s__Enterobacter_cloacae_complex/K05368 g__Klebsiella.s__Klebsiella_pneumoniae/K05368
C00019	S-Adenosylmethionine	-0.901773	9.43683e-05	0.0341953	0.424976	0.888065	1	15	15	4	8	14	K00789	g__Acutalibacter.s__Acutalibacter_muris g__Akkermansia.s__Akkermansia_muciniphila g__Bacteroides.s__Bacteroides_thetaiotaomicron g__Clostridium.s__Clostridium_botulinum g__Clostridium.s__Clostridium_perfringens g__Enterobacter.s__Enterobacter_cloacae_complex g__Klebsiella.s__Klebsiella_variicola g__Klebsiella.s__Klebsiella_variicola_CAG_634 g__Lachnoclostridium.s__Clostridium_celerecrescens g__La…	K00558 K01611 K00568 K17398	g__Acutalibacter.s__Acutalibacter_muris g__Clostridium.s__Clostridium_botulinum g__Clostridium.s__Clostridium_perfringens g__Enterobacter.s__Enterobacter_cloacae_complex g__Klebsiella.s__Klebsiella_variicola g__Klebsiella.s__Klebsiella_variicola_CAG_634 g__Leclercia.s__Leclercia_adecarboxylata unclassified	g__Acutalibacter.s__Acutalibacter_muris/K00789 g__Akkermansia.s__Akkermansia_muciniphila/K00789 g__Bacteroides.s__Bacteroides_thetaiotaomicron/K00789 g__Clostridium.s__Clostridium_botulinum/K00789 g__Clostridium.s__Clostridium_perfringens/K00789 g__Enterobacter.s__Enterobacter_cloacae_complex/K00789 g__Klebsiella.s__Klebsiella_variicola/K00789 g__Klebsiella.s__Klebsiella_variicola_CAG_634/K00789 …	g__Acutalibacter.s__Acutalibacter_muris/K00558 g__Clostridium.s__Clostridium_botulinum/K01611 g__Clostridium.s__Clostridium_perfringens/K01611 g__Enterobacter.s__Enterobacter_cloacae_complex/K00568 g__Enterobacter.s__Enterobacter_cloacae_complex/K01611 g__Klebsiella.s__Klebsiella_variicola/K00568 g__Klebsiella.s__Klebsiella_variicola/K01611 g__Klebsiella.s__Klebsiella_variicola_CAG_634/K00568 g__…	g__Acutalibacter.s__Acutalibacter_muris/K00789 g__Akkermansia.s__Akkermansia_muciniphila/K00789 g__Bacteroides.s__Bacteroides_thetaiotaomicron/K00789 g__Clostridium.s__Clostridium_botulinum/K00789 g__Clostridium.s__Clostridium_perfringens/K00789	g__Acutalibacter.s__Acutalibacter_muris/K00558 g__Clostridium.s__Clostridium_botulinum/K01611 g__Clostridium.s__Clostridium_perfringens/K01611 g__Enterobacter.s__Enterobacter_cloacae_complex/K00568 g__Enterobacter.s__Enterobacter_cloacae_complex/K01611
C00086	Urea	-0.656115	-0.000295875	0.0208514	0.494616	0.56883	1	3	3	2	7	9	K08688	g__Enterobacter.s__Enterobacter_cloacae_complex g__Klebsiella.s__Klebsiella_pneumoniae g__Klebsiella.s__Klebsiella_variicola	K01428 K01430	g__Enterobacter.s__Enterobacter_cloacae_complex g__Klebsiella.s__Klebsiella_pneumoniae g__Klebsiella.s__Klebsiella_variicola g__Klebsiella.s__Klebsiella_variicola_CAG_634 g__Lachnospiraceae_unclassified.s__Lachnospiraceae_bacterium_A4 g__Leclercia.s__Leclercia_adecarboxylata unclassified	g__Enterobacter.s__Enterobacter_cloacae_complex/K08688 g__Klebsiella.s__Klebsiella_pneumoniae/K08688 g__Klebsiella.s__Klebsiella_variicola/K08688	g__Enterobacter.s__Enterobacter_cloacae_complex/K01428 g__Enterobacter.s__Enterobacter_cloacae_complex/K01430 g__Klebsiella.s__Klebsiella_pneumoniae/K01428 g__Klebsiella.s__Klebsiella_variicola/K01428 g__Klebsiella.s__Klebsiella_variicola_CAG_634/K01428 g__Lachnospiraceae_unclassified.s__Lachnospiraceae_bacterium_A4/K01428 g__Leclercia.s__Leclercia_adecarboxylata/K01428 g__Leclercia.s__Leclercia_…	g__Enterobacter.s__Enterobacter_cloacae_complex/K08688 g__Klebsiella.s__Klebsiella_pneumoniae/K08688 g__Klebsiella.s__Klebsiella_variicola/K08688	g__Enterobacter.s__Enterobacter_cloacae_complex/K01428 g__Enterobacter.s__Enterobacter_cloacae_complex/K01430 g__Klebsiella.s__Klebsiella_pneumoniae/K01428 g__Klebsiella.s__Klebsiella_variicola/K01428 g__Klebsiella.s__Klebsiella_variicola_CAG_634/K01428
C00116	Glycerol	-1.95314	0.000116327	0.0144054	0.599353	1.05424	0	0	0	2	11	12			K00864 K06122	g__Acutalibacter.s__Acutalibacter_muris g__Clostridium.s__Clostridium_botulinum g__Clostridium.s__Clostridium_perfringens g__Enterobacter.s__Enterobacter_cloacae_complex g__Klebsiella.s__Klebsiella_pneumoniae g__Klebsiella.s__Klebsiella_variicola g__Klebsiella.s__Klebsiella_variicola_CAG_634 g__Lachnoclostridium.s__Clostridium_celerecrescens g__Leclercia.s__Leclercia_adecarboxylata g__Paeniclostr…		g__Acutalibacter.s__Acutalibacter_muris/K00864 g__Clostridium.s__Clostridium_botulinum/K00864 g__Clostridium.s__Clostridium_perfringens/K00864 g__Clostridium.s__Clostridium_perfringens/K06122 g__Enterobacter.s__Enterobacter_cloacae_complex/K00864 g__Klebsiella.s__Klebsiella_pneumoniae/K00864 g__Klebsiella.s__Klebsiella_variicola/K00864 g__Klebsiella.s__Klebsiella_variicola_CAG_634/K00864 g__Lachn…		g__Acutalibacter.s__Acutalibacter_muris/K00864 g__Clostridium.s__Clostridium_botulinum/K00864 g__Clostridium.s__Clostridium_perfringens/K00864 g__Clostridium.s__Clostridium_perfringens/K06122 g__Enterobacter.s__Enterobacter_cloacae_complex/K00864
C00141	2-Ketoisovaleric acid	-1.2229	-9.65514e-05	0.0167005	0.617564	1.1395	0	0	0	2	10	15			K01649 K00606	g__Acutalibacter.s__Acutalibacter_muris g__Bacteroides.s__Bacteroides_thetaiotaomicron g__Clostridium.s__Clostridium_botulinum g__Enterobacter.s__Enterobacter_cloacae_complex g__Klebsiella.s__Klebsiella_quasipneumoniae g__Klebsiella.s__Klebsiella_variicola g__Klebsiella.s__Klebsiella_variicola_CAG_634 g__Lachnoclostridium.s__Clostridium_celerecrescens g__Leclercia.s__Leclercia_adecarboxylata uncl…		g__Acutalibacter.s__Acutalibacter_muris/K01649 g__Bacteroides.s__Bacteroides_thetaiotaomicron/K00606 g__Clostridium.s__Clostridium_botulinum/K00606 g__Enterobacter.s__Enterobacter_cloacae_complex/K00606 g__Enterobacter.s__Enterobacter_cloacae_complex/K01649 g__Klebsiella.s__Klebsiella_quasipneumoniae/K00606 g__Klebsiella.s__Klebsiella_variicola/K00606 g__Klebsiella.s__Klebsiella_variicola/K01649 …		g__Acutalibacter.s__Acutalibacter_muris/K01649 g__Bacteroides.s__Bacteroides_thetaiotaomicron/K00606 g__Clostridium.s__Clostridium_botulinum/K00606 g__Enterobacter.s__Enterobacter_cloacae_complex/K00606 g__Enterobacter.s__Enterobacter_cloacae_complex/K01649
C00864	Pantothenic acid	-0.42411	0.000104512	0.00842671	0.629766	1.12394	1	9	9	2	14	15	K01918	g__Akkermansia.s__Akkermansia_muciniphila g__Bacteroides.s__Bacteroides_thetaiotaomicron g__Enterobacter.s__Enterobacter_cloacae_complex g__Klebsiella.s__Klebsiella_pneumoniae g__Klebsiella.s__Klebsiella_variicola g__Klebsiella.s__Klebsiella_variicola_CAG_634 g__Leclercia.s__Leclercia_adecarboxylata g__Paeniclostridium.s__Paeniclostridium_sordellii unclassified	K03525 K00867	g__Acutalibacter.s__Acutalibacter_muris g__Akkermansia.s__Akkermansia_muciniphila g__Bacteroides.s__Bacteroides_thetaiotaomicron g__Clostridium.s__Clostridium_botulinum g__Clostridium.s__Clostridium_perfringens g__Enterobacter.s__Enterobacter_cloacae_complex g__Enterococcus.s__Enterococcus_faecalis g__Klebsiella.s__Klebsiella_variicola g__Klebsiella.s__Klebsiella_variicola_CAG_634 g__Lachnoclostr…	g__Akkermansia.s__Akkermansia_muciniphila/K01918 g__Bacteroides.s__Bacteroides_thetaiotaomicron/K01918 g__Enterobacter.s__Enterobacter_cloacae_complex/K01918 g__Klebsiella.s__Klebsiella_pneumoniae/K01918 g__Klebsiella.s__Klebsiella_variicola/K01918 g__Klebsiella.s__Klebsiella_variicola_CAG_634/K01918 g__Leclercia.s__Leclercia_adecarboxylata/K01918 g__Paeniclostridium.s__Paeniclostridium_sordellii…	g__Acutalibacter.s__Acutalibacter_muris/K03525 g__Akkermansia.s__Akkermansia_muciniphila/K03525 g__Bacteroides.s__Bacteroides_thetaiotaomicron/K03525 g__Clostridium.s__Clostridium_botulinum/K03525 g__Clostridium.s__Clostridium_perfringens/K03525 g__Enterobacter.s__Enterobacter_cloacae_complex/K00867 g__Enterococcus.s__Enterococcus_faecalis/K00867 g__Klebsiella.s__Klebsiella_variicola/K00867 g__Kl…	g__Akkermansia.s__Akkermansia_muciniphila/K01918 g__Bacteroides.s__Bacteroides_thetaiotaomicron/K01918 g__Enterobacter.s__Enterobacter_cloacae_complex/K01918 g__Klebsiella.s__Klebsiella_pneumoniae/K01918 g__Klebsiella.s__Klebsiella_variicola/K01918	g__Acutalibacter.s__Acutalibacter_muris/K03525 g__Akkermansia.s__Akkermansia_muciniphila/K03525 g__Bacteroides.s__Bacteroides_thetaiotaomicron/K03525 g__Clostridium.s__Clostridium_botulinum/K03525 g__Clostridium.s__Clostridium_perfringens/K03525
C00214	Thymidine	-0.398954	0.000180795	0.0118041	0.630172	1.26779	2	9	16	4	11	17	K03787 K08722	g__Acutalibacter.s__Acutalibacter_muris g__Bacteroides.s__Bacteroides_thetaiotaomicron g__Clostridium.s__Clostridium_botulinum g__Enterobacter.s__Enterobacter_cloacae_complex g__Klebsiella.s__Klebsiella_pneumoniae g__Klebsiella.s__Klebsiella_variicola g__Klebsiella.s__Klebsiella_variicola_CAG_634 g__Leclercia.s__Leclercia_adecarboxylata unclassified	K00756 K00857 K00758 K09913	g__Acutalibacter.s__Acutalibacter_muris g__Bacteroides.s__Bacteroides_thetaiotaomicron g__Clostridium.s__Clostridium_botulinum g__Clostridium.s__Clostridium_perfringens g__Enterobacter.s__Enterobacter_cloacae_complex g__Klebsiella.s__Klebsiella_pneumoniae g__Klebsiella.s__Klebsiella_variicola g__Klebsiella.s__Klebsiella_variicola_CAG_634 g__Lactobacillus.s__Lactobacillus_johnsonii g__Leclercia.s_…	g__Acutalibacter.s__Acutalibacter_muris/K03787 g__Acutalibacter.s__Acutalibacter_muris/K08722 g__Bacteroides.s__Bacteroides_thetaiotaomicron/K03787 g__Clostridium.s__Clostridium_botulinum/K03787 g__Enterobacter.s__Enterobacter_cloacae_complex/K03787 g__Enterobacter.s__Enterobacter_cloacae_complex/K08722 g__Klebsiella.s__Klebsiella_pneumoniae/K03787 g__Klebsiella.s__Klebsiella_pneumoniae/K08722 g_…	g__Acutalibacter.s__Acutalibacter_muris/K00756 g__Bacteroides.s__Bacteroides_thetaiotaomicron/K00857 g__Clostridium.s__Clostridium_botulinum/K00857 g__Clostridium.s__Clostridium_perfringens/K00857 g__Enterobacter.s__Enterobacter_cloacae_complex/K00758 g__Enterobacter.s__Enterobacter_cloacae_complex/K09913 g__Klebsiella.s__Klebsiella_pneumoniae/K00758 g__Klebsiella.s__Klebsiella_pneumoniae/K09913 …	g__Acutalibacter.s__Acutalibacter_muris/K03787 g__Acutalibacter.s__Acutalibacter_muris/K08722 g__Bacteroides.s__Bacteroides_thetaiotaomicron/K03787 g__Clostridium.s__Clostridium_botulinum/K03787 g__Enterobacter.s__Enterobacter_cloacae_complex/K03787	g__Acutalibacter.s__Acutalibacter_muris/K00756 g__Bacteroides.s__Bacteroides_thetaiotaomicron/K00857 g__Clostridium.s__Clostridium_botulinum/K00857 g__Clostridium.s__Clostridium_perfringens/K00857 g__Enterobacter.s__Enterobacter_cloacae_complex/K00758
C00785	Urocanic acid	-0.755069	-2.98329e-05	0.0121572	0.632757	0.782888	1	5	5	2	8	8	K01745	g__Bacteroides.s__Bacteroides_thetaiotaomicron g__Enterobacter.s__Enterobacter_cloacae_complex g__Klebsiella.s__Klebsiella_variicola g__Klebsiella.s__Klebsiella_variicola_CAG_634 unclassified	K17363 K01712	g__Anaerocolumna.s__Anaerocolumna_aminovalerica g__Enterobacter.s__Enterobacter_cloacae_complex g__Klebsiella.s__Klebsiella_pneumoniae g__Klebsiella.s__Klebsiella_quasipneumoniae g__Klebsiella.s__Klebsiella_variicola g__Klebsiella.s__Klebsiella_variicola_CAG_634 g__Leclercia.s__Leclercia_adecarboxylata unclassified	g__Bacteroides.s__Bacteroides_thetaiotaomicron/K01745 g__Enterobacter.s__Enterobacter_cloacae_complex/K01745 g__Klebsiella.s__Klebsiella_variicola/K01745 g__Klebsiella.s__Klebsiella_variicola_CAG_634/K01745 unclassified/K01745	g__Anaerocolumna.s__Anaerocolumna_aminovalerica/K17363 g__Enterobacter.s__Enterobacter_cloacae_complex/K01712 g__Klebsiella.s__Klebsiella_pneumoniae/K01712 g__Klebsiella.s__Klebsiella_quasipneumoniae/K01712 g__Klebsiella.s__Klebsiella_variicola/K01712 g__Klebsiella.s__Klebsiella_variicola_CAG_634/K01712 g__Leclercia.s__Leclercia_adecarboxylata/K01712 unclassified/K01712	g__Bacteroides.s__Bacteroides_thetaiotaomicron/K01745 g__Enterobacter.s__Enterobacter_cloacae_complex/K01745 g__Klebsiella.s__Klebsiella_variicola/K01745 g__Klebsiella.s__Klebsiella_variicola_CAG_634/K01745 unclassified/K01745	g__Anaerocolumna.s__Anaerocolumna_aminovalerica/K17363 g__Enterobacter.s__Enterobacter_cloacae_complex/K01712 g__Klebsiella.s__Klebsiella_pneumoniae/K01712 g__Klebsiella.s__Klebsiella_quasipneumoniae/K01712 g__Klebsiella.s__Klebsiella_variicola/K01712
C02989	Methionine sulfoxide	-0.413104	-4.31183e-05	0.00969858	0.635397	0.914926	0	0	0	1	5	5			K08968	g__Acutalibacter.s__Acutalibacter_muris g__Bacteroides.s__Bacteroides_thetaiotaomicron g__Clostridium.s__Clostridium_botulinum g__Lactobacillus.s__Lactobacillus_johnsonii unclassified		g__Acutalibacter.s__Acutalibacter_muris/K08968 g__Bacteroides.s__Bacteroides_thetaiotaomicron/K08968 g__Clostridium.s__Clostridium_botulinum/K08968 g__Lactobacillus.s__Lactobacillus_johnsonii/K08968 unclassified/K08968		g__Acutalibacter.s__Acutalibacter_muris/K08968 g__Bacteroides.s__Bacteroides_thetaiotaomicron/K08968 g__Clostridium.s__Clostridium_botulinum/K08968 g__Lactobacillus.s__Lactobacillus_johnsonii/K08968 unclassified/K08968
C00431	5-Aminovaleric acid	-0.400986	0.000133249	0.00956234	0.643514	1.25442	3	6	6	0	0	0	K21672 K10793 K00137	g__Acutalibacter.s__Acutalibacter_muris g__Clostridium.s__Clostridium_botulinum g__Enterobacter.s__Enterobacter_cloacae_complex g__Klebsiella.s__Klebsiella_pneumoniae g__Leclercia.s__Leclercia_adecarboxylata unclassified			g__Acutalibacter.s__Acutalibacter_muris/K21672 g__Clostridium.s__Clostridium_botulinum/K10793 g__Enterobacter.s__Enterobacter_cloacae_complex/K00137 g__Klebsiella.s__Klebsiella_pneumoniae/K00137 g__Leclercia.s__Leclercia_adecarboxylata/K00137 unclassified/K21672		g__Acutalibacter.s__Acutalibacter_muris/K21672 g__Clostridium.s__Clostridium_botulinum/K10793 g__Enterobacter.s__Enterobacter_cloacae_complex/K00137 g__Klebsiella.s__Klebsiella_pneumoniae/K00137 g__Leclercia.s__Leclercia_adecarboxylata/K00137
C00245	Taurine	-0.509833	1.86031e-05	0.00988729	0.647356	0.285457	2	7	8	3	5	7	K01442 K01580	g__Acutalibacter.s__Acutalibacter_muris g__Bacteroides.s__Bacteroides_thetaiotaomicron g__Clostridium.s__Clostridium_botulinum g__Clostridium.s__Clostridium_perfringens g__Lactobacillus.s__Lactobacillus_johnsonii g__Paeniclostridium.s__Paeniclostridium_sordellii unclassified	K00681 K03119 K15372	g__Enterobacter.s__Enterobacter_cloacae_complex g__Klebsiella.s__Klebsiella_quasipneumoniae g__Klebsiella.s__Klebsiella_variicola g__Leclercia.s__Leclercia_adecarboxylata unclassified	g__Acutalibacter.s__Acutalibacter_muris/K01442 g__Bacteroides.s__Bacteroides_thetaiotaomicron/K01442 g__Clostridium.s__Clostridium_botulinum/K01580 g__Clostridium.s__Clostridium_perfringens/K01442 g__Lactobacillus.s__Lactobacillus_johnsonii/K01442 g__Paeniclostridium.s__Paeniclostridium_sordellii/K01580 unclassified/K01442 unclassified/K01580	g__Enterobacter.s__Enterobacter_cloacae_complex/K00681 g__Enterobacter.s__Enterobacter_cloacae_complex/K03119 g__Klebsiella.s__Klebsiella_quasipneumoniae/K03119 g__Klebsiella.s__Klebsiella_variicola/K00681 g__Klebsiella.s__Klebsiella_variicola/K03119 g__Leclercia.s__Leclercia_adecarboxylata/K03119 unclassified/K15372	g__Acutalibacter.s__Acutalibacter_muris/K01442 g__Bacteroides.s__Bacteroides_thetaiotaomicron/K01442 g__Clostridium.s__Clostridium_botulinum/K01580 g__Clostridium.s__Clostridium_perfringens/K01442 g__Lactobacillus.s__Lactobacillus_johnsonii/K01442	g__Enterobacter.s__Enterobacter_cloacae_complex/K00681 g__Enterobacter.s__Enterobacter_cloacae_complex/K03119 g__Klebsiella.s__Klebsiella_quasipneumoniae/K03119 g__Klebsiella.s__Klebsiella_variicola/K00681 g__Klebsiella.s__Klebsiella_variicola/K03119
C00127	Oxiglutatione	-1.21332	-9.31361e-05	0.00561459	0.769891	1.32993	1	1	1	1	2	2	K00432	g__Enterobacter.s__Enterobacter_cloacae_complex	K00383	g__Lactobacillus.s__Lactobacillus_johnsonii g__Leclercia.s__Leclercia_adecarboxylata	g__Enterobacter.s__Enterobacter_cloacae_complex/K00432	g__Lactobacillus.s__Lactobacillus_johnsonii/K00383 g__Leclercia.s__Leclercia_adecarboxylata/K00383	g__Enterobacter.s__Enterobacter_cloacae_complex/K00432	g__Lactobacillus.s__Lactobacillus_johnsonii/K00383 g__Leclercia.s__Leclercia_adecarboxylata/K00383
C00114	Choline ion	-0.248972	2.42231e-05	0.00155117	0.847006	1.08644	1	2	2	1	5	5	K01126	g__Clostridium.s__Clostridium_botulinum g__Lactobacillus.s__Lactobacillus_johnsonii	K00108	g__Enterobacter.s__Enterobacter_cloacae_complex g__Klebsiella.s__Klebsiella_pneumoniae g__Klebsiella.s__Klebsiella_quasipneumoniae g__Klebsiella.s__Klebsiella_variicola g__Klebsiella.s__Klebsiella_variicola_CAG_634	g__Clostridium.s__Clostridium_botulinum/K01126 g__Lactobacillus.s__Lactobacillus_johnsonii/K01126	g__Enterobacter.s__Enterobacter_cloacae_complex/K00108 g__Klebsiella.s__Klebsiella_pneumoniae/K00108 g__Klebsiella.s__Klebsiella_quasipneumoniae/K00108 g__Klebsiella.s__Klebsiella_variicola/K00108 g__Klebsiella.s__Klebsiella_variicola_CAG_634/K00108	g__Clostridium.s__Clostridium_botulinum/K01126 g__Lactobacillus.s__Lactobacillus_johnsonii/K01126	g__Enterobacter.s__Enterobacter_cloacae_complex/K00108 g__Klebsiella.s__Klebsiella_pneumoniae/K00108 g__Klebsiella.s__Klebsiella_quasipneumoniae/K00108 g__Klebsiella.s__Klebsiella_variicola/K00108 g__Klebsiella.s__Klebsiella_variicola_CAG_634/K00108
C00164	Acetoacetic acid	-1.68181	-0.0223887	0.00180372	0.847999	1.28327	2	1	2	0	0	0	K01640 K18013	unclassified			unclassified/K01640 unclassified/K18013		unclassified/K01640 unclassified/K18013
C00695	Cholic acid	-0.196108	-2.41833e-05	0.00118814	0.865057	1.47729	1	5	5	0	0	0	K01442	g__Acutalibacter.s__Acutalibacter_muris g__Bacteroides.s__Bacteroides_thetaiotaomicron g__Clostridium.s__Clostridium_perfringens g__Lactobacillus.s__Lactobacillus_johnsonii unclassified			g__Acutalibacter.s__Acutalibacter_muris/K01442 g__Bacteroides.s__Bacteroides_thetaiotaomicron/K01442 g__Clostridium.s__Clostridium_perfringens/K01442 g__Lactobacillus.s__Lactobacillus_johnsonii/K01442 unclassified/K01442		g__Acutalibacter.s__Acutalibacter_muris/K01442 g__Bacteroides.s__Bacteroides_thetaiotaomicron/K01442 g__Clostridium.s__Clostridium_perfringens/K01442 g__Lactobacillus.s__Lactobacillus_johnsonii/K01442 unclassified/K01442
C00111	2-Propanone, 1-hydroxy-3-(phosphonooxy)-	-0.562811	-9.21596e-05	0.000385651	0.919629	1.36358	3	9	14	4	14	24	K01628 K01629 K00863	g__Acutalibacter.s__Acutalibacter_muris g__Bacteroides.s__Bacteroides_thetaiotaomicron g__Clostridium.s__Clostridium_botulinum g__Enterobacter.s__Enterobacter_cloacae_complex g__Klebsiella.s__Klebsiella_pneumoniae g__Klebsiella.s__Klebsiella_variicola g__Klebsiella.s__Klebsiella_variicola_CAG_634 g__Leclercia.s__Leclercia_adecarboxylata unclassified	K01624 K01734 K11645 K03517	g__Acutalibacter.s__Acutalibacter_muris g__Bacteroides.s__Bacteroides_thetaiotaomicron g__Clostridium.s__Clostridium_botulinum g__Clostridium.s__Clostridium_perfringens g__Enterobacter.s__Enterobacter_cloacae_complex g__Klebsiella.s__Klebsiella_pneumoniae g__Klebsiella.s__Klebsiella_variicola g__Klebsiella.s__Klebsiella_variicola_CAG_634 g__Lachnoclostridium.s__Clostridium_celerecrescens g__Lecle…	g__Acutalibacter.s__Acutalibacter_muris/K01628 g__Acutalibacter.s__Acutalibacter_muris/K01629 g__Bacteroides.s__Bacteroides_thetaiotaomicron/K01629 g__Clostridium.s__Clostridium_botulinum/K00863 g__Enterobacter.s__Enterobacter_cloacae_complex/K01629 g__Klebsiella.s__Klebsiella_pneumoniae/K01628 g__Klebsiella.s__Klebsiella_pneumoniae/K01629 g__Klebsiella.s__Klebsiella_variicola/K01628 g__Klebsiell…	g__Acutalibacter.s__Acutalibacter_muris/K01624 g__Acutalibacter.s__Acutalibacter_muris/K01734 g__Bacteroides.s__Bacteroides_thetaiotaomicron/K11645 g__Clostridium.s__Clostridium_botulinum/K01624 g__Clostridium.s__Clostridium_botulinum/K03517 g__Clostridium.s__Clostridium_perfringens/K01734 g__Clostridium.s__Clostridium_perfringens/K03517 g__Enterobacter.s__Enterobacter_cloacae_complex/K01734 g__E…	g__Acutalibacter.s__Acutalibacter_muris/K01628 g__Acutalibacter.s__Acutalibacter_muris/K01629 g__Bacteroides.s__Bacteroides_thetaiotaomicron/K01629 g__Clostridium.s__Clostridium_botulinum/K00863 g__Enterobacter.s__Enterobacter_cloacae_complex/K01629	g__Acutalibacter.s__Acutalibacter_muris/K01624 g__Acutalibacter.s__Acutalibacter_muris/K01734 g__Bacteroides.s__Bacteroides_thetaiotaomicron/K11645 g__Clostridium.s__Clostridium_botulinum/K01624 g__Clostridium.s__Clostridium_botulinum/K03517
C00189	Ethanolamine	-1.05537	4.17486e-05	0.00042621	0.924725	1.31659	1	2	2	0	0	0	K01126	g__Clostridium.s__Clostridium_botulinum g__Lactobacillus.s__Lactobacillus_johnsonii			g__Clostridium.s__Clostridium_botulinum/K01126 g__Lactobacillus.s__Lactobacillus_johnsonii/K01126		g__Clostridium.s__Clostridium_botulinum/K01126 g__Lactobacillus.s__Lactobacillus_johnsonii/K01126
C00385	Xanthine	-0.76529	2.86765e-05	6.41527e-05	0.97098	1.04694	3	3	6	2	2	4	K00087 K13479 K01239	g__Clostridium.s__Clostridium_botulinum g__Lactobacillus.s__Lactobacillus_johnsonii unclassified	K00087 K13479	g__Clostridium.s__Clostridium_botulinum unclassified	g__Clostridium.s__Clostridium_botulinum/K00087 g__Clostridium.s__Clostridium_botulinum/K13479 g__Lactobacillus.s__Lactobacillus_johnsonii/K01239 unclassified/K00087 unclassified/K01239 unclassified/K13479	g__Clostridium.s__Clostridium_botulinum/K00087 g__Clostridium.s__Clostridium_botulinum/K13479 unclassified/K00087 unclassified/K13479	g__Clostridium.s__Clostridium_botulinum/K00087 g__Clostridium.s__Clostridium_botulinum/K13479 g__Lactobacillus.s__Lactobacillus_johnsonii/K01239 unclassified/K00087 unclassified/K01239	g__Clostridium.s__Clostridium_botulinum/K00087 g__Clostridium.s__Clostridium_botulinum/K13479 unclassified/K00087 unclassified/K13479
C01921	Glycocholic acid	-0.714729	-1.53559e-07	4.75129e-07	0.997038	1.02147	0	0	0	1	5	5			K01442	g__Acutalibacter.s__Acutalibacter_muris g__Bacteroides.s__Bacteroides_thetaiotaomicron g__Clostridium.s__Clostridium_perfringens g__Lactobacillus.s__Lactobacillus_johnsonii unclassified		g__Acutalibacter.s__Acutalibacter_muris/K01442 g__Bacteroides.s__Bacteroides_thetaiotaomicron/K01442 g__Clostridium.s__Clostridium_perfringens/K01442 g__Lactobacillus.s__Lactobacillus_johnsonii/K01442 unclassified/K01442		g__Acutalibacter.s__Acutalibacter_muris/K01442 g__Bacteroides.s__Bacteroides_thetaiotaomicron/K01442 g__Clostridium.s__Clostridium_perfringens/K01442 g__Lactobacillus.s__Lactobacillus_johnsonii/K01442 unclassified/K01442

## Sheet: fecal_unstratefy
compound ID	compound name	Intercept	Slope	Rsq	PVal	Tauhat	NumSynthGenes	NumDegGenes	top SynthGenes	TopSynthGenes annotation	pathway of TopSynthGenes	pathway of TopSynthGenes annotation	top DegGen	TopDegGene annotation	Pathway of TopDegGene	Pathway of TopDegGene annotation	SynthGenes	DegGenes	TopSynthGenes	TopDegGenes	TopSynthSpecGenes	TopDegSpecGenes	NumSynthSpecies	NumSynthSpecGenes	NumDegSpecies	NumDegSpecGenes	SynthSpec	DegSpec	SynthSpecGenes	DegSpecGenes
C00245	Taurine	-3.85007	4.41247	0.419281	0.00342307	0.955568	2	3	K01442	cbh; choloylglycine hydrolase [EC:3.5.1.24]	ko00120	Primary bile acid biosynthesis [PATH:ko00120]	K00681	cbh; choloylglycine hydrolase [EC:3.5.1.24]	ko00120	Primary bile acid biosynthesis [PATH:ko00120]	K01442 K01580	K00681 K03119 K15372	K01442 K01580	K00681 K03119 K15372	K01442 K01580	K00681 K03119 K15372
C00864	Pantothenic acid	-0.405259	-2.97924	0.356552	0.00820643	1.14812	1	2	K01918	panC; pantoate--beta-alanine ligase [EC:6.3.2.1]	ko00410	beta-Alanine metabolism [PATH:ko00410]	K00867	panC; pantoate--beta-alanine ligase [EC:6.3.2.1]	ko00410	beta-Alanine metabolism [PATH:ko00410]	K01918	K00867 K03525	K01918	K00867 K03525	K01918	K00867 K03525
C00315	Spermidine	1.28408	-8.85231	0.33235	0.00998235	0.456314	2	0	K00797	speE, SRM, SPE3; spermidine synthase [EC:2.5.1.16]	ko00270	Cysteine and methionine metabolism [PATH:ko00270]		speE, SRM, SPE3; spermidine synthase [EC:2.5.1.16]	ko00270	Cysteine and methionine metabolism [PATH:ko00270]	K00797 K13747		K00797 K13747		K00797 K13747
C01879	Pidolic acid	0.217609	40.4836	0.310655	0.00776837	0.9253	0	1					K07160					K07160		K07160		K07160
C00334	4-Aminobutanoic acid	0.307369	-12.4358	0.278366	0.0196544	0.912874	3	1	K00128	ALDH; aldehyde dehydrogenase (NAD+) [EC:1.2.1.3]	ko00010	Glycolysis / Gluconeogenesis [PATH:ko00010]	K00613	ALDH; aldehyde dehydrogenase (NAD+) [EC:1.2.1.3]	ko00010	Glycolysis / Gluconeogenesis [PATH:ko00010]	K00128 K00137 K01580	K00613	K00128 K00137 K01580	K00613	K00128 K00137 K01580	K00613
C00366	Uric acid	0.118711	18.0353	0.176351	0.0808227	0.82804	2	1	K00087	ygeS, xdhA; xanthine dehydrogenase molybdenum-binding subunit [EC:1.17.1.4]	ko00230	Purine metabolism [PATH:ko00230]	K16839	ygeS, xdhA; xanthine dehydrogenase molybdenum-binding subunit [EC:1.17.1.4]	ko00230	Purine metabolism [PATH:ko00230]	K00087 K13479	K16839	K00087 K13479	K16839	K00087 K13479	K16839
C01157	Hydroxyproline	0.531608	1.62669	0.123983	0.170836	0.489038	1	0	K00286	proC; pyrroline-5-carboxylate reductase [EC:1.5.1.2]	ko00330	Arginine and proline metabolism [PATH:ko00330]		proC; pyrroline-5-carboxylate reductase [EC:1.5.1.2]	ko00330	Arginine and proline metabolism [PATH:ko00330]	K00286		K00286		K00286
C00026	2-Oxoglutarate	0.798379	31.4326	0.113338	0.0852773	0.625738	1	3	K13566	NIT2, yafV; omega-amidase [EC:3.5.1.3]	ko00250	Alanine, aspartate and glutamate metabolism [PATH:ko00250]	K00164	NIT2, yafV; omega-amidase [EC:3.5.1.3]	ko00250	Alanine, aspartate and glutamate metabolism [PATH:ko00250]	K13566	K00164 K15372 K15737	K13566	K00164 K15372 K15737	K13566	K00164 K15372 K15737
C02989	Methionine sulfoxide	1.55425	0.341673	0.101245	0.138386	0.166482	0	1					K08968					K08968		K08968		K08968
C00037	Glycine	0.345183	1.15388	0.0882761	0.247858	0.762323	5	11	K01255	CARP, pepA; leucyl aminopeptidase [EC:3.4.11.1]	ko00480	Glutathione metabolism [PATH:ko00480]	K00281	CARP, pepA; leucyl aminopeptidase [EC:3.4.11.1]	ko00480	Glutathione metabolism [PATH:ko00480]	K01255 K01256 K01270 K01442 K07751	K00281 K00283 K00382 K00600 K00605 K00613 K01878 K01879 K01880 K01920 K02437	K01255 K01256 K01270 K01442 K07751	K00281 K00283 K00382 K00600 K00605	K01255 K01256 K01270 K01442 K07751	K00281 K00283 K00382 K00600 K00605
C00565	Trimethylamine	0.26984	73.3559	0.0802996	0.228285	1.87233	1	1	K07812	orZ; trimethylamine-N-oxide reductase (cytochrome c) [EC:1.7.2.3]	ko00680	Methane metabolism [PATH:ko00680]	K14083	orZ; trimethylamine-N-oxide reductase (cytochrome c) [EC:1.7.2.3]	ko00680	Methane metabolism [PATH:ko00680]	K07812	K14083	K07812	K14083	K07812	K14083
C00019	S-Adenosylmethionine	-4.8988	3.35737	0.0738832	0.255709	1.28831	1	4	K00789	metK; S-adenosylmethionine synthetase [EC:2.5.1.6]	ko00270	Cysteine and methionine metabolism [PATH:ko00270]	K00558	metK; S-adenosylmethionine synthetase [EC:2.5.1.6]	ko00270	Cysteine and methionine metabolism [PATH:ko00270]	K00789	K00558 K00568 K01611 K17398	K00789	K00558 K00568 K01611 K17398	K00789	K00558 K00568 K01611 K17398
C01672	Cadaverine	0.644601	-1.28091	0.0734027	0.285985	0.679563	0	2					K00797					K00797 K09251		K00797 K09251		K00797 K09251
C04294	Thiamine thiozole	-0.703532	-5.0573	0.0722535	0.251786	1.66069	1	1	K03707	enA; thiaminase (transcriptional activator TenA) [EC:3.5.99.2]	ko00730	Thiamine metabolism [PATH:ko00730]	K00878	enA; thiaminase (transcriptional activator TenA) [EC:3.5.99.2]	ko00730	Thiamine metabolism [PATH:ko00730]	K03707	K00878	K03707	K00878	K03707	K00878
C02714	N-Acetylputrescine	1.01063	-1.14394	0.0554316	0.29414	0.636511	1	0	K00657	speG, SAT; diamine N-acetyltransferase [EC:2.3.1.57]	ko00330	Arginine and proline metabolism [PATH:ko00330]		speG, SAT; diamine N-acetyltransferase [EC:2.3.1.57]	ko00330	Arginine and proline metabolism [PATH:ko00330]	K00657		K00657		K00657
C00022	Pyruvic acid	1.61666	11.1724	0.0376629	0.34967	1.13528	13	11	K00101	lldD; L-lactate dehydrogenase (cytochrome) [EC:1.1.2.3]	ko00620	Pyruvate metabolism [PATH:ko00620]	K00156	lldD; L-lactate dehydrogenase (cytochrome) [EC:1.1.2.3]	ko00620	Pyruvate metabolism [PATH:ko00620]	K00101 K00169 K00170 K00171 K00172 K00174 K00175 K01011 K01571 K01572 K03737 K05396 K07248	K00156 K00158 K00161 K00163 K01006 K01007 K01652 K01653 K01714 K01958 K01960	K00101 K00169 K00170 K00171 K00172	K00156 K00158 K00161 K00163 K01006	K00101 K00169 K00170 K00171 K00172	K00156 K00158 K00161 K00163 K01006
C00153	Niacinamide	0.666732	0.409709	0.03226	0.433591	0.526533	1	0	K01239	iunH; purine nucleosidase [EC:3.2.2.1]	ko00230	Purine metabolism [PATH:ko00230]		iunH; purine nucleosidase [EC:3.2.2.1]	ko00230	Purine metabolism [PATH:ko00230]	K01239		K01239		K01239
C00294	Inosine	0.570195	-0.651865	0.0315761	0.393023	1.39822	2	1	K01488	add, ADA; adenosine deaminase [EC:3.5.4.4]	ko00230	Purine metabolism [PATH:ko00230]	K01239	add, ADA; adenosine deaminase [EC:3.5.4.4]	ko00230	Purine metabolism [PATH:ko00230]	K01488 K03787	K01239	K01488 K03787	K01239	K01488 K03787	K01239
C00020	Adenosine 5'-phosphate	0.29744	0.326083	0.0303323	0.51915	1.39122	1	3	K01756	purB, ADSL; adenylosuccinate lyase [EC:4.3.2.2]	ko00230	Purine metabolism [PATH:ko00230]	K01241	purB, ADSL; adenylosuccinate lyase [EC:4.3.2.2]	ko00230	Purine metabolism [PATH:ko00230]	K01756	K01241 K03787 K06966	K01756	K01241 K03787 K06966	K01756	K01241 K03787 K06966
C00122	Fumaric acid	0.148272	1.5765	0.0277917	0.44812	0.213851	3	0	K01744	aspA; aspartate ammonia-lyase [EC:4.3.1.1]	ko00250	Alanine, aspartate and glutamate metabolism [PATH:ko00250]		aspA; aspartate ammonia-lyase [EC:4.3.1.1]	ko00250	Alanine, aspartate and glutamate metabolism [PATH:ko00250]	K01744 K01756 K05714		K01744 K01756 K05714		K01744 K01756 K05714
C00669	gamma-Glutamylcysteine	0.880599	1.15236	0.0264731	0.50776	0.459206	2	1	K01919	gshA; glutamate--cysteine ligase [EC:6.3.2.2]	ko00270	Cysteine and methionine metabolism [PATH:ko00270]	K01920	gshA; glutamate--cysteine ligase [EC:6.3.2.2]	ko00270	Cysteine and methionine metabolism [PATH:ko00270]	K01919 K06048	K01920	K01919 K06048	K01920	K01919 K06048	K01920
C03722	Quinolinic acid	0.226885	-0.58179	0.0224043	0.478896	1.46609	1	1	K03517	nadA; quinolinate synthase [EC:2.5.1.72]	ko00760	Nicotinate and nicotinamide metabolism [PATH:ko00760]	K00767	nadA; quinolinate synthase [EC:2.5.1.72]	ko00760	Nicotinate and nicotinamide metabolism [PATH:ko00760]	K03517	K00767	K03517	K00767	K03517	K00767
C00179	Agmatine	0.914106	-0.469966	0.0195376	0.52146	1.34392	1	2	K01585	speA; arginine decarboxylase [EC:4.1.1.19]	ko00330	Arginine and proline metabolism [PATH:ko00330]	K01480	speA; arginine decarboxylase [EC:4.1.1.19]	ko00330	Arginine and proline metabolism [PATH:ko00330]	K01585	K01480 K10536	K01585	K01480 K10536	K01585	K01480 K10536
C00114	Choline ion	-0.0212251	-0.490664	0.0157535	0.6042	1.12667	1	1	K01126	E3.1.4.46, glpQ, ugpQ; glycerophosphoryl diester phosphodiesterase [EC:3.1.4.46]	ko00564	Glycerophospholipid metabolism [PATH:ko00564]	K00108	E3.1.4.46, glpQ, ugpQ; glycerophosphoryl diester phosphodiesterase [EC:3.1.4.46]	ko00564	Glycerophospholipid metabolism [PATH:ko00564]	K01126	K00108	K01126	K00108	K01126	K00108
C00062	L-Arginine	0.990698	-0.166601	0.0143863	0.602928	0.251177	0	3					K00673					K00673 K01585 K01887		K00673 K01585 K01887		K00673 K01585 K01887
C00233	alpha-Ketoisocaproic acid	0.896186	-0.235407	0.0136444	0.616581	1.19642	1	0	K00052	leuB, IMDH; 3-isopropylmalate dehydrogenase [EC:1.1.1.85]	ko00660	C5-Branched dibasic acid metabolism [PATH:ko00660]		leuB, IMDH; 3-isopropylmalate dehydrogenase [EC:1.1.1.85]	ko00660	C5-Branched dibasic acid metabolism [PATH:ko00660]	K00052		K00052		K00052
C00042	Butanedioic acid	0.831894	-0.831942	0.0132115	0.613017	0.572083	4	0	K00135	gabD; succinate-semialdehyde dehydrogenase / glutarate-semialdehyde dehydrogenase [EC:1.2.1.16 1.2.1.79 1.2.1.20]	ko00650	Butanoate metabolism [PATH:ko00650]		gabD; succinate-semialdehyde dehydrogenase / glutarate-semialdehyde dehydrogenase [EC:1.2.1.16 1.2.1.79 1.2.1.20]	ko00650	Butanoate metabolism [PATH:ko00650]	K00135 K01637 K01739 K15737		K00135 K01637 K01739 K15737		K00135 K01637 K01739 K15737
C00189	Ethanolamine	0.921122	0.0546014	0.0117804	0.60251	0.203894	1	0	K01126	E3.1.4.46, glpQ, ugpQ; glycerophosphoryl diester phosphodiesterase [EC:3.1.4.46]	ko00564	Glycerophospholipid metabolism [PATH:ko00564]		E3.1.4.46, glpQ, ugpQ; glycerophosphoryl diester phosphodiesterase [EC:3.1.4.46]	ko00564	Glycerophospholipid metabolism [PATH:ko00564]	K01126		K01126		K01126
C00262	Hypoxanthine	0.634549	0.894073	0.0112902	0.66523	0.516921	4	2	K01239	iunH; purine nucleosidase [EC:3.2.2.1]	ko00230	Purine metabolism [PATH:ko00230]	K00087	iunH; purine nucleosidase [EC:3.2.2.1]	ko00230	Purine metabolism [PATH:ko00230]	K01239 K01486 K03783 K03784	K00087 K13479	K01239 K01486 K03783 K03784	K00087 K13479	K01239 K01486 K03783 K03784	K00087 K13479
C00144	5'-Guanylic acid	1.11899	-0.146425	0.00910189	0.668518	0.281718	2	2	K01951	guaA, GMPS; GMP synthase (glutamine-hydrolysing) [EC:6.3.5.2]	ko00230	Purine metabolism [PATH:ko00230]	K00364	guaA, GMPS; GMP synthase (glutamine-hydrolysing) [EC:6.3.5.2]	ko00230	Purine metabolism [PATH:ko00230]	K01951 K02428	K00364 K03787	K01951 K02428	K00364 K03787	K01951 K02428	K00364 K03787
C00785	Urocanic acid	0.617285	0.158771	0.00867619	0.645516	0.613965	1	2	K01745	hutH, HAL; histidine ammonia-lyase [EC:4.3.1.3]	ko00340	Histidine metabolism [PATH:ko00340]	K01712	hutH, HAL; histidine ammonia-lyase [EC:4.3.1.3]	ko00340	Histidine metabolism [PATH:ko00340]	K01745	K01712 K17363	K01745	K01712 K17363	K01745	K01712 K17363
C05824	S-Sulphocysteine	1.19857	0.170714	0.00785561	0.675348	0.179993	1	0	K12339	cysM; S-sulfo-L-cysteine synthase (O-acetyl-L-serine-dependent) [EC:2.5.1.144]	ko00270	Cysteine and methionine metabolism [PATH:ko00270]		cysM; S-sulfo-L-cysteine synthase (O-acetyl-L-serine-dependent) [EC:2.5.1.144]	ko00270	Cysteine and methionine metabolism [PATH:ko00270]	K12339		K12339		K12339
C01921	Glycocholic acid	0.82843	0.0835738	0.0077677	0.690254	0.643129	0	1					K01442					K01442		K01442		K01442
C00086	Urea	0.728861	-0.60247	0.00693172	0.687436	0.866985	1	2	K08688	E3.5.3.3; creatinase [EC:3.5.3.3]	ko00260	Glycine, serine and threonine metabolism [PATH:ko00260]	K01428	E3.5.3.3; creatinase [EC:3.5.3.3]	ko00260	Glycine, serine and threonine metabolism [PATH:ko00260]	K08688	K01428 K01430	K08688	K01428 K01430	K08688	K01428 K01430
C00072	L-Ascorbic acid	0.0485728	2.19755	0.00685286	0.709241	1.67945	0	3					K02821					K02821 K02822 K03475		K02821 K02822 K03475		K02821 K02822 K03475
C00188	L-Threonine	0.214394	0.196902	0.00643762	0.701099	1.10257	1	2	K01733	hrC; threonine synthase [EC:4.2.3.1]	ko00260	Glycine, serine and threonine metabolism [PATH:ko00260]	K00060	hrC; threonine synthase [EC:4.2.3.1]	ko00260	Glycine, serine and threonine metabolism [PATH:ko00260]	K01733	K00060 K01868	K01733	K00060 K01868	K01733	K00060 K01868
C00214	Thymidine	1.05061	-0.123769	0.00570234	0.718967	0.293343	2	4	K03787	surE; 5'-nucleotidase [EC:3.1.3.5]	ko00230	Purine metabolism [PATH:ko00230]	K00756	surE; 5'-nucleotidase [EC:3.1.3.5]	ko00230	Purine metabolism [PATH:ko00230]	K03787 K08722	K00756 K00758 K00857 K09913	K03787 K08722	K00756 K00758 K00857 K09913	K03787 K08722	K00756 K00758 K00857 K09913
C00116	Glycerol	0.155012	0.862839	0.0051418	0.746086	1.03447	0	2					K00864					K00864 K06122		K00864 K06122		K00864 K06122
C00695	Cholic acid	1.13402	0.0401332	0.00454858	0.721311	0.151524	1	0	K01442	cbh; choloylglycine hydrolase [EC:3.5.1.24]	ko00120	Primary bile acid biosynthesis [PATH:ko00120]		cbh; choloylglycine hydrolase [EC:3.5.1.24]	ko00120	Primary bile acid biosynthesis [PATH:ko00120]	K01442		K01442		K01442
C00134	Putrescine	0.905103	0.375822	0.00398994	0.745453	0.466827	2	3	K01480	speB; agmatinase [EC:3.5.3.11]	ko00330	Arginine and proline metabolism [PATH:ko00330]	K00657	speB; agmatinase [EC:3.5.3.11]	ko00330	Arginine and proline metabolism [PATH:ko00330]	K01480 K12251	K00657 K00797 K09470	K01480 K12251	K00657 K00797 K09470	K01480 K12251	K00657 K00797 K09470
C00606	3-Sulfinato-L-alaninate	0.584339	-0.551264	0.00393751	0.807746	0.807957	0	5					K00812					K00812 K00813 K01580 K09758 K11358		K00812 K00813 K01580 K09758 K11358		K00812 K00813 K01580 K09758 K11358
C01035	gamma-Guanidinobutyric acid	0.29581	9.74696	0.00249154	0.796817	1.18946	2	0	K00613	GATM; glycine amidinotransferase [EC:2.1.4.1]	ko00260	Glycine, serine and threonine metabolism [PATH:ko00260]		GATM; glycine amidinotransferase [EC:2.1.4.1]	ko00260	Glycine, serine and threonine metabolism [PATH:ko00260]	K00613 K01426		K00613 K01426		K00613 K01426
C00093	sn-Glycerol 3-phosphate	0.258036	0.207633	0.00234366	0.858084	1.12648	2	3	K00864	glpK, GK; glycerol kinase [EC:2.7.1.30]	ko00561	Glycerolipid metabolism [PATH:ko00561]	K00631	glpK, GK; glycerol kinase [EC:2.7.1.30]	ko00561	Glycerolipid metabolism [PATH:ko00561]	K00864 K01126	K00631 K00980 K08591	K00864 K01126	K00631 K00980 K08591	K00864 K01126	K00631 K00980 K08591
C00051	Glutathione	0.458739	0.0853337	0.00112813	0.864806	0.895044	2	3	K00383	GSR, gor; glutathione reductase (NADPH) [EC:1.8.1.7]	ko00480	Glutathione metabolism [PATH:ko00480]	K00432	GSR, gor; glutathione reductase (NADPH) [EC:1.8.1.7]	ko00480	Glutathione metabolism [PATH:ko00480]	K00383 K01920	K00432 K00681 K00799	K00383 K01920	K00432 K00681 K00799	K00383 K01920	K00432 K00681 K00799
C00385	Xanthine	0.843024	-0.104818	0.000382117	0.943374	0.571979	3	2	K00087	ygeS, xdhA; xanthine dehydrogenase molybdenum-binding subunit [EC:1.17.1.4]	ko00230	Purine metabolism [PATH:ko00230]	K00087	ygeS, xdhA; xanthine dehydrogenase molybdenum-binding subunit [EC:1.17.1.4]	ko00230	Purine metabolism [PATH:ko00230]	K00087 K01239 K13479	K00087 K13479	K00087 K01239 K13479	K00087 K13479	K00087 K01239 K13479	K00087 K13479
C00314	Pyridoxine	-0.525303	0.127306	0.000239358	0.951493	1.88152	0	1					K00868					K00868		K00868		K00868
C00388	Histamine	-0.0675805	0.0564403	8.80032e-05	0.966759	1.71466	1	0	K01590	hdc, HDC; histidine decarboxylase [EC:4.1.1.22]	ko00340	Histidine metabolism [PATH:ko00340]					K01590		K01590		K01590

## Sheet: fecal_stratefy
compound ID	compound name	Intercept	Slope	Rsq	PVal	Tauhat	NumSynthGenes	NumSynthSpecies	NumSynthSpecGenes	NumDegGenes	NumDegSpecies	NumDegSpecGenes	SynthGenes	SynthSpec	DegGenes	DegSpec	SynthSpecGenes	DegSpecGenes	TopSynthSpecGenes	TopDegSpecGenes
C00315	Spermidine	0.907465	-0.000781321	0.52918	0.00142778	0.384676	2	7	8	0	0	0	K00797 K13747	g__Enterobacter.s__Enterobacter_cloacae_complex g__Clostridium.s__Clostridium_perfringens g__Klebsiella.s__Klebsiella_variicola_CAG_634 g__Klebsiella.s__Klebsiella_variicola unclassified g__Leclercia.s__Leclercia_adecarboxylata g__Klebsiella.s__Klebsiella_pneumoniae			g__Enterobacter.s__Enterobacter_cloacae_complex/K00797 g__Clostridium.s__Clostridium_perfringens/K00797 g__Klebsiella.s__Klebsiella_variicola_CAG_634/K00797 g__Klebsiella.s__Klebsiella_variicola/K00797 unclassified/K00797 unclassified/K13747 g__Leclercia.s__Leclercia_adecarboxylata/K00797 g__Klebsiella.s__Klebsiella_pneumoniae/K00797		g__Enterobacter.s__Enterobacter_cloacae_complex/K00797 g__Clostridium.s__Clostridium_perfringens/K00797 g__Klebsiella.s__Klebsiella_variicola_CAG_634/K00797 g__Klebsiella.s__Klebsiella_variicola/K00797 unclassified/K00797
C01879	Pidolic acid	-0.151382	0.00989902	0.389819	0.00773391	1.15925	0	0	0	1	2	2			K07160	g__Klebsiella.s__Klebsiella_variicola unclassified		g__Klebsiella.s__Klebsiella_variicola/K07160 unclassified/K07160		g__Klebsiella.s__Klebsiella_variicola/K07160 unclassified/K07160
C00366	Uric acid	0.233328	0.00445888	0.21791	0.0390335	0.684831	2	2	4	1	2	2	K00087 K13479	unclassified g__Clostridium.s__Clostridium_botulinum	K16839	g__Klebsiella.s__Klebsiella_variicola_CAG_634 g__Klebsiella.s__Klebsiella_variicola	unclassified/K00087 unclassified/K13479 g__Clostridium.s__Clostridium_botulinum/K00087 g__Clostridium.s__Clostridium_botulinum/K13479	g__Klebsiella.s__Klebsiella_variicola_CAG_634/K16839 g__Klebsiella.s__Klebsiella_variicola/K16839	unclassified/K00087 unclassified/K13479 g__Clostridium.s__Clostridium_botulinum/K00087 g__Clostridium.s__Clostridium_botulinum/K13479	g__Klebsiella.s__Klebsiella_variicola_CAG_634/K16839 g__Klebsiella.s__Klebsiella_variicola/K16839
C04294	Thiamine thiozole	-2.16202	-0.00590673	0.21806	0.0544278	1.56312	1	2	2	1	8	8	K03707	g__Acutalibacter.s__Acutalibacter_muris unclassified	K00878	g__Akkermansia.s__Akkermansia_muciniphila g__Clostridium.s__Clostridium_perfringens g__Clostridium.s__Clostridium_botulinum g__Klebsiella.s__Klebsiella_variicola g__Acutalibacter.s__Acutalibacter_muris g__Klebsiella.s__Klebsiella_pneumoniae g__Klebsiella.s__Klebsiella_quasipneumoniae unclassified	g__Acutalibacter.s__Acutalibacter_muris/K03707 unclassified/K03707	g__Akkermansia.s__Akkermansia_muciniphila/K00878 g__Clostridium.s__Clostridium_perfringens/K00878 g__Clostridium.s__Clostridium_botulinum/K00878 g__Klebsiella.s__Klebsiella_variicola/K00878 g__Acutalibacter.s__Acutalibacter_muris/K00878 g__Klebsiella.s__Klebsiella_pneumoniae/K00878 g__Klebsiella.s__Klebsiella_quasipneumoniae/K00878 unclassified/K00878	g__Acutalibacter.s__Acutalibacter_muris/K03707 unclassified/K03707	g__Akkermansia.s__Akkermansia_muciniphila/K00878 g__Clostridium.s__Clostridium_perfringens/K00878 g__Clostridium.s__Clostridium_botulinum/K00878 g__Klebsiella.s__Klebsiella_variicola/K00878 g__Acutalibacter.s__Acutalibacter_muris/K00878
C00864	Pantothenic acid	-1.15862	-0.000837075	0.134438	0.093967	1.36495	1	9	9	2	14	15	K01918	g__Klebsiella.s__Klebsiella_pneumoniae g__Enterobacter.s__Enterobacter_cloacae_complex g__Bacteroides.s__Bacteroides_thetaiotaomicron unclassified g__Klebsiella.s__Klebsiella_variicola_CAG_634 g__Klebsiella.s__Klebsiella_variicola g__Akkermansia.s__Akkermansia_muciniphila g__Leclercia.s__Leclercia_adecarboxylata g__Paeniclostridium.s__Paeniclostridium_sordellii	K00867 K03525	g__Lactobacillus.s__Lactobacillus_johnsonii g__Enterobacter.s__Enterobacter_cloacae_complex g__Clostridium.s__Clostridium_perfringens g__Bacteroides.s__Bacteroides_thetaiotaomicron unclassified g__Acutalibacter.s__Acutalibacter_muris g__Klebsiella.s__Klebsiella_variicola_CAG_634 g__Klebsiella.s__Klebsiella_variicola g__Akkermansia.s__Akkermansia_muciniphila g__Leclercia.s__Leclercia_adecarboxylat…	g__Klebsiella.s__Klebsiella_pneumoniae/K01918 g__Enterobacter.s__Enterobacter_cloacae_complex/K01918 g__Bacteroides.s__Bacteroides_thetaiotaomicron/K01918 unclassified/K01918 g__Klebsiella.s__Klebsiella_variicola_CAG_634/K01918 g__Klebsiella.s__Klebsiella_variicola/K01918 g__Akkermansia.s__Akkermansia_muciniphila/K01918 g__Leclercia.s__Leclercia_adecarboxylata/K01918 g__Paeniclostridium.s__Paenic…	g__Lactobacillus.s__Lactobacillus_johnsonii/K00867 g__Enterobacter.s__Enterobacter_cloacae_complex/K00867 g__Clostridium.s__Clostridium_perfringens/K03525 g__Bacteroides.s__Bacteroides_thetaiotaomicron/K03525 unclassified/K00867 unclassified/K03525 g__Acutalibacter.s__Acutalibacter_muris/K03525 g__Klebsiella.s__Klebsiella_variicola_CAG_634/K00867 g__Klebsiella.s__Klebsiella_variicola/K00867 g__Ak…	g__Klebsiella.s__Klebsiella_pneumoniae/K01918 g__Enterobacter.s__Enterobacter_cloacae_complex/K01918 g__Bacteroides.s__Bacteroides_thetaiotaomicron/K01918 unclassified/K01918 g__Klebsiella.s__Klebsiella_variicola_CAG_634/K01918	g__Lactobacillus.s__Lactobacillus_johnsonii/K00867 g__Enterobacter.s__Enterobacter_cloacae_complex/K00867 g__Clostridium.s__Clostridium_perfringens/K03525 g__Bacteroides.s__Bacteroides_thetaiotaomicron/K03525 unclassified/K00867
C01157	Hydroxyproline	0.828355	0.000213491	0.123196	0.116625	0.358647	1	5	5	0	0	0	K00286	g__Acutalibacter.s__Acutalibacter_muris g__Bacteroides.s__Bacteroides_thetaiotaomicron g__Clostridium.s__Clostridium_botulinum g__Enterobacter.s__Enterobacter_cloacae_complex g__Leclercia.s__Leclercia_adecarboxylata			g__Acutalibacter.s__Acutalibacter_muris/K00286 g__Bacteroides.s__Bacteroides_thetaiotaomicron/K00286 g__Clostridium.s__Clostridium_botulinum/K00286 g__Enterobacter.s__Enterobacter_cloacae_complex/K00286 g__Leclercia.s__Leclercia_adecarboxylata/K00286		g__Acutalibacter.s__Acutalibacter_muris/K00286 g__Bacteroides.s__Bacteroides_thetaiotaomicron/K00286 g__Clostridium.s__Clostridium_botulinum/K00286 g__Enterobacter.s__Enterobacter_cloacae_complex/K00286 g__Leclercia.s__Leclercia_adecarboxylata/K00286
C00026	alpha-Ketoglutaric acid	0.80248	0.00164666	0.0890547	0.123483	0.633661	1	2	2	3	5	7	K13566	g__Klebsiella.s__Klebsiella_variicola g__Klebsiella.s__Klebsiella_variicola_CAG_634	K00164 K15737 K15372	g__Enterobacter.s__Enterobacter_cloacae_complex g__Klebsiella.s__Klebsiella_variicola g__Klebsiella.s__Klebsiella_variicola_CAG_634 g__Leclercia.s__Leclercia_adecarboxylata unclassified	g__Klebsiella.s__Klebsiella_variicola/K13566 g__Klebsiella.s__Klebsiella_variicola_CAG_634/K13566	g__Enterobacter.s__Enterobacter_cloacae_complex/K00164 g__Klebsiella.s__Klebsiella_variicola/K00164 g__Klebsiella.s__Klebsiella_variicola/K15737 g__Klebsiella.s__Klebsiella_variicola_CAG_634/K00164 g__Klebsiella.s__Klebsiella_variicola_CAG_634/K15737 g__Leclercia.s__Leclercia_adecarboxylata/K00164 unclassified/K15372	g__Klebsiella.s__Klebsiella_variicola/K13566 g__Klebsiella.s__Klebsiella_variicola_CAG_634/K13566	g__Enterobacter.s__Enterobacter_cloacae_complex/K00164 g__Klebsiella.s__Klebsiella_variicola/K00164 g__Klebsiella.s__Klebsiella_variicola/K15737 g__Klebsiella.s__Klebsiella_variicola_CAG_634/K00164 g__Klebsiella.s__Klebsiella_variicola_CAG_634/K15737
C00334	4-Aminobutanoic acid	0.612923	-0.000531951	0.10231	0.135612	0.979856	3	6	7	1	1	1	K00128 K01580 K00137	g__Clostridium.s__Clostridium_botulinum g__Enterobacter.s__Enterobacter_cloacae_complex g__Klebsiella.s__Klebsiella_pneumoniae g__Leclercia.s__Leclercia_adecarboxylata g__Paeniclostridium.s__Paeniclostridium_sordellii unclassified	K00613	unclassified	g__Clostridium.s__Clostridium_botulinum/K00128 g__Clostridium.s__Clostridium_botulinum/K01580 g__Enterobacter.s__Enterobacter_cloacae_complex/K00137 g__Klebsiella.s__Klebsiella_pneumoniae/K00137 g__Leclercia.s__Leclercia_adecarboxylata/K00137 g__Paeniclostridium.s__Paeniclostridium_sordellii/K01580 unclassified/K01580	unclassified/K00613	g__Clostridium.s__Clostridium_botulinum/K00128 g__Clostridium.s__Clostridium_botulinum/K01580 g__Enterobacter.s__Enterobacter_cloacae_complex/K00137 g__Klebsiella.s__Klebsiella_pneumoniae/K00137 g__Leclercia.s__Leclercia_adecarboxylata/K00137	unclassified/K00613
C00314	Pyridoxine	-1.58471	-0.000816053	0.148582	0.141722	1.78549	0	0	0	1	5	5			K00868	g__Acutalibacter.s__Acutalibacter_muris g__Enterobacter.s__Enterobacter_cloacae_complex g__Lactobacillus.s__Lactobacillus_johnsonii g__Leclercia.s__Leclercia_adecarboxylata unclassified		g__Acutalibacter.s__Acutalibacter_muris/K00868 g__Enterobacter.s__Enterobacter_cloacae_complex/K00868 g__Lactobacillus.s__Lactobacillus_johnsonii/K00868 g__Leclercia.s__Leclercia_adecarboxylata/K00868 unclassified/K00868		g__Acutalibacter.s__Acutalibacter_muris/K00868 g__Enterobacter.s__Enterobacter_cloacae_complex/K00868 g__Lactobacillus.s__Lactobacillus_johnsonii/K00868 g__Leclercia.s__Leclercia_adecarboxylata/K00868 unclassified/K00868
C01921	Glycocholic acid	0.971234	9.20493e-05	0.077079	0.215563	0.614526	0	0	0	1	5	5			K01442	g__Acutalibacter.s__Acutalibacter_muris g__Bacteroides.s__Bacteroides_thetaiotaomicron g__Clostridium.s__Clostridium_perfringens g__Lactobacillus.s__Lactobacillus_johnsonii unclassified		g__Acutalibacter.s__Acutalibacter_muris/K01442 g__Bacteroides.s__Bacteroides_thetaiotaomicron/K01442 g__Clostridium.s__Clostridium_perfringens/K01442 g__Lactobacillus.s__Lactobacillus_johnsonii/K01442 unclassified/K01442		g__Acutalibacter.s__Acutalibacter_muris/K01442 g__Bacteroides.s__Bacteroides_thetaiotaomicron/K01442 g__Clostridium.s__Clostridium_perfringens/K01442 g__Lactobacillus.s__Lactobacillus_johnsonii/K01442 unclassified/K01442
C00565	Trimethylamine	0.20376	0.0641705	0.07563	0.234634	1.81587	1	1	1	1	1	1	K07812	unclassified	K14083	unclassified	unclassified/K07812	unclassified/K14083	unclassified/K07812	unclassified/K14083
C01672	Cadaverine	0.692261	-0.000197891	0.0733965	0.260196	0.606029	0	0	0	2	7	12			K00797 K09251	g__Clostridium.s__Clostridium_perfringens g__Enterobacter.s__Enterobacter_cloacae_complex g__Klebsiella.s__Klebsiella_pneumoniae g__Klebsiella.s__Klebsiella_variicola g__Klebsiella.s__Klebsiella_variicola_CAG_634 g__Leclercia.s__Leclercia_adecarboxylata unclassified		g__Clostridium.s__Clostridium_perfringens/K00797 g__Enterobacter.s__Enterobacter_cloacae_complex/K00797 g__Enterobacter.s__Enterobacter_cloacae_complex/K09251 g__Klebsiella.s__Klebsiella_pneumoniae/K00797 g__Klebsiella.s__Klebsiella_pneumoniae/K09251 g__Klebsiella.s__Klebsiella_variicola/K00797 g__Klebsiella.s__Klebsiella_variicola/K09251 g__Klebsiella.s__Klebsiella_variicola_CAG_634/K00797 g__Kl…		g__Clostridium.s__Clostridium_perfringens/K00797 g__Enterobacter.s__Enterobacter_cloacae_complex/K00797 g__Enterobacter.s__Enterobacter_cloacae_complex/K09251 g__Klebsiella.s__Klebsiella_pneumoniae/K00797 g__Klebsiella.s__Klebsiella_pneumoniae/K09251
C00022	Pyruvic acid	-0.95612	-0.000348265	0.0532812	0.286722	1.22077	13	13	42	11	14	43	K00174 K00175 K01571 K01572 K03737 K01011 K00101 K05396 K07248 K00172 K00169 K00170 K00171	g__Acutalibacter.s__Acutalibacter_muris g__Bacteroides.s__Bacteroides_thetaiotaomicron g__Clostridium.s__Clostridium_botulinum g__Enterobacter.s__Enterobacter_cloacae_complex g__Klebsiella.s__Klebsiella_pneumoniae g__Klebsiella.s__Klebsiella_quasipneumoniae g__Klebsiella.s__Klebsiella_variicola g__Klebsiella.s__Klebsiella_variicola_CAG_634 g__Lachnoclostridium.s__Clostridium_celerecrescens g__Lec…	K01652 K01653 K01714 K00156 K01006 K01958 K00163 K01007 K00158 K00161 K01960	g__Acutalibacter.s__Acutalibacter_muris g__Bacteroides.s__Bacteroides_thetaiotaomicron g__Clostridium.s__Clostridium_botulinum g__Clostridium.s__Clostridium_perfringens g__Enterobacter.s__Enterobacter_cloacae_complex g__Klebsiella.s__Klebsiella_pneumoniae g__Klebsiella.s__Klebsiella_quasipneumoniae g__Klebsiella.s__Klebsiella_variicola g__Klebsiella.s__Klebsiella_variicola_CAG_634 g__Lachnoclostr…	g__Acutalibacter.s__Acutalibacter_muris/K00174 g__Acutalibacter.s__Acutalibacter_muris/K00175 g__Acutalibacter.s__Acutalibacter_muris/K01571 g__Acutalibacter.s__Acutalibacter_muris/K01572 g__Acutalibacter.s__Acutalibacter_muris/K03737 g__Bacteroides.s__Bacteroides_thetaiotaomicron/K01572 g__Clostridium.s__Clostridium_botulinum/K00174 g__Clostridium.s__Clostridium_botulinum/K01011 g__Clostridium.s…	g__Acutalibacter.s__Acutalibacter_muris/K01652 g__Acutalibacter.s__Acutalibacter_muris/K01653 g__Acutalibacter.s__Acutalibacter_muris/K01714 g__Bacteroides.s__Bacteroides_thetaiotaomicron/K00156 g__Bacteroides.s__Bacteroides_thetaiotaomicron/K01652 g__Bacteroides.s__Bacteroides_thetaiotaomicron/K01714 g__Clostridium.s__Clostridium_botulinum/K01006 g__Clostridium.s__Clostridium_botulinum/K01714 g_…	g__Acutalibacter.s__Acutalibacter_muris/K00174 g__Acutalibacter.s__Acutalibacter_muris/K00175 g__Acutalibacter.s__Acutalibacter_muris/K01571 g__Acutalibacter.s__Acutalibacter_muris/K01572 g__Acutalibacter.s__Acutalibacter_muris/K03737	g__Acutalibacter.s__Acutalibacter_muris/K01652 g__Acutalibacter.s__Acutalibacter_muris/K01653 g__Acutalibacter.s__Acutalibacter_muris/K01714 g__Bacteroides.s__Bacteroides_thetaiotaomicron/K00156 g__Bacteroides.s__Bacteroides_thetaiotaomicron/K01652
C00262	Hypoxanthine	0.64628	0.000131772	0.0639246	0.29104	0.468115	4	9	17	2	2	4	K03784 K01486 K03783 K01239	g__Acutalibacter.s__Acutalibacter_muris g__Clostridium.s__Clostridium_botulinum g__Clostridium.s__Clostridium_perfringens g__Enterobacter.s__Enterobacter_cloacae_complex g__Klebsiella.s__Klebsiella_pneumoniae g__Klebsiella.s__Klebsiella_variicola g__Klebsiella.s__Klebsiella_variicola_CAG_634 g__Lactobacillus.s__Lactobacillus_johnsonii unclassified	K00087 K13479	g__Clostridium.s__Clostridium_botulinum unclassified	g__Acutalibacter.s__Acutalibacter_muris/K03784 g__Clostridium.s__Clostridium_botulinum/K01486 g__Clostridium.s__Clostridium_perfringens/K01486 g__Clostridium.s__Clostridium_perfringens/K03783 g__Clostridium.s__Clostridium_perfringens/K03784 g__Enterobacter.s__Enterobacter_cloacae_complex/K03784 g__Klebsiella.s__Klebsiella_pneumoniae/K01486 g__Klebsiella.s__Klebsiella_pneumoniae/K03784 g__Klebsiel…	g__Clostridium.s__Clostridium_botulinum/K00087 g__Clostridium.s__Clostridium_botulinum/K13479 unclassified/K00087 unclassified/K13479	g__Acutalibacter.s__Acutalibacter_muris/K03784 g__Clostridium.s__Clostridium_botulinum/K01486 g__Clostridium.s__Clostridium_perfringens/K01486 g__Clostridium.s__Clostridium_perfringens/K03783 g__Clostridium.s__Clostridium_perfringens/K03784	g__Clostridium.s__Clostridium_botulinum/K00087 g__Clostridium.s__Clostridium_botulinum/K13479 unclassified/K00087 unclassified/K13479
C00785	Urocanic acid	0.672393	6.83139e-05	0.0276698	0.416876	0.614023	1	5	5	2	8	8	K01745	g__Bacteroides.s__Bacteroides_thetaiotaomicron g__Enterobacter.s__Enterobacter_cloacae_complex g__Klebsiella.s__Klebsiella_variicola g__Klebsiella.s__Klebsiella_variicola_CAG_634 unclassified	K17363 K01712	g__Anaerocolumna.s__Anaerocolumna_aminovalerica g__Enterobacter.s__Enterobacter_cloacae_complex g__Klebsiella.s__Klebsiella_pneumoniae g__Klebsiella.s__Klebsiella_quasipneumoniae g__Klebsiella.s__Klebsiella_variicola g__Klebsiella.s__Klebsiella_variicola_CAG_634 g__Leclercia.s__Leclercia_adecarboxylata unclassified	g__Bacteroides.s__Bacteroides_thetaiotaomicron/K01745 g__Enterobacter.s__Enterobacter_cloacae_complex/K01745 g__Klebsiella.s__Klebsiella_variicola/K01745 g__Klebsiella.s__Klebsiella_variicola_CAG_634/K01745 unclassified/K01745	g__Anaerocolumna.s__Anaerocolumna_aminovalerica/K17363 g__Enterobacter.s__Enterobacter_cloacae_complex/K01712 g__Klebsiella.s__Klebsiella_pneumoniae/K01712 g__Klebsiella.s__Klebsiella_quasipneumoniae/K01712 g__Klebsiella.s__Klebsiella_variicola/K01712 g__Klebsiella.s__Klebsiella_variicola_CAG_634/K01712 g__Leclercia.s__Leclercia_adecarboxylata/K01712 unclassified/K01712	g__Bacteroides.s__Bacteroides_thetaiotaomicron/K01745 g__Enterobacter.s__Enterobacter_cloacae_complex/K01745 g__Klebsiella.s__Klebsiella_variicola/K01745 g__Klebsiella.s__Klebsiella_variicola_CAG_634/K01745 unclassified/K01745	g__Anaerocolumna.s__Anaerocolumna_aminovalerica/K17363 g__Enterobacter.s__Enterobacter_cloacae_complex/K01712 g__Klebsiella.s__Klebsiella_pneumoniae/K01712 g__Klebsiella.s__Klebsiella_quasipneumoniae/K01712 g__Klebsiella.s__Klebsiella_variicola/K01712
C00144	5'-Guanylic acid	1.15837	-9.99486e-05	0.0388476	0.446814	0.373106	2	15	22	2	10	15	K01951 K02428	g__Acutalibacter.s__Acutalibacter_muris g__Akkermansia.s__Akkermansia_muciniphila g__Bacteroides.s__Bacteroides_thetaiotaomicron g__Clostridium.s__Clostridium_botulinum g__Clostridium.s__Clostridium_perfringens g__Clostridium.s__Clostridium_sp_7_2_43FAA g__Enterobacter.s__Enterobacter_cloacae_complex g__Klebsiella.s__Klebsiella_pneumoniae g__Klebsiella.s__Klebsiella_quasipneumoniae g__Klebsiella.…	K03787 K00364	g__Acutalibacter.s__Acutalibacter_muris g__Bacteroides.s__Bacteroides_thetaiotaomicron g__Clostridium.s__Clostridium_botulinum g__Enterobacter.s__Enterobacter_cloacae_complex g__Klebsiella.s__Klebsiella_pneumoniae g__Klebsiella.s__Klebsiella_variicola g__Klebsiella.s__Klebsiella_variicola_CAG_634 g__Lactobacillus.s__Lactobacillus_johnsonii g__Leclercia.s__Leclercia_adecarboxylata unclassified	g__Acutalibacter.s__Acutalibacter_muris/K01951 g__Acutalibacter.s__Acutalibacter_muris/K02428 g__Akkermansia.s__Akkermansia_muciniphila/K02428 g__Bacteroides.s__Bacteroides_thetaiotaomicron/K01951 g__Bacteroides.s__Bacteroides_thetaiotaomicron/K02428 g__Clostridium.s__Clostridium_botulinum/K01951 g__Clostridium.s__Clostridium_perfringens/K01951 g__Clostridium.s__Clostridium_perfringens/K02428 g__…	g__Acutalibacter.s__Acutalibacter_muris/K03787 g__Bacteroides.s__Bacteroides_thetaiotaomicron/K03787 g__Clostridium.s__Clostridium_botulinum/K03787 g__Enterobacter.s__Enterobacter_cloacae_complex/K00364 g__Enterobacter.s__Enterobacter_cloacae_complex/K03787 g__Klebsiella.s__Klebsiella_pneumoniae/K03787 g__Klebsiella.s__Klebsiella_variicola/K00364 g__Klebsiella.s__Klebsiella_variicola/K03787 g__Kl…	g__Acutalibacter.s__Acutalibacter_muris/K01951 g__Acutalibacter.s__Acutalibacter_muris/K02428 g__Akkermansia.s__Akkermansia_muciniphila/K02428 g__Bacteroides.s__Bacteroides_thetaiotaomicron/K01951 g__Bacteroides.s__Bacteroides_thetaiotaomicron/K02428	g__Acutalibacter.s__Acutalibacter_muris/K03787 g__Bacteroides.s__Bacteroides_thetaiotaomicron/K03787 g__Clostridium.s__Clostridium_botulinum/K03787 g__Enterobacter.s__Enterobacter_cloacae_complex/K00364 g__Enterobacter.s__Enterobacter_cloacae_complex/K03787
C00214	Thymidine	1.12632	6.47002e-05	0.0250477	0.459828	0.298802	2	9	16	4	11	17	K03787 K08722	g__Acutalibacter.s__Acutalibacter_muris g__Bacteroides.s__Bacteroides_thetaiotaomicron g__Clostridium.s__Clostridium_botulinum g__Enterobacter.s__Enterobacter_cloacae_complex g__Klebsiella.s__Klebsiella_pneumoniae g__Klebsiella.s__Klebsiella_variicola g__Klebsiella.s__Klebsiella_variicola_CAG_634 g__Leclercia.s__Leclercia_adecarboxylata unclassified	K00756 K00857 K00758 K09913	g__Acutalibacter.s__Acutalibacter_muris g__Bacteroides.s__Bacteroides_thetaiotaomicron g__Clostridium.s__Clostridium_botulinum g__Clostridium.s__Clostridium_perfringens g__Enterobacter.s__Enterobacter_cloacae_complex g__Klebsiella.s__Klebsiella_pneumoniae g__Klebsiella.s__Klebsiella_variicola g__Klebsiella.s__Klebsiella_variicola_CAG_634 g__Lactobacillus.s__Lactobacillus_johnsonii g__Leclercia.s_…	g__Acutalibacter.s__Acutalibacter_muris/K03787 g__Acutalibacter.s__Acutalibacter_muris/K08722 g__Bacteroides.s__Bacteroides_thetaiotaomicron/K03787 g__Clostridium.s__Clostridium_botulinum/K03787 g__Enterobacter.s__Enterobacter_cloacae_complex/K03787 g__Enterobacter.s__Enterobacter_cloacae_complex/K08722 g__Klebsiella.s__Klebsiella_pneumoniae/K03787 g__Klebsiella.s__Klebsiella_pneumoniae/K08722 g_…	g__Acutalibacter.s__Acutalibacter_muris/K00756 g__Bacteroides.s__Bacteroides_thetaiotaomicron/K00857 g__Clostridium.s__Clostridium_botulinum/K00857 g__Clostridium.s__Clostridium_perfringens/K00857 g__Enterobacter.s__Enterobacter_cloacae_complex/K00758 g__Enterobacter.s__Enterobacter_cloacae_complex/K09913 g__Klebsiella.s__Klebsiella_pneumoniae/K00758 g__Klebsiella.s__Klebsiella_pneumoniae/K09913 …	g__Acutalibacter.s__Acutalibacter_muris/K03787 g__Acutalibacter.s__Acutalibacter_muris/K08722 g__Bacteroides.s__Bacteroides_thetaiotaomicron/K03787 g__Clostridium.s__Clostridium_botulinum/K03787 g__Enterobacter.s__Enterobacter_cloacae_complex/K03787	g__Acutalibacter.s__Acutalibacter_muris/K00756 g__Bacteroides.s__Bacteroides_thetaiotaomicron/K00857 g__Clostridium.s__Clostridium_botulinum/K00857 g__Clostridium.s__Clostridium_perfringens/K00857 g__Enterobacter.s__Enterobacter_cloacae_complex/K00758
C00037	Glycine	0.261397	0.000277663	0.035911	0.474234	0.844659	5	12	19	11	18	64	K01442 K01270 K01255 K07751 K01256	g__Acutalibacter.s__Acutalibacter_muris g__Bacteroides.s__Bacteroides_thetaiotaomicron g__Clostridium.s__Clostridium_botulinum g__Clostridium.s__Clostridium_perfringens g__Enterobacter.s__Enterobacter_cloacae_complex g__Klebsiella.s__Klebsiella_pneumoniae g__Klebsiella.s__Klebsiella_quasipneumoniae g__Klebsiella.s__Klebsiella_variicola g__Klebsiella.s__Klebsiella_variicola_CAG_634 g__Lactobacillu…	K00600 K01880 K00281 K00605 K02437 K00382 K01878 K01879 K01920 K00283 K00613	g__Acutalibacter.s__Acutalibacter_muris g__Akkermansia.s__Akkermansia_muciniphila g__Anaerocolumna.s__Anaerocolumna_aminovalerica g__Bacteroides.s__Bacteroides_thetaiotaomicron g__Clostridium.s__Clostridium_botulinum g__Clostridium.s__Clostridium_perfringens g__Clostridium.s__Clostridium_sp_7_2_43FAA g__Enterobacter.s__Enterobacter_cloacae_complex g__Klebsiella.s__Klebsiella_pneumoniae g__Klebsie…	g__Acutalibacter.s__Acutalibacter_muris/K01442 g__Bacteroides.s__Bacteroides_thetaiotaomicron/K01442 g__Clostridium.s__Clostridium_botulinum/K01270 g__Clostridium.s__Clostridium_perfringens/K01255 g__Clostridium.s__Clostridium_perfringens/K01442 g__Enterobacter.s__Enterobacter_cloacae_complex/K01255 g__Enterobacter.s__Enterobacter_cloacae_complex/K07751 g__Klebsiella.s__Klebsiella_pneumoniae/K012…	g__Acutalibacter.s__Acutalibacter_muris/K00600 g__Acutalibacter.s__Acutalibacter_muris/K01880 g__Akkermansia.s__Akkermansia_muciniphila/K00281 g__Anaerocolumna.s__Anaerocolumna_aminovalerica/K01880 g__Bacteroides.s__Bacteroides_thetaiotaomicron/K00281 g__Bacteroides.s__Bacteroides_thetaiotaomicron/K00600 g__Bacteroides.s__Bacteroides_thetaiotaomicron/K00605 g__Bacteroides.s__Bacteroides_thetaiota…	g__Acutalibacter.s__Acutalibacter_muris/K01442 g__Bacteroides.s__Bacteroides_thetaiotaomicron/K01442 g__Clostridium.s__Clostridium_botulinum/K01270 g__Clostridium.s__Clostridium_perfringens/K01255 g__Clostridium.s__Clostridium_perfringens/K01442	g__Acutalibacter.s__Acutalibacter_muris/K00600 g__Acutalibacter.s__Acutalibacter_muris/K01880 g__Akkermansia.s__Akkermansia_muciniphila/K00281 g__Anaerocolumna.s__Anaerocolumna_aminovalerica/K01880 g__Bacteroides.s__Bacteroides_thetaiotaomicron/K00281
C00093	sn-Glycerol 3-phosphate	0.11955	0.000162485	0.0343764	0.474244	1.00612	2	12	13	3	9	16	K00864 K01126	g__Acutalibacter.s__Acutalibacter_muris g__Clostridium.s__Clostridium_botulinum g__Clostridium.s__Clostridium_perfringens g__Enterobacter.s__Enterobacter_cloacae_complex g__Klebsiella.s__Klebsiella_pneumoniae g__Klebsiella.s__Klebsiella_variicola g__Klebsiella.s__Klebsiella_variicola_CAG_634 g__Lachnoclostridium.s__Clostridium_celerecrescens g__Lactobacillus.s__Lactobacillus_johnsonii g__Leclerci…	K00980 K08591 K00631	g__Acutalibacter.s__Acutalibacter_muris g__Enterobacter.s__Enterobacter_cloacae_complex g__Klebsiella.s__Klebsiella_pneumoniae g__Klebsiella.s__Klebsiella_quasipneumoniae g__Klebsiella.s__Klebsiella_variicola g__Klebsiella.s__Klebsiella_variicola_CAG_634 g__Lactobacillus.s__Lactobacillus_johnsonii g__Leclercia.s__Leclercia_adecarboxylata unclassified	g__Acutalibacter.s__Acutalibacter_muris/K00864 g__Clostridium.s__Clostridium_botulinum/K00864 g__Clostridium.s__Clostridium_botulinum/K01126 g__Clostridium.s__Clostridium_perfringens/K00864 g__Enterobacter.s__Enterobacter_cloacae_complex/K00864 g__Klebsiella.s__Klebsiella_pneumoniae/K00864 g__Klebsiella.s__Klebsiella_variicola/K00864 g__Klebsiella.s__Klebsiella_variicola_CAG_634/K00864 g__Lachnoc…	g__Acutalibacter.s__Acutalibacter_muris/K00980 g__Acutalibacter.s__Acutalibacter_muris/K08591 g__Enterobacter.s__Enterobacter_cloacae_complex/K00631 g__Enterobacter.s__Enterobacter_cloacae_complex/K08591 g__Klebsiella.s__Klebsiella_pneumoniae/K08591 g__Klebsiella.s__Klebsiella_quasipneumoniae/K00631 g__Klebsiella.s__Klebsiella_quasipneumoniae/K08591 g__Klebsiella.s__Klebsiella_variicola/K00631 g_…	g__Acutalibacter.s__Acutalibacter_muris/K00864 g__Clostridium.s__Clostridium_botulinum/K00864 g__Clostridium.s__Clostridium_botulinum/K01126 g__Clostridium.s__Clostridium_perfringens/K00864 g__Enterobacter.s__Enterobacter_cloacae_complex/K00864	g__Acutalibacter.s__Acutalibacter_muris/K00980 g__Acutalibacter.s__Acutalibacter_muris/K08591 g__Enterobacter.s__Enterobacter_cloacae_complex/K00631 g__Enterobacter.s__Enterobacter_cloacae_complex/K08591 g__Klebsiella.s__Klebsiella_pneumoniae/K08591
C01035	gamma-Guanidinobutyric acid	0.330536	0.00173604	0.0179123	0.497585	1.20697	2	4	4	0	0	0	K01426 K00613	g__Klebsiella.s__Klebsiella_pneumoniae g__Klebsiella.s__Klebsiella_quasipneumoniae g__Klebsiella.s__Klebsiella_variicola unclassified			g__Klebsiella.s__Klebsiella_pneumoniae/K01426 g__Klebsiella.s__Klebsiella_quasipneumoniae/K01426 g__Klebsiella.s__Klebsiella_variicola/K01426 unclassified/K00613		g__Klebsiella.s__Klebsiella_pneumoniae/K01426 g__Klebsiella.s__Klebsiella_quasipneumoniae/K01426 g__Klebsiella.s__Klebsiella_variicola/K01426 unclassified/K00613
C00122	Fumaric acid	1.08258	-1.76372e-05	0.0214743	0.503644	0.214023	3	13	18	0	0	0	K01756 K01744 K05714	g__Acutalibacter.s__Acutalibacter_muris g__Bacteroides.s__Bacteroides_thetaiotaomicron g__Clostridium.s__Clostridium_botulinum g__Clostridium.s__Clostridium_perfringens g__Enterobacter.s__Enterobacter_cloacae_complex g__Klebsiella.s__Klebsiella_pneumoniae g__Klebsiella.s__Klebsiella_quasipneumoniae g__Klebsiella.s__Klebsiella_variicola g__Klebsiella.s__Klebsiella_variicola_CAG_634 g__Lactobacillu…			g__Acutalibacter.s__Acutalibacter_muris/K01756 g__Bacteroides.s__Bacteroides_thetaiotaomicron/K01744 g__Clostridium.s__Clostridium_botulinum/K01756 g__Clostridium.s__Clostridium_perfringens/K01756 g__Enterobacter.s__Enterobacter_cloacae_complex/K01744 g__Klebsiella.s__Klebsiella_pneumoniae/K01744 g__Klebsiella.s__Klebsiella_pneumoniae/K05714 g__Klebsiella.s__Klebsiella_quasipneumoniae/K01744 g__K…		g__Acutalibacter.s__Acutalibacter_muris/K01756 g__Bacteroides.s__Bacteroides_thetaiotaomicron/K01744 g__Clostridium.s__Clostridium_botulinum/K01756 g__Clostridium.s__Clostridium_perfringens/K01756 g__Enterobacter.s__Enterobacter_cloacae_complex/K01744
C00606	3-Sulfinato-L-alaninate	0.434451	-0.000256815	0.0297788	0.505156	0.798487	0	0	0	5	9	15			K00812 K01580 K09758 K00813 K11358	g__Clostridium.s__Clostridium_botulinum g__Clostridium.s__Clostridium_perfringens g__Enterobacter.s__Enterobacter_cloacae_complex g__Klebsiella.s__Klebsiella_pneumoniae g__Klebsiella.s__Klebsiella_variicola g__Klebsiella.s__Klebsiella_variicola_CAG_634 g__Leclercia.s__Leclercia_adecarboxylata g__Paeniclostridium.s__Paeniclostridium_sordellii unclassified		g__Clostridium.s__Clostridium_botulinum/K00812 g__Clostridium.s__Clostridium_botulinum/K01580 g__Clostridium.s__Clostridium_botulinum/K09758 g__Clostridium.s__Clostridium_perfringens/K00812 g__Clostridium.s__Clostridium_perfringens/K09758 g__Enterobacter.s__Enterobacter_cloacae_complex/K00813 g__Klebsiella.s__Klebsiella_pneumoniae/K00812 g__Klebsiella.s__Klebsiella_variicola/K00812 g__Klebsiella.…		g__Clostridium.s__Clostridium_botulinum/K00812 g__Clostridium.s__Clostridium_botulinum/K01580 g__Clostridium.s__Clostridium_botulinum/K09758 g__Clostridium.s__Clostridium_perfringens/K00812 g__Clostridium.s__Clostridium_perfringens/K09758
C00179	Agmatine	0.764341	-9.98319e-05	0.0219391	0.512591	1.44522	1	9	9	2	5	5	K01585	g__Acutalibacter.s__Acutalibacter_muris g__Bacteroides.s__Bacteroides_thetaiotaomicron g__Clostridium.s__Clostridium_botulinum g__Enterobacter.s__Enterobacter_cloacae_complex g__Klebsiella.s__Klebsiella_pneumoniae g__Klebsiella.s__Klebsiella_quasipneumoniae g__Klebsiella.s__Klebsiella_variicola g__Klebsiella.s__Klebsiella_variicola_CAG_634 g__Leclercia.s__Leclercia_adecarboxylata	K10536 K01480	g__Clostridium.s__Clostridium_botulinum g__Enterobacter.s__Enterobacter_cloacae_complex g__Klebsiella.s__Klebsiella_variicola g__Klebsiella.s__Klebsiella_variicola_CAG_634 g__Leclercia.s__Leclercia_adecarboxylata	g__Acutalibacter.s__Acutalibacter_muris/K01585 g__Bacteroides.s__Bacteroides_thetaiotaomicron/K01585 g__Clostridium.s__Clostridium_botulinum/K01585 g__Enterobacter.s__Enterobacter_cloacae_complex/K01585 g__Klebsiella.s__Klebsiella_pneumoniae/K01585 g__Klebsiella.s__Klebsiella_quasipneumoniae/K01585 g__Klebsiella.s__Klebsiella_variicola/K01585 g__Klebsiella.s__Klebsiella_variicola_CAG_634/K01585 g…	g__Clostridium.s__Clostridium_botulinum/K10536 g__Enterobacter.s__Enterobacter_cloacae_complex/K01480 g__Klebsiella.s__Klebsiella_variicola/K01480 g__Klebsiella.s__Klebsiella_variicola_CAG_634/K01480 g__Leclercia.s__Leclercia_adecarboxylata/K01480	g__Acutalibacter.s__Acutalibacter_muris/K01585 g__Bacteroides.s__Bacteroides_thetaiotaomicron/K01585 g__Clostridium.s__Clostridium_botulinum/K01585 g__Enterobacter.s__Enterobacter_cloacae_complex/K01585 g__Klebsiella.s__Klebsiella_pneumoniae/K01585	g__Clostridium.s__Clostridium_botulinum/K10536 g__Enterobacter.s__Enterobacter_cloacae_complex/K01480 g__Klebsiella.s__Klebsiella_variicola/K01480 g__Klebsiella.s__Klebsiella_variicola_CAG_634/K01480 g__Leclercia.s__Leclercia_adecarboxylata/K01480
C00695	Cholic acid	1.22717	-1.93691e-05	0.0160115	0.525105	0.165633	1	5	5	0	0	0	K01442	g__Acutalibacter.s__Acutalibacter_muris g__Bacteroides.s__Bacteroides_thetaiotaomicron g__Clostridium.s__Clostridium_perfringens g__Lactobacillus.s__Lactobacillus_johnsonii unclassified			g__Acutalibacter.s__Acutalibacter_muris/K01442 g__Bacteroides.s__Bacteroides_thetaiotaomicron/K01442 g__Clostridium.s__Clostridium_perfringens/K01442 g__Lactobacillus.s__Lactobacillus_johnsonii/K01442 unclassified/K01442		g__Acutalibacter.s__Acutalibacter_muris/K01442 g__Bacteroides.s__Bacteroides_thetaiotaomicron/K01442 g__Clostridium.s__Clostridium_perfringens/K01442 g__Lactobacillus.s__Lactobacillus_johnsonii/K01442 unclassified/K01442
C00153	Niacinamide	0.700037	0.000122794	0.0185096	0.535538	0.48842	1	2	2	0	0	0	K01239	g__Lactobacillus.s__Lactobacillus_johnsonii unclassified			g__Lactobacillus.s__Lactobacillus_johnsonii/K01239 unclassified/K01239		g__Lactobacillus.s__Lactobacillus_johnsonii/K01239 unclassified/K01239
C00116	Glycerol	-0.119766	-0.000194898	0.0152902	0.551134	0.896007	0	0	0	2	11	12			K00864 K06122	g__Acutalibacter.s__Acutalibacter_muris g__Clostridium.s__Clostridium_botulinum g__Clostridium.s__Clostridium_perfringens g__Enterobacter.s__Enterobacter_cloacae_complex g__Klebsiella.s__Klebsiella_pneumoniae g__Klebsiella.s__Klebsiella_variicola g__Klebsiella.s__Klebsiella_variicola_CAG_634 g__Lachnoclostridium.s__Clostridium_celerecrescens g__Leclercia.s__Leclercia_adecarboxylata g__Paeniclostr…		g__Acutalibacter.s__Acutalibacter_muris/K00864 g__Clostridium.s__Clostridium_botulinum/K00864 g__Clostridium.s__Clostridium_perfringens/K00864 g__Clostridium.s__Clostridium_perfringens/K06122 g__Enterobacter.s__Enterobacter_cloacae_complex/K00864 g__Klebsiella.s__Klebsiella_pneumoniae/K00864 g__Klebsiella.s__Klebsiella_variicola/K00864 g__Klebsiella.s__Klebsiella_variicola_CAG_634/K00864 g__Lachn…		g__Acutalibacter.s__Acutalibacter_muris/K00864 g__Clostridium.s__Clostridium_botulinum/K00864 g__Clostridium.s__Clostridium_perfringens/K00864 g__Clostridium.s__Clostridium_perfringens/K06122 g__Enterobacter.s__Enterobacter_cloacae_complex/K00864
C00020	Adenosine 5'-phosphate	0.337771	5.36541e-05	0.0199651	0.553827	1.08945	1	5	5	3	9	17	K01756	g__Acutalibacter.s__Acutalibacter_muris g__Clostridium.s__Clostridium_botulinum g__Clostridium.s__Clostridium_perfringens g__Lactobacillus.s__Lactobacillus_johnsonii unclassified	K03787 K06966 K01241	g__Acutalibacter.s__Acutalibacter_muris g__Bacteroides.s__Bacteroides_thetaiotaomicron g__Clostridium.s__Clostridium_botulinum g__Enterobacter.s__Enterobacter_cloacae_complex g__Klebsiella.s__Klebsiella_pneumoniae g__Klebsiella.s__Klebsiella_variicola g__Klebsiella.s__Klebsiella_variicola_CAG_634 g__Leclercia.s__Leclercia_adecarboxylata unclassified	g__Acutalibacter.s__Acutalibacter_muris/K01756 g__Clostridium.s__Clostridium_botulinum/K01756 g__Clostridium.s__Clostridium_perfringens/K01756 g__Lactobacillus.s__Lactobacillus_johnsonii/K01756 unclassified/K01756	g__Acutalibacter.s__Acutalibacter_muris/K03787 g__Bacteroides.s__Bacteroides_thetaiotaomicron/K03787 g__Bacteroides.s__Bacteroides_thetaiotaomicron/K06966 g__Clostridium.s__Clostridium_botulinum/K03787 g__Enterobacter.s__Enterobacter_cloacae_complex/K01241 g__Enterobacter.s__Enterobacter_cloacae_complex/K03787 g__Enterobacter.s__Enterobacter_cloacae_complex/K06966 g__Klebsiella.s__Klebsiella_pneu…	g__Acutalibacter.s__Acutalibacter_muris/K01756 g__Clostridium.s__Clostridium_botulinum/K01756 g__Clostridium.s__Clostridium_perfringens/K01756 g__Lactobacillus.s__Lactobacillus_johnsonii/K01756 unclassified/K01756	g__Acutalibacter.s__Acutalibacter_muris/K03787 g__Bacteroides.s__Bacteroides_thetaiotaomicron/K03787 g__Bacteroides.s__Bacteroides_thetaiotaomicron/K06966 g__Clostridium.s__Clostridium_botulinum/K03787 g__Enterobacter.s__Enterobacter_cloacae_complex/K01241
C00294	Inosine	0.579547	-8.16575e-05	0.0136239	0.573785	1.42165	2	11	17	1	2	2	K03787 K01488	g__Acutalibacter.s__Acutalibacter_muris g__Bacteroides.s__Bacteroides_thetaiotaomicron g__Clostridium.s__Clostridium_botulinum g__Clostridium.s__Clostridium_perfringens g__Enterobacter.s__Enterobacter_cloacae_complex g__Klebsiella.s__Klebsiella_pneumoniae g__Klebsiella.s__Klebsiella_variicola g__Klebsiella.s__Klebsiella_variicola_CAG_634 g__Lactobacillus.s__Lactobacillus_johnsonii g__Leclercia.s_…	K01239	g__Lactobacillus.s__Lactobacillus_johnsonii unclassified	g__Acutalibacter.s__Acutalibacter_muris/K03787 g__Bacteroides.s__Bacteroides_thetaiotaomicron/K03787 g__Clostridium.s__Clostridium_botulinum/K01488 g__Clostridium.s__Clostridium_botulinum/K03787 g__Clostridium.s__Clostridium_perfringens/K01488 g__Enterobacter.s__Enterobacter_cloacae_complex/K01488 g__Enterobacter.s__Enterobacter_cloacae_complex/K03787 g__Klebsiella.s__Klebsiella_pneumoniae/K01488…	g__Lactobacillus.s__Lactobacillus_johnsonii/K01239 unclassified/K01239	g__Acutalibacter.s__Acutalibacter_muris/K03787 g__Bacteroides.s__Bacteroides_thetaiotaomicron/K03787 g__Clostridium.s__Clostridium_botulinum/K01488 g__Clostridium.s__Clostridium_botulinum/K03787 g__Clostridium.s__Clostridium_perfringens/K01488	g__Lactobacillus.s__Lactobacillus_johnsonii/K01239 unclassified/K01239
C00388	Histamine	-0.580441	0.00194683	0.0183007	0.590083	2.10181	1	1	1	0	0	0	K01590	g__Clostridium.s__Clostridium_perfringens			g__Clostridium.s__Clostridium_perfringens/K01590		g__Clostridium.s__Clostridium_perfringens/K01590
C00114	Choline ion	-0.0648832	-0.000162679	0.013043	0.638567	1.13899	1	2	2	1	5	5	K01126	g__Clostridium.s__Clostridium_botulinum g__Lactobacillus.s__Lactobacillus_johnsonii	K00108	g__Enterobacter.s__Enterobacter_cloacae_complex g__Klebsiella.s__Klebsiella_pneumoniae g__Klebsiella.s__Klebsiella_quasipneumoniae g__Klebsiella.s__Klebsiella_variicola g__Klebsiella.s__Klebsiella_variicola_CAG_634	g__Clostridium.s__Clostridium_botulinum/K01126 g__Lactobacillus.s__Lactobacillus_johnsonii/K01126	g__Enterobacter.s__Enterobacter_cloacae_complex/K00108 g__Klebsiella.s__Klebsiella_pneumoniae/K00108 g__Klebsiella.s__Klebsiella_quasipneumoniae/K00108 g__Klebsiella.s__Klebsiella_variicola/K00108 g__Klebsiella.s__Klebsiella_variicola_CAG_634/K00108	g__Clostridium.s__Clostridium_botulinum/K01126 g__Lactobacillus.s__Lactobacillus_johnsonii/K01126	g__Enterobacter.s__Enterobacter_cloacae_complex/K00108 g__Klebsiella.s__Klebsiella_pneumoniae/K00108 g__Klebsiella.s__Klebsiella_quasipneumoniae/K00108 g__Klebsiella.s__Klebsiella_variicola/K00108 g__Klebsiella.s__Klebsiella_variicola_CAG_634/K00108
C00019	S-Adenosylmethionine	0.585135	-4.17486e-05	0.00971638	0.643588	1.08219	1	15	15	4	8	14	K00789	g__Acutalibacter.s__Acutalibacter_muris g__Akkermansia.s__Akkermansia_muciniphila g__Bacteroides.s__Bacteroides_thetaiotaomicron g__Clostridium.s__Clostridium_botulinum g__Clostridium.s__Clostridium_perfringens g__Enterobacter.s__Enterobacter_cloacae_complex g__Klebsiella.s__Klebsiella_variicola g__Klebsiella.s__Klebsiella_variicola_CAG_634 g__Lachnoclostridium.s__Clostridium_celerecrescens g__La…	K00558 K01611 K00568 K17398	g__Acutalibacter.s__Acutalibacter_muris g__Clostridium.s__Clostridium_botulinum g__Clostridium.s__Clostridium_perfringens g__Enterobacter.s__Enterobacter_cloacae_complex g__Klebsiella.s__Klebsiella_variicola g__Klebsiella.s__Klebsiella_variicola_CAG_634 g__Leclercia.s__Leclercia_adecarboxylata unclassified	g__Acutalibacter.s__Acutalibacter_muris/K00789 g__Akkermansia.s__Akkermansia_muciniphila/K00789 g__Bacteroides.s__Bacteroides_thetaiotaomicron/K00789 g__Clostridium.s__Clostridium_botulinum/K00789 g__Clostridium.s__Clostridium_perfringens/K00789 g__Enterobacter.s__Enterobacter_cloacae_complex/K00789 g__Klebsiella.s__Klebsiella_variicola/K00789 g__Klebsiella.s__Klebsiella_variicola_CAG_634/K00789 …	g__Acutalibacter.s__Acutalibacter_muris/K00558 g__Clostridium.s__Clostridium_botulinum/K01611 g__Clostridium.s__Clostridium_perfringens/K01611 g__Enterobacter.s__Enterobacter_cloacae_complex/K00568 g__Enterobacter.s__Enterobacter_cloacae_complex/K01611 g__Klebsiella.s__Klebsiella_variicola/K00568 g__Klebsiella.s__Klebsiella_variicola/K01611 g__Klebsiella.s__Klebsiella_variicola_CAG_634/K00568 g__…	g__Acutalibacter.s__Acutalibacter_muris/K00789 g__Akkermansia.s__Akkermansia_muciniphila/K00789 g__Bacteroides.s__Bacteroides_thetaiotaomicron/K00789 g__Clostridium.s__Clostridium_botulinum/K00789 g__Clostridium.s__Clostridium_perfringens/K00789	g__Acutalibacter.s__Acutalibacter_muris/K00558 g__Clostridium.s__Clostridium_botulinum/K01611 g__Clostridium.s__Clostridium_perfringens/K01611 g__Enterobacter.s__Enterobacter_cloacae_complex/K00568 g__Enterobacter.s__Enterobacter_cloacae_complex/K01611
C00042	Butanedioic acid	0.815803	-8.63856e-05	0.0110278	0.643913	0.572977	4	6	13	0	0	0	K01637 K01739 K15737 K00135	g__Enterobacter.s__Enterobacter_cloacae_complex g__Klebsiella.s__Klebsiella_pneumoniae g__Klebsiella.s__Klebsiella_variicola g__Klebsiella.s__Klebsiella_variicola_CAG_634 g__Leclercia.s__Leclercia_adecarboxylata unclassified			g__Enterobacter.s__Enterobacter_cloacae_complex/K01637 g__Enterobacter.s__Enterobacter_cloacae_complex/K01739 g__Klebsiella.s__Klebsiella_pneumoniae/K01637 g__Klebsiella.s__Klebsiella_variicola/K01637 g__Klebsiella.s__Klebsiella_variicola/K01739 g__Klebsiella.s__Klebsiella_variicola/K15737 g__Klebsiella.s__Klebsiella_variicola_CAG_634/K01637 g__Klebsiella.s__Klebsiella_variicola_CAG_634/K01739 g_…		g__Enterobacter.s__Enterobacter_cloacae_complex/K01637 g__Enterobacter.s__Enterobacter_cloacae_complex/K01739 g__Klebsiella.s__Klebsiella_pneumoniae/K01637 g__Klebsiella.s__Klebsiella_variicola/K01637 g__Klebsiella.s__Klebsiella_variicola/K01739
C00086	Urea	0.752862	-0.000206606	0.00864005	0.647847	0.836446	1	3	3	2	7	9	K08688	g__Enterobacter.s__Enterobacter_cloacae_complex g__Klebsiella.s__Klebsiella_pneumoniae g__Klebsiella.s__Klebsiella_variicola	K01428 K01430	g__Enterobacter.s__Enterobacter_cloacae_complex g__Klebsiella.s__Klebsiella_pneumoniae g__Klebsiella.s__Klebsiella_variicola g__Klebsiella.s__Klebsiella_variicola_CAG_634 g__Lachnospiraceae_unclassified.s__Lachnospiraceae_bacterium_A4 g__Leclercia.s__Leclercia_adecarboxylata unclassified	g__Enterobacter.s__Enterobacter_cloacae_complex/K08688 g__Klebsiella.s__Klebsiella_pneumoniae/K08688 g__Klebsiella.s__Klebsiella_variicola/K08688	g__Enterobacter.s__Enterobacter_cloacae_complex/K01428 g__Enterobacter.s__Enterobacter_cloacae_complex/K01430 g__Klebsiella.s__Klebsiella_pneumoniae/K01428 g__Klebsiella.s__Klebsiella_variicola/K01428 g__Klebsiella.s__Klebsiella_variicola_CAG_634/K01428 g__Lachnospiraceae_unclassified.s__Lachnospiraceae_bacterium_A4/K01428 g__Leclercia.s__Leclercia_adecarboxylata/K01428 g__Leclercia.s__Leclercia_…	g__Enterobacter.s__Enterobacter_cloacae_complex/K08688 g__Klebsiella.s__Klebsiella_pneumoniae/K08688 g__Klebsiella.s__Klebsiella_variicola/K08688	g__Enterobacter.s__Enterobacter_cloacae_complex/K01428 g__Enterobacter.s__Enterobacter_cloacae_complex/K01430 g__Klebsiella.s__Klebsiella_pneumoniae/K01428 g__Klebsiella.s__Klebsiella_variicola/K01428 g__Klebsiella.s__Klebsiella_variicola_CAG_634/K01428
C00669	gamma-Glutamylcysteine	0.907193	-0.000218557	0.0112824	0.655556	0.436941	2	6	7	1	3	3	K01919 K06048	g__Clostridium.s__Clostridium_perfringens g__Enterobacter.s__Enterobacter_cloacae_complex g__Klebsiella.s__Klebsiella_pneumoniae g__Klebsiella.s__Klebsiella_variicola g__Klebsiella.s__Klebsiella_variicola_CAG_634 g__Leclercia.s__Leclercia_adecarboxylata	K01920	g__Enterobacter.s__Enterobacter_cloacae_complex g__Klebsiella.s__Klebsiella_variicola g__Klebsiella.s__Klebsiella_variicola_CAG_634	g__Clostridium.s__Clostridium_perfringens/K01919 g__Enterobacter.s__Enterobacter_cloacae_complex/K01919 g__Klebsiella.s__Klebsiella_pneumoniae/K01919 g__Klebsiella.s__Klebsiella_variicola/K01919 g__Klebsiella.s__Klebsiella_variicola/K06048 g__Klebsiella.s__Klebsiella_variicola_CAG_634/K01919 g__Leclercia.s__Leclercia_adecarboxylata/K01919	g__Enterobacter.s__Enterobacter_cloacae_complex/K01920 g__Klebsiella.s__Klebsiella_variicola/K01920 g__Klebsiella.s__Klebsiella_variicola_CAG_634/K01920	g__Clostridium.s__Clostridium_perfringens/K01919 g__Enterobacter.s__Enterobacter_cloacae_complex/K01919 g__Klebsiella.s__Klebsiella_pneumoniae/K01919 g__Klebsiella.s__Klebsiella_variicola/K01919 g__Klebsiella.s__Klebsiella_variicola/K06048	g__Enterobacter.s__Enterobacter_cloacae_complex/K01920 g__Klebsiella.s__Klebsiella_variicola/K01920 g__Klebsiella.s__Klebsiella_variicola_CAG_634/K01920
C03722	Quinolinic acid	0.849996	0.000142052	0.0071853	0.696564	1.57884	1	7	7	1	4	4	K03517	g__Clostridium.s__Clostridium_botulinum g__Clostridium.s__Clostridium_perfringens g__Enterobacter.s__Enterobacter_cloacae_complex g__Klebsiella.s__Klebsiella_pneumoniae g__Leclercia.s__Leclercia_adecarboxylata g__Paenibacillus.s__Paenibacillus_macerans unclassified	K00767	g__Bacteroides.s__Bacteroides_thetaiotaomicron g__Clostridium.s__Clostridium_botulinum g__Clostridium.s__Clostridium_perfringens unclassified	g__Clostridium.s__Clostridium_botulinum/K03517 g__Clostridium.s__Clostridium_perfringens/K03517 g__Enterobacter.s__Enterobacter_cloacae_complex/K03517 g__Klebsiella.s__Klebsiella_pneumoniae/K03517 g__Leclercia.s__Leclercia_adecarboxylata/K03517 g__Paenibacillus.s__Paenibacillus_macerans/K03517 unclassified/K03517	g__Bacteroides.s__Bacteroides_thetaiotaomicron/K00767 g__Clostridium.s__Clostridium_botulinum/K00767 g__Clostridium.s__Clostridium_perfringens/K00767 unclassified/K00767	g__Clostridium.s__Clostridium_botulinum/K03517 g__Clostridium.s__Clostridium_perfringens/K03517 g__Enterobacter.s__Enterobacter_cloacae_complex/K03517 g__Klebsiella.s__Klebsiella_pneumoniae/K03517 g__Leclercia.s__Leclercia_adecarboxylata/K03517	g__Bacteroides.s__Bacteroides_thetaiotaomicron/K00767 g__Clostridium.s__Clostridium_botulinum/K00767 g__Clostridium.s__Clostridium_perfringens/K00767 unclassified/K00767
C00385	Xanthine	0.781116	7.07621e-05	0.0120499	0.702884	0.620916	3	3	6	2	2	4	K00087 K13479 K01239	g__Clostridium.s__Clostridium_botulinum g__Lactobacillus.s__Lactobacillus_johnsonii unclassified	K00087 K13479	g__Clostridium.s__Clostridium_botulinum unclassified	g__Clostridium.s__Clostridium_botulinum/K00087 g__Clostridium.s__Clostridium_botulinum/K13479 g__Lactobacillus.s__Lactobacillus_johnsonii/K01239 unclassified/K00087 unclassified/K01239 unclassified/K13479	g__Clostridium.s__Clostridium_botulinum/K00087 g__Clostridium.s__Clostridium_botulinum/K13479 unclassified/K00087 unclassified/K13479	g__Clostridium.s__Clostridium_botulinum/K00087 g__Clostridium.s__Clostridium_botulinum/K13479 g__Lactobacillus.s__Lactobacillus_johnsonii/K01239 unclassified/K00087 unclassified/K01239	g__Clostridium.s__Clostridium_botulinum/K00087 g__Clostridium.s__Clostridium_botulinum/K13479 unclassified/K00087 unclassified/K13479
C02714	N-Acetylputrescine	0.9291	-0.000274158	0.00619635	0.709007	0.591456	1	5	5	0	0	0	K00657	g__Acutalibacter.s__Acutalibacter_muris g__Clostridium.s__Clostridium_botulinum g__Klebsiella.s__Klebsiella_variicola g__Klebsiella.s__Klebsiella_variicola_CAG_634 unclassified			g__Acutalibacter.s__Acutalibacter_muris/K00657 g__Clostridium.s__Clostridium_botulinum/K00657 g__Klebsiella.s__Klebsiella_variicola/K00657 g__Klebsiella.s__Klebsiella_variicola_CAG_634/K00657 unclassified/K00657		g__Acutalibacter.s__Acutalibacter_muris/K00657 g__Clostridium.s__Clostridium_botulinum/K00657 g__Klebsiella.s__Klebsiella_variicola/K00657 g__Klebsiella.s__Klebsiella_variicola_CAG_634/K00657 unclassified/K00657
C00188	L-Threonine	0.276952	4.32548e-05	0.00492802	0.717463	0.950515	1	8	8	2	13	19	K01733	g__Acutalibacter.s__Acutalibacter_muris g__Bacteroides.s__Bacteroides_thetaiotaomicron g__Clostridium.s__Clostridium_botulinum g__Enterobacter.s__Enterobacter_cloacae_complex g__Klebsiella.s__Klebsiella_quasipneumoniae g__Klebsiella.s__Klebsiella_variicola g__Leclercia.s__Leclercia_adecarboxylata unclassified	K00060 K01868	g__Acutalibacter.s__Acutalibacter_muris g__Akkermansia.s__Akkermansia_muciniphila g__Bacteroides.s__Bacteroides_thetaiotaomicron g__Clostridium.s__Clostridium_botulinum g__Clostridium.s__Clostridium_perfringens g__Enterobacter.s__Enterobacter_cloacae_complex g__Klebsiella.s__Klebsiella_pneumoniae g__Klebsiella.s__Klebsiella_quasipneumoniae g__Klebsiella.s__Klebsiella_variicola g__Klebsiella.s__Kl…	g__Acutalibacter.s__Acutalibacter_muris/K01733 g__Bacteroides.s__Bacteroides_thetaiotaomicron/K01733 g__Clostridium.s__Clostridium_botulinum/K01733 g__Enterobacter.s__Enterobacter_cloacae_complex/K01733 g__Klebsiella.s__Klebsiella_quasipneumoniae/K01733 g__Klebsiella.s__Klebsiella_variicola/K01733 g__Leclercia.s__Leclercia_adecarboxylata/K01733 unclassified/K01733	g__Acutalibacter.s__Acutalibacter_muris/K00060 g__Acutalibacter.s__Acutalibacter_muris/K01868 g__Akkermansia.s__Akkermansia_muciniphila/K00060 g__Bacteroides.s__Bacteroides_thetaiotaomicron/K01868 g__Clostridium.s__Clostridium_botulinum/K01868 g__Clostridium.s__Clostridium_perfringens/K01868 g__Enterobacter.s__Enterobacter_cloacae_complex/K00060 g__Enterobacter.s__Enterobacter_cloacae_complex/K01…	g__Acutalibacter.s__Acutalibacter_muris/K01733 g__Bacteroides.s__Bacteroides_thetaiotaomicron/K01733 g__Clostridium.s__Clostridium_botulinum/K01733 g__Enterobacter.s__Enterobacter_cloacae_complex/K01733 g__Klebsiella.s__Klebsiella_quasipneumoniae/K01733	g__Acutalibacter.s__Acutalibacter_muris/K00060 g__Acutalibacter.s__Acutalibacter_muris/K01868 g__Akkermansia.s__Akkermansia_muciniphila/K00060 g__Bacteroides.s__Bacteroides_thetaiotaomicron/K01868 g__Clostridium.s__Clostridium_botulinum/K01868
C00233	alpha-Ketoisocaproic acid	0.829198	-3.03396e-05	0.00705576	0.723098	1.24358	1	7	7	0	0	0	K00052	g__Acutalibacter.s__Acutalibacter_muris g__Bacteroides.s__Bacteroides_thetaiotaomicron g__Enterobacter.s__Enterobacter_cloacae_complex g__Klebsiella.s__Klebsiella_pneumoniae g__Lachnoclostridium.s__Clostridium_celerecrescens g__Leclercia.s__Leclercia_adecarboxylata unclassified			g__Acutalibacter.s__Acutalibacter_muris/K00052 g__Bacteroides.s__Bacteroides_thetaiotaomicron/K00052 g__Enterobacter.s__Enterobacter_cloacae_complex/K00052 g__Klebsiella.s__Klebsiella_pneumoniae/K00052 g__Lachnoclostridium.s__Clostridium_celerecrescens/K00052 g__Leclercia.s__Leclercia_adecarboxylata/K00052 unclassified/K00052		g__Acutalibacter.s__Acutalibacter_muris/K00052 g__Bacteroides.s__Bacteroides_thetaiotaomicron/K00052 g__Enterobacter.s__Enterobacter_cloacae_complex/K00052 g__Klebsiella.s__Klebsiella_pneumoniae/K00052 g__Lachnoclostridium.s__Clostridium_celerecrescens/K00052
C05824	S-Sulphocysteine	1.20916	2.22747e-05	0.00405746	0.758265	0.172898	1	6	6	0	0	0	K12339	g__Enterobacter.s__Enterobacter_cloacae_complex g__Klebsiella.s__Klebsiella_pneumoniae g__Klebsiella.s__Klebsiella_variicola g__Klebsiella.s__Klebsiella_variicola_CAG_634 g__Leclercia.s__Leclercia_adecarboxylata unclassified			g__Enterobacter.s__Enterobacter_cloacae_complex/K12339 g__Klebsiella.s__Klebsiella_pneumoniae/K12339 g__Klebsiella.s__Klebsiella_variicola/K12339 g__Klebsiella.s__Klebsiella_variicola_CAG_634/K12339 g__Leclercia.s__Leclercia_adecarboxylata/K12339 unclassified/K12339		g__Enterobacter.s__Enterobacter_cloacae_complex/K12339 g__Klebsiella.s__Klebsiella_pneumoniae/K12339 g__Klebsiella.s__Klebsiella_variicola/K12339 g__Klebsiella.s__Klebsiella_variicola_CAG_634/K12339 g__Leclercia.s__Leclercia_adecarboxylata/K12339
C00245	Taurine	0.00958212	4.81568e-05	0.00333234	0.776296	1.29421	2	7	8	3	5	7	K01442 K01580	g__Acutalibacter.s__Acutalibacter_muris g__Bacteroides.s__Bacteroides_thetaiotaomicron g__Clostridium.s__Clostridium_botulinum g__Clostridium.s__Clostridium_perfringens g__Lactobacillus.s__Lactobacillus_johnsonii g__Paeniclostridium.s__Paeniclostridium_sordellii unclassified	K00681 K03119 K15372	g__Enterobacter.s__Enterobacter_cloacae_complex g__Klebsiella.s__Klebsiella_quasipneumoniae g__Klebsiella.s__Klebsiella_variicola g__Leclercia.s__Leclercia_adecarboxylata unclassified	g__Acutalibacter.s__Acutalibacter_muris/K01442 g__Bacteroides.s__Bacteroides_thetaiotaomicron/K01442 g__Clostridium.s__Clostridium_botulinum/K01580 g__Clostridium.s__Clostridium_perfringens/K01442 g__Lactobacillus.s__Lactobacillus_johnsonii/K01442 g__Paeniclostridium.s__Paeniclostridium_sordellii/K01580 unclassified/K01442 unclassified/K01580	g__Enterobacter.s__Enterobacter_cloacae_complex/K00681 g__Enterobacter.s__Enterobacter_cloacae_complex/K03119 g__Klebsiella.s__Klebsiella_quasipneumoniae/K03119 g__Klebsiella.s__Klebsiella_variicola/K00681 g__Klebsiella.s__Klebsiella_variicola/K03119 g__Leclercia.s__Leclercia_adecarboxylata/K03119 unclassified/K15372	g__Acutalibacter.s__Acutalibacter_muris/K01442 g__Bacteroides.s__Bacteroides_thetaiotaomicron/K01442 g__Clostridium.s__Clostridium_botulinum/K01580 g__Clostridium.s__Clostridium_perfringens/K01442 g__Lactobacillus.s__Lactobacillus_johnsonii/K01442	g__Enterobacter.s__Enterobacter_cloacae_complex/K00681 g__Enterobacter.s__Enterobacter_cloacae_complex/K03119 g__Klebsiella.s__Klebsiella_quasipneumoniae/K03119 g__Klebsiella.s__Klebsiella_variicola/K00681 g__Klebsiella.s__Klebsiella_variicola/K03119
C00051	Glutathione	0.49358	-2.98122e-05	0.00257268	0.800673	0.926548	2	5	5	3	3	6	K01920 K00383	g__Enterobacter.s__Enterobacter_cloacae_complex g__Klebsiella.s__Klebsiella_variicola g__Klebsiella.s__Klebsiella_variicola_CAG_634 g__Lactobacillus.s__Lactobacillus_johnsonii g__Leclercia.s__Leclercia_adecarboxylata	K00432 K00681 K00799	g__Enterobacter.s__Enterobacter_cloacae_complex g__Klebsiella.s__Klebsiella_variicola g__Klebsiella.s__Klebsiella_variicola_CAG_634	g__Enterobacter.s__Enterobacter_cloacae_complex/K01920 g__Klebsiella.s__Klebsiella_variicola/K01920 g__Klebsiella.s__Klebsiella_variicola_CAG_634/K01920 g__Lactobacillus.s__Lactobacillus_johnsonii/K00383 g__Leclercia.s__Leclercia_adecarboxylata/K00383	g__Enterobacter.s__Enterobacter_cloacae_complex/K00432 g__Enterobacter.s__Enterobacter_cloacae_complex/K00681 g__Enterobacter.s__Enterobacter_cloacae_complex/K00799 g__Klebsiella.s__Klebsiella_variicola/K00681 g__Klebsiella.s__Klebsiella_variicola/K00799 g__Klebsiella.s__Klebsiella_variicola_CAG_634/K00799	g__Enterobacter.s__Enterobacter_cloacae_complex/K01920 g__Klebsiella.s__Klebsiella_variicola/K01920 g__Klebsiella.s__Klebsiella_variicola_CAG_634/K01920 g__Lactobacillus.s__Lactobacillus_johnsonii/K00383 g__Leclercia.s__Leclercia_adecarboxylata/K00383	g__Enterobacter.s__Enterobacter_cloacae_complex/K00432 g__Enterobacter.s__Enterobacter_cloacae_complex/K00681 g__Enterobacter.s__Enterobacter_cloacae_complex/K00799 g__Klebsiella.s__Klebsiella_variicola/K00681 g__Klebsiella.s__Klebsiella_variicola/K00799
C00062	L-Arginine	1.08927	-3.30612e-06	0.00316182	0.807035	0.253168	0	0	0	3	12	23			K01585 K01887 K00673	g__Acutalibacter.s__Acutalibacter_muris g__Bacteroides.s__Bacteroides_thetaiotaomicron g__Clostridium.s__Clostridium_botulinum g__Clostridium.s__Clostridium_perfringens g__Enterobacter.s__Enterobacter_cloacae_complex g__Klebsiella.s__Klebsiella_pneumoniae g__Klebsiella.s__Klebsiella_quasipneumoniae g__Klebsiella.s__Klebsiella_variicola g__Klebsiella.s__Klebsiella_variicola_CAG_634 g__Lactobacillu…		g__Acutalibacter.s__Acutalibacter_muris/K01585 g__Acutalibacter.s__Acutalibacter_muris/K01887 g__Bacteroides.s__Bacteroides_thetaiotaomicron/K01585 g__Bacteroides.s__Bacteroides_thetaiotaomicron/K01887 g__Clostridium.s__Clostridium_botulinum/K01585 g__Clostridium.s__Clostridium_botulinum/K01887 g__Clostridium.s__Clostridium_perfringens/K01887 g__Enterobacter.s__Enterobacter_cloacae_complex/K00673…		g__Acutalibacter.s__Acutalibacter_muris/K01585 g__Acutalibacter.s__Acutalibacter_muris/K01887 g__Bacteroides.s__Bacteroides_thetaiotaomicron/K01585 g__Bacteroides.s__Bacteroides_thetaiotaomicron/K01887 g__Clostridium.s__Clostridium_botulinum/K01585
C02989	Methionine sulfoxide	1.17337	5.90383e-06	0.00145406	0.855894	0.178559	0	0	0	1	5	5			K08968	g__Acutalibacter.s__Acutalibacter_muris g__Bacteroides.s__Bacteroides_thetaiotaomicron g__Clostridium.s__Clostridium_botulinum g__Lactobacillus.s__Lactobacillus_johnsonii unclassified		g__Acutalibacter.s__Acutalibacter_muris/K08968 g__Bacteroides.s__Bacteroides_thetaiotaomicron/K08968 g__Clostridium.s__Clostridium_botulinum/K08968 g__Lactobacillus.s__Lactobacillus_johnsonii/K08968 unclassified/K08968		g__Acutalibacter.s__Acutalibacter_muris/K08968 g__Bacteroides.s__Bacteroides_thetaiotaomicron/K08968 g__Clostridium.s__Clostridium_botulinum/K08968 g__Lactobacillus.s__Lactobacillus_johnsonii/K08968 unclassified/K08968
C00189	Ethanolamine	0.956117	8.56339e-06	0.00107324	0.872788	0.19905	1	2	2	0	0	0	K01126	g__Clostridium.s__Clostridium_botulinum g__Lactobacillus.s__Lactobacillus_johnsonii			g__Clostridium.s__Clostridium_botulinum/K01126 g__Lactobacillus.s__Lactobacillus_johnsonii/K01126		g__Clostridium.s__Clostridium_botulinum/K01126 g__Lactobacillus.s__Lactobacillus_johnsonii/K01126
C00134	Putrescine	0.885223	6.9659e-05	0.000654606	0.895011	0.465634	2	5	5	3	10	15	K01480 K12251	g__Enterobacter.s__Enterobacter_cloacae_complex g__Klebsiella.s__Klebsiella_variicola g__Klebsiella.s__Klebsiella_variicola_CAG_634 g__Leclercia.s__Leclercia_adecarboxylata unclassified	K00657 K00797 K09470	g__Acutalibacter.s__Acutalibacter_muris g__Clostridium.s__Clostridium_botulinum g__Clostridium.s__Clostridium_perfringens g__Enterobacter.s__Enterobacter_cloacae_complex g__Klebsiella.s__Klebsiella_pneumoniae g__Klebsiella.s__Klebsiella_quasipneumoniae g__Klebsiella.s__Klebsiella_variicola g__Klebsiella.s__Klebsiella_variicola_CAG_634 g__Leclercia.s__Leclercia_adecarboxylata unclassified	g__Enterobacter.s__Enterobacter_cloacae_complex/K01480 g__Klebsiella.s__Klebsiella_variicola/K01480 g__Klebsiella.s__Klebsiella_variicola_CAG_634/K01480 g__Leclercia.s__Leclercia_adecarboxylata/K01480 unclassified/K12251	g__Acutalibacter.s__Acutalibacter_muris/K00657 g__Clostridium.s__Clostridium_botulinum/K00657 g__Clostridium.s__Clostridium_perfringens/K00797 g__Enterobacter.s__Enterobacter_cloacae_complex/K00797 g__Klebsiella.s__Klebsiella_pneumoniae/K00797 g__Klebsiella.s__Klebsiella_quasipneumoniae/K09470 g__Klebsiella.s__Klebsiella_variicola/K00657 g__Klebsiella.s__Klebsiella_variicola/K00797 g__Klebsiella.…	g__Enterobacter.s__Enterobacter_cloacae_complex/K01480 g__Klebsiella.s__Klebsiella_variicola/K01480 g__Klebsiella.s__Klebsiella_variicola_CAG_634/K01480 g__Leclercia.s__Leclercia_adecarboxylata/K01480 unclassified/K12251	g__Acutalibacter.s__Acutalibacter_muris/K00657 g__Clostridium.s__Clostridium_botulinum/K00657 g__Clostridium.s__Clostridium_perfringens/K00797 g__Enterobacter.s__Enterobacter_cloacae_complex/K00797 g__Klebsiella.s__Klebsiella_pneumoniae/K00797
C00072	L-Ascorbic acid	-0.00939441	0.000141733	0.000845986	0.899657	1.82465	0	0	0	3	7	12			K02821 K02822 K03475	g__Clostridium.s__Clostridium_perfringens g__Enterobacter.s__Enterobacter_cloacae_complex g__Klebsiella.s__Klebsiella_variicola g__Klebsiella.s__Klebsiella_variicola_CAG_634 g__Lachnoclostridium.s__Clostridium_celerecrescens g__Leclercia.s__Leclercia_adecarboxylata unclassified		g__Clostridium.s__Clostridium_perfringens/K02821 g__Enterobacter.s__Enterobacter_cloacae_complex/K02822 g__Enterobacter.s__Enterobacter_cloacae_complex/K03475 g__Klebsiella.s__Klebsiella_variicola/K02822 g__Klebsiella.s__Klebsiella_variicola/K03475 g__Klebsiella.s__Klebsiella_variicola_CAG_634/K02822 g__Klebsiella.s__Klebsiella_variicola_CAG_634/K03475 g__Lachnoclostridium.s__Clostridium_celerecr…		g__Clostridium.s__Clostridium_perfringens/K02821 g__Enterobacter.s__Enterobacter_cloacae_complex/K02822 g__Enterobacter.s__Enterobacter_cloacae_complex/K03475 g__Klebsiella.s__Klebsiella_variicola/K02822 g__Klebsiella.s__Klebsiella_variicola/K03475
