# Supplementary material for: Rapid intestinal and systemic metabolic reprogramming in an immunosuppressed environment
Source: BMC Microbiol. 2023 Dec 9;23:394. doi: 10.1186/s12866-023-03141-z (PMC10709923; doi:10.1186/s12866-023-03141-z)
Supplement: Supplementary file 7 — Supplementary Material 7 [file 12866_2023_3141_MOESM7_ESM.xlsx]

## Sheet: A. Taxa
Sample	treatment	time points	Duncaniella MGG30877	CAG-485 sp002362485	Bacteroides thetaiotaomicron	CAG-873 MGG32771	Lactobacillus johnsonii	Duncaniella MGG31006	COE1 MGG22796	Paramuribaculum MGG30915	COE1 sp002490665	UBA3282 MGG47447	COE1 sp002358575	Akkermansia muciniphila	CAG-510 sp003979355	MGG34735 MGG07741	Turicibacter sp002311155	Clostridium MGG48609	UMGS1872 MGG25530	UMGS1872 MGG23196	UBA11940 sp003979335	Acetatifactor MGG25184	Dubosiella newyorkensis	CAG-95 MGG49873	CAG-303 MGG44917	UBA946 MGG37964	CAG-95 MGG37723	CAG-115 MGG28376	UBA9475 MGG22176	CAG-582 MGG47952	14-2 MGG22915	UMGS268 MGG32487	Acetatifactor MGG47754	UBA11940 MGG23051	TF01-11 MGG29936	14-2 MGG19424	Acetatifactor MGG16451	Acetatifactor MGG17207	Roseburia MGG44592	Schaedlerella sp000403295	COE1 MGG36852	MGG04132 MGG04132	14-2 MGG19443	UMGS1004 MGG22568	CAG-56 sp004793585	CAG-95 MGG28239	UBA3282 MGG32056	Eubacterium_F MGG28261	Dorea MGG43129
1	Ctl	2 days	3	6237	2573	3551	2253	13	8050	0	55	5493	41	28	2451	12	1633	402	371	2984	100	12	91	883	2351	17	1445	1049	695	1657	1812	774	665	28	1812	56	6	583	1436	563	34	7	15	2	95	1212	1058	1208	1187
2	Ctl	2 days	9	13149	10114	11080	7309	38	670	1	2966	1851	1185	214	1638	7	3780	1046	697	220	181	6	273	895	954	2	1180	764	2207	371	384	347	794	18	235	14	5	152	370	262	4	199	103	1	62	485	545	521	268
3	Ctl	2 days	8	13078	5513	7365	7408	30	4150	1	33	4161	614	126	1917	10	2796	835	1205	2074	140	8	205	1251	1257	3	1091	389	1289	1104	269	569	1417	39	662	20	5	418	1129	362	26	5	6	1	60	345	677	694	412
4	Tacrolimus	2 days	6	10901	6696	5202	1686	18	7466	1	74	1521	30	1206	1800	12	634	373	2268	498	386	18	372	2489	2021	2	2239	427	633	875	2129	519	1867	12	1736	31	7	792	1183	560	32	4	328	1	78	504	1210	351	740
5	Tacrolimus	2 days	9	20019	6790	6575	10885	39	3196	1	22	2050	2560	2552	1576	9	1018	630	623	628	1158	7	735	1402	956	9	1775	930	409	12	294	151	19	6	792	15	2	371	397	118	14	15	18	1	41	60	517	460	361
6	Tacrolimus	2 days	7	15138	13812	6251	2023	22	4369	1	26	1481	85	2472	3987	10	1843	991	1547	765	130	7	471	2087	1474	3	1909	4	716	2185	474	68	1877	10	831	12	6	455	1015	205	17	8	11	1	48	143	907	92	342
70	Ctl	7 days	23542	12914	2784	4913	1341	5200	611	6132	17	1815	5282	10	3	2	405	2	612	340	107	5	2598	42	2	1	3	535	15	911	4	189	17	16	142	21	1	5	2	45	1	3	786	6	1217	374	10	4	81
71	Ctl	7 days	27846	6370	8579	6457	1605	9456	1566	30	1585	668	13	0	4	3	1789	2249	513	15	612	112	1	1050	1	43	4	587	24	0	6	520	6	10	10	708	7	19	3	51	5	1412	138	1226	38	442	648	3	323
72	Ctl	7 days	17880	7123	1711	4331	3405	3398	1622	18	26	2867	16	2	3	3912	882	3530	1909	37	1002	645	1	771	9	649	26	795	50	1454	77	400	26	1113	27	596	5	121	5	54	7	4	434	92	105	568	949	1078	1107
73	Tacrolimus	7 days	21	22127	0	9382	5628	47	198	3	2415	1749	18	4229	4	6	2052	1315	1063	22	1932	845	0	739	18	2303	7	411	16	2	6	337	50	776	11	415	570	977	3	720	471	20	667	484	97	410	89	785	185
74	Tacrolimus	7 days	18	9871	0	9000	4906	40	274	3	5433	1928	33	2322	7	25	2738	934	229	22	1172	806	0	1708	5	203	11	2208	18	52	11	2014	299	1827	16	1432	1444	1441	4	1435	1420	79	808	726	96	648	85	724	728
75	Tacrolimus	7 days	16	11283	0	7691	1087	30	622	2	5772	3634	36	2237	7	8	2069	617	2989	45	2830	2808	0	1215	12	1325	12	2031	29	62	14	744	418	98	20	1516	13	1415	5	899	556	86	1388	1053	126	663	360	1133	580
[truncated: 1,141 more columns]

## Sheet: B. metabolome tac 2 days
sample	group	Phe	Cholic acid	Glu	Taurocholic acid	Choline	L-Proline	Lactic acid	L-Glutamine	Tyr	Ser	Asp	Creatine	Gly	Thr	Taurine	Met	Glycerol	His	Trp	Asn	Leu	Betaine	Creatinine	Phosphorylcholine	Cys	Glycerophosphocholine	Ile	Malic acid	3-Hydroxy-2-methyl-4-pyrone	Carnitine	Arg	Val	Lys	Ornithine	S-Sulfocysteine	Succinic acid	Cystine	Inosine	Uric acid	beta-Alanine	Gluconic acid	N1-Methyl-4-pyridone-5-carboxamide	5-Oxoproline	Citrulline	Nicotinamide	GABA	Glu-Glu	Ser-Glu
ctl_1	ctl	0.14	0.13	0.11	0.14	0.049	0.082	0.034	0.061	0.064	0.05	0.058	0.035	0.043	0.046	0.034	0.036	0.032	0.028	0.027	0.02	0.02	0.011	0.0016	0.0027	0.0028	0.0076	0.0088	0.0051	0.0075	0.0032	0.0063	0.0065	0.0059	0.0043	0.0063	0.0033	0.005	0.0064	0.0024	0.0033	0.00034	0.0014	0.00052	0.0018	0.00067	0.0021	0.0022	0.0024
ctl_3	ctl	0.197152	0.0875686	0.141179	0.0771054	0.0503672	0.0968187	0.0446511	0.0923357	0.0962514	0.0887546	0.0648531	0.0401766	0.0586713	0.0700419	0.029134	0.0667469	0.0216255	0.038016	0.0287154	0.0387207	0.0261975	0.0146598	0.00393972	0.0117997	0.0216087	0.0202967	0.0116603	0.00579724	0.00409626	0.00548304	0.00911663	0.00812675	0.00813847	0.00794259	0.0023355	0.0016816	0.00431492	0.0017399	0.00560709	0.00406755	0.000694504	0.00122452	0.00249654	0.00129792	0.0022708	0.00103368	0.00137927	0.00149099
ctl_2	ctl	0.0153031	2.45e-05	0.0494497	0.000730086	0.0710516	0.0224376	0.0407268	0.0139471	0.00785789	0.0203349	0.0140559	0.0972087	0.0399321	0.0122515	0.0449223	0.00679659	0.0489578	0.00675041	0.00207932	0.00673217	0.0022467	0.0313017	0.000290964	0.0264683	0.0204973	0.00293325	0.00103904	0.00875258	0.000745087	0.0151415	0.000795179	0.0013501	0.000729524	0.00229958	6.25e-05	0.000398324	0.00431468	0.00215445	0.00341886	0.00118942	0.000154729	0.00198192	0.00629442	0.00193718	0.00518964	0.00247026	0.000110387	6.15e-05
tac_1	tac	0.0956468	0.075501	0.0615801	0.0647103	0.0794425	0.0302186	0.0280106	0.054254	0.0395439	0.0248309	0.034147	0.00683707	0.0185042	0.0191772	0.0140432	0.0132114	0.0177435	0.0125246	0.0119291	0.00633811	0.0101449	0.00260318	0.0251799	0.00135395	0.00016681	0.00243341	0.00473996	0.00284158	0.00820773	0.000749269	0.00384764	0.00344629	0.00243872	0.00144886	0.00353541	0.00257282	0.000177819	0.000880167	0.000767899	0.00172241	0.00487002	0.0023299	0.00031359	0.00120459	6.68e-05	0.000804045	0.00232024	0.00182773
tac_2	tac	0.086	0.19	0.066	0.055	0.039	0.043	0.097	0.035	0.04	0.029	0.04	0.015	0.023	0.026	0.035	0.022	0.015	0.014	0.014	0.0054	0.011	0.0059	0.011	0.0041	0.0013	0.0023	0.0048	0.0071	0.002	0.0017	0.0039	0.0035	0.0034	0.0035	0.0052	0.0079	0.00099	0.003	0.0016	0.0021	0.0021	0.0016	0.00057	0.0017	9.8e-05	0.00098	0.0012	0.0014
tac_3	tac	0.055	0.038	0.05	0.061	0.058	0.031	0.049	0.033	0.024	0.02	0.02	0.01	0.018	0.016	0.0098	0.01	0.012	0.0097	0.0085	0.012	0.007	0.0071	0.019	0.0014	0.00094	0.0033	0.0033	0.0019	0.0087	0.00092	0.0025	0.0023	0.0019	0.0022	0.0031	0.0028	0.00053	0.00098	0.0011	0.0016	0.0036	0.002	0.00027	0.0015	0.00021	0.0011	0.0012	0.00097
[truncated: 193 more columns]

## Sheet: C. metabolome tac 7 days
ID	group	Glucose 1-phosphate	CMP	N-Acetylglucosamine 1-phosphate	5-Methyl-2'-deoxycytidine	UMP	Asn	N,N-Dimethylhistidine	Leu-Leu-Tyr	Nα-Benzenol arginine ethylester	3-Hydroxybutyric acid	Fumaric acid	Arg	Citric acid	Cystine	Homoserinelactone	Tyr-Glu	γ-Glu-Arg	Digalacturonic acid	2-Oxoglutaric acid	His-Glu	γ-Glu-Ile	Tyr	Phe	Gluconolactone	Glycerol	Tyr-Arg	Taurocholic acid	Ascorbic acid	Gluconic acid	Trp	dCMP	myo-Inositol 2-phosphate	Met	Leu	Gln	Cytosine	Ornithine	Threonic acid	Ile	Ile-Pro-Pro	His	Citrulline	Imidazolelactic acid	Taurine	Phosphorylcholine	Glu-Glu	N-Acetylaspartic acid	Gly-Gly
C70	PBS	0	0	0	0	0	0	0	0	0	0	0.00041	0.0021	0.0029	0	0	3.1e-05	9.8e-06	4.6e-05	0.00013	1.6e-05	0	0.0036	0.0066	0.00012	0.015	2.5e-05	0.00037	0	0.00032	0.00073	0	0.00021	0.0031	0.016	0.0022	7.3e-05	0.0033	5.5e-05	0.011	0	0.0015	0.0033	4e-05	0.0091	4.9e-05	0.00012	0.00012	6.6e-05
C71	PBS	0	0	0	0	0	7e-05	8.6e-06	0	0	0	0.00085	0.0046	0.01	2.6e-05	3.9e-05	5e-05	8.9e-06	3.3e-05	0.00074	1.7e-05	2.1e-05	0.0027	0.0059	0.00021	0.019	3.3e-05	0.00087	0	0	0.00078	3.4e-05	2.2e-05	0.0024	0.013	0.003	2.9e-05	0.00081	0.00031	0.0079	4e-05	0.0019	0.0016	4.5e-05	0.015	6.5e-05	9.6e-05	0.00022	8.6e-05
C72	PBS	0	0	0	0	0	0	0	0	0	0.0002	0	0.00095	0.002	0	0	4.4e-05	3e-06	0	0.0043	1.9e-05	3.1e-05	0.0041	0.0066	0.00011	0.016	3.3e-05	7e-05	0.00011	0.00025	0.00067	0	8.4e-05	0.0047	0.014	0.0041	5.7e-05	0.0043	5.4e-05	0.0087	2.9e-05	0.0018	0.008	3e-05	0.0043	0	0.00015	0.00012	7.5e-05
C73	Tacrolimus	0.00027	9.6e-05	7.4e-05	4.3e-05	0	0.0012	3e-05	0	1.7e-05	0.00053	0	0.014	0.0028	0	8.4e-05	0.00017	1.4e-05	7.6e-05	0	4.3e-05	0	0.0089	0.017	0	0.035	2.5e-05	0.00017	0	0.00041	0.0017	0	0.00058	0.0067	0.035	0.0076	9.7e-05	0.011	0	0.019	5e-05	0.0037	0.0077	8.4e-05	0.011	7e-05	0.00028	0.00019	0.00011
C74	Tacrolimus	5.6e-05	6e-05	2.9e-05	2.1e-05	5e-05	0.0014	2.2e-05	0	0	0.00019	0.00034	0.0091	0.0015	3.6e-05	3.9e-05	0.00013	2.1e-05	6.8e-05	0.00043	5e-05	0	0.0087	0.017	0.0003	0.017	2.9e-05	0.00018	5.3e-05	0.00069	0.0019	3.5e-05	3.4e-05	0.0086	0.037	0.0072	0.00016	0.0025	0	0.025	4.2e-05	0.0042	0.0088	8.1e-05	0.0084	5.4e-05	0.00023	0.0004	0.00017
C75	Tacrolimus	0.00016	0.00011	5.6e-05	3.6e-05	4.3e-05	0.0018	3.5e-05	2.4e-05	0	0.00047	0.00031	0.013	0.0017	3.8e-05	4.2e-05	0.00019	3.5e-05	9.7e-05	0.00091	6.2e-05	3.8e-05	0.013	0.022	0.00021	0.01	3.9e-05	0.00028	5.9e-05	0.00056	0.0023	4.9e-05	0.00011	0.012	0.043	0.01	0.00016	0.0042	4.4e-05	0.028	5e-05	0.0053	0.013	9.8e-05	0.014	8.9e-05	0.00028	0.00038	0.00019
[truncated: 255 more columns]

## Sheet: D. Pathway 2d_7d
Supplemental Table 4D. Pathway enrichment analysis to indicate the significantly affected pathways by tacrolimus treatment for 2 days and 7 days
		2d									7d
pathway	Total Cmpd	Hits	Statistic Q	Raw p		Holm p	FDR	Holm adjust	FDR	Impact	Hits	Statistic Q	Raw p		Holm p	FDR	Holm adjust	FDR	Impact
Nicotinate and nicotinamide metabolism	15	7	40.855	0.00087885	tac	0.044821	0.030769	0.0457	0.0457	0.36404	6	23.419	0.35349		1	0.43971	1	0.43765	0.33246
Histidine metabolism	16	6	47.329	0.0035581	tac	0.17435	0.060488	0.95879	0.13552	0.53278	9	44.42	0.0027588	ctl	0.12159	0.014866	0.22573	0.023858	0.67212
Arginine and proline metabolism	38	14	39.425	0.0097261	tac	0.4474	0.082672	0.46685	0.10115	0.55513	13	47.488	0.0094452	ctl	0.35892	0.031935	0.34947	0.0305	0.54106
Glyoxylate and dicarboxylate metabolism	32	7	46.319	0.012885	tac	0.57983	0.093877	0.6056	0.11167	0.25927	6	43.581	0.076307		1	0.12972	1	0.128	0.28308
Glutathione metabolism	28	10	51.289	0.015958	ctl	0.70217	0.10173	0.70791	0.11432	0.43677	7	38.702	0.0094872	ctl	0.35892	0.031935	0.50791	0.037332	0.15278
Vitamin B6 metabolism	9	1	76.067	0.023469		1	0.13291	1	0.13552	0	5	31.714	0.13755	ctl	1	0.20042	1	0.19868	0.69608
Pantothenate and CoA biosynthesis	19	7	47.959	0.030119	ctl	1	0.13964	1	0.14238	0.05714	6	42.809	0.016295		0.50515	0.039574	0.50515	0.037332	0.03571
Cysteine and methionine metabolism	33	8	39.2	0.045514		1	0.16911	1	0.23336	0.29677	6	31.281	0.094637		1	0.15083	0.57244	0.042055	0.24359
beta-Alanine metabolism	21	6	36.278	0.046422		1	0.16911	1	0.18569	0.50373	6	46.605	0.04352		1	0.082205	1	0.075435	0.10448
Glycerolipid metabolism	16	3	35.096	0.067316		1	0.22888	1	0.23336	0.37383	3	30.001	0.19878	ctl	1	0.274	1	0.27202	0.37383
Glycine, serine and threonine metabolism	33	10	36.151	0.072265	ctl	1	0.23035	1	0.23486	0.59496	11	52.186	0.028509	ctl	0.76975	0.058159	0.74124	0.054907	0.70572
Butanoate metabolism	15	5	31.784	0.11974		1	0.33927	1	0.32411	0.03175	5	41.949	0.040696		1	0.079827	0.78487	0.058305	0.03175
Tyrosine metabolism	42	5	30.879	0.17888		1	0.42462	1	0.43295	0.24788	5	62.461	0.0032231	ctl	0.13215	0.014943	0.14432	0.016243	0.39028
Alanine, aspartate and glutamate metabolism	28	11	26.836	0.25278		1	0.48762	1	0.49719	0.69311	11	42.377	0.010863	ctl	0.38021	0.032589	0.38021	0.0305	0.66587
Phenylalanine, tyrosine and tryptophan biosynthesis	4	3	27.964	0.27124	tac	1	0.48762	1	0.49719	1	3	72.903	0.00019179	tac	0.0097815	0.0059965	0.0099733	0.0061141	1
Tryptophan metabolism	41	5	25.746	0.27378		1	0.48762	1	0.49719	0.46166	3	51.844	0.010019		0.36068	0.031935	0.36068	0.0305	0.26188
Amino sugar and nucleotide sugar metabolism	37	6	26.113	0.28789		1	0.48942	1	0.51758	0.07059	5	44.266	0.00098042		0.048041	0.014866	0.044954	0.015581	0.08121
Pyrimidine metabolism	39	13	23.556	0.32577		1	0.50488	1	0.49719	0.51564	9	49.913	0.0014981	ctl	0.070412	0.014866	0.07191	0.015581	0.29984
Glycerophospholipid metabolism	36	6	21.372	0.41027		1	0.54236	1	0.5565	0.20173	5	44.332	0.0029148	ctl	0.12242	0.014866	0.12825	0.016243	0.1775
Aminoacyl-tRNA biosynthesis	48	18	16.172	0.49315		1	0.62877	1	0.62546	0.16667	17	72.339	0.00023516	tac	0.011758	0.0059965	0.011993	0.0061141	0.16667
Valine, leucine and isoleucine degradation	40	4	9.0661	0.57389		1	0.67538	1	0.68862	0.01084	5	63.33	0.002255	tac	0.10373	0.014866	0.10599	0.016243	0.02168
Phenylalanine metabolism	10	2	8.167	0.58388		1	0.67538	1	0.68862	0.35714	4	68.447	0.0014473	tac	0.069472	0.014866	0.14369	0.016243	0.61904
Purine metabolism	65	13	11.587	0.77562		1	0.79776	1	0.83	0.20513	15	42.233	0.013561	ctl	0.43396	0.034582	0.38021	0.0305	0.17652
Arginine biosynthesis	14	12	10.675	0.78212		1	0.79776	1	0.83	0.59898	10	29.543	0.13718	tac	1	0.20042	1	0.19868	0.59898
